# Supplementary material for: Salt-Induced Changes in Cardiac Phosphoproteome in a Rat Model of Chronic Renal Failure
Source: PLoS One. 2014 Jun 19;9(6):e100331. doi: 10.1371/journal.pone.0100331 (PMC4063776; doi:10.1371/journal.pone.0100331)
Supplement: Table S1 — Complete list of phosphopeptides identified from hearts in rats with chronic renal failure. (XLS) [file pone.0100331.s001.xls]

## Sheet: Table S1
Sequence	Protein Groups	Protein Group Accessions	Description	Molecular Function	Cellular Component	Biological Process	Modifications	pRS Site Probabilities	pRS Score	Charge	MH+ [Da]	ΔM [ppm]	Significance between groups
													NC/NS		HC/NC
													Ratios	p value	Ratios	p value
wDAPDDELDNDSSsAR	1	IPI00187628.5	Uncharacterized protein	protein binding; structural molecule activity	cell surface; cytoplasm; cytoskeleton; membrane	cell organization and biogenesis; development; metabolic process	N-Term(iTRAQ8plex); S14(Phospho)	S(12): 33.3; S(13): 33.3; S(14): 33.3	93.5031	3	2176.89	-2.82641	1.00283	0.971509	0.963494	0.858018
aEAPPLQREDsGTFSLGk	1	IPI00187767.2	Interferon-inducible double stranded RNA-dependent protein kinase activator A	protein binding; RNA binding	cytoplasm	cell death; development; metabolic process; regulation of biological process; response to stimulus	N-Term(iTRAQ8plex); S11(Phospho); K18(iTRAQ8plex)	S(11): 49.6; T(13): 49.6; S(15): 0.8	61.5043	4	2591.33	-0.592296	1.33938	0.094116	0.857074	0.397657
eDsGTFSLGk	1	IPI00187767.2	Interferon-inducible double stranded RNA-dependent protein kinase activator A	protein binding; RNA binding	cytoplasm	cell death; development; metabolic process; regulation of biological process; response to stimulus	N-Term(iTRAQ8plex); S3(Phospho); K10(iTRAQ8plex)	S(3): 49.8; T(5): 49.8; S(7): 0.4	73.1989	3	1728.86	-2.41918	0.92675	0.668118	1.27095	0.179246
gSDYSWSYQtPPsSPSTTMSR	1	IPI00188261.3	Uncharacterized protein	protein binding		cell communication; cell organization and biogenesis; regulation of biological process; response to stimulus	N-Term(iTRAQ8plex); T10(Phospho); S13(Phospho)	S(2): 0.0; Y(4): 0.0; S(5): 0.0; S(7): 0.0; Y(8): 0.0; T(10): 99.4; S(13): 49.5; S(14): 49.5; S(16): 0.5; T(17): 0.5; T(18): 0.5; S(20): 0.0	116.474	3	2786.14	0.750995	0.875909	0.446063	0.990754	0.984109
asSFADMmGILk	1	IPI00188468.2	Protein FAM54B	transporter activity	extracellular		N-Term(iTRAQ8plex); S2(Phospho); M8(Oxidation); K12(iTRAQ8plex)	S(2): 50.0; S(3): 50.0	90.8664	3	1974.99	-0.25203	0.849495	0.345757	1.1387	0.458017
aSsFADMMGILk	1	IPI00188468.2	Protein FAM54B	transporter activity	extracellular		N-Term(iTRAQ8plex); S3(Phospho); K12(iTRAQ8plex)	S(2): 0.8; S(3): 99.2	174.387	3	1958.99	-1.04274	1.00045	0.982232	1.19832	0.307151
kEEsEEsDDDMGFGLFD	1	IPI00188804.1	60S acidic ribosomal protein P2	structural molecule activity	cytoplasm; ribosome	metabolic process	K1(iTRAQ8plex); N-Term(iTRAQ8plex); S4(Phospho); S7(Phospho)	S(4): 100.0; S(7): 100.0	63.9658	2	2718.1	-1.78629	0.992477	0.980841	1.11558	0.528756
kEESEEsDDDmGFGLFD	1	IPI00188804.1	60S acidic ribosomal protein P2	structural molecule activity	cytoplasm; ribosome	metabolic process	K1(iTRAQ8plex); N-Term(iTRAQ8plex); S7(Phospho); M11(Oxidation)	S(4): 2.7; S(7): 97.3	51.4148	3	2654.13	-1.26687	1.08251	0.639346	0.970574	0.890891
kEEsEEsDDDmGFGLFD	1	IPI00188804.1	60S acidic ribosomal protein P2	structural molecule activity	cytoplasm; ribosome	metabolic process	K1(iTRAQ8plex); N-Term(iTRAQ8plex); S4(Phospho); S7(Phospho); M11(Oxidation)	S(4): 100.0; S(7): 100.0	42.3923	3	2734.09	-3.42574	0.91303	0.605274	1.16645	0.38222
kEESEEsDDDMGFGLFD	1	IPI00188804.1	60S acidic ribosomal protein P2	structural molecule activity	cytoplasm; ribosome	metabolic process	N-Term(iTRAQ8plex); K1(iTRAQ8plex); S7(Phospho)	S(4): 50.0; S(7): 50.0	27.198	3	2638.13	-3.24832	0.707875	0.0433778	1.12613	0.495614
yYsDsDDELTVEQR	1	IPI00188884.3	annexin V-binding protein ABP-10	DNA binding			N-Term(iTRAQ8plex); S3(Phospho); S5(Phospho)	Y(1): 1.1; Y(2): 66.3; S(3): 66.3; S(5): 66.3; T(10): 0.0	51.4631	2	2183.86	-3.5211	0.899311	0.544345	0.779794	0.166281
iIVIMDsYDNDLVER	1	IPI00188989.1	Long-chain-fatty-acid--CoA ligase 1	catalytic activity; nucleotide binding	cytoplasm; endoplasmic reticulum; membrane; mitochondrion	cell communication; metabolic process; regulation of biological process; response to stimulus; transport	N-Term(iTRAQ8plex); S7(Phospho)	S(7): 50.0; Y(8): 50.0	86.9157	3	2179.06	-1.00337	1.12528	0.491469	0.935754	0.729826
sGDEGsEDEAAsGED	1	IPI00189138.1	Nuclear ubiquitous casein and cyclin-dependent kinases substrate	DNA binding	cytoplasm; nucleus	regulation of biological process	N-Term(iTRAQ8plex); S6(Phospho); S12(Phospho)	S(1): 7.8; S(6): 96.1; S(12): 96.1	13.7475	2	1918.65	1.86592	0.986206	0.950995	1.31993	0.121165
sGDEGSEDEAAsGED	1	IPI00189138.1	Nuclear ubiquitous casein and cyclin-dependent kinases substrate	DNA binding	cytoplasm; nucleus	regulation of biological process	N-Term(iTRAQ8plex); S12(Phospho)	S(1): 0.0; S(6): 0.0; S(12): 100.0	63.2923	2	1838.68	0.100332	1.2952	0.137761	1.09963	0.58155
tSAsPPLEk	1	IPI00189138.1	Nuclear ubiquitous casein and cyclin-dependent kinases substrate	DNA binding	cytoplasm; nucleus	regulation of biological process	N-Term(iTRAQ8plex); S4(Phospho); K9(iTRAQ8plex)	T(1): 0.0; S(2): 1.8; S(4): 98.1	81.3383	3	1617.87	-2.78398	1.05504	0.74665	1.26657	0.185434
vVDYSQFQEsDDADEDYGR	1	IPI00189138.1	Nuclear ubiquitous casein and cyclin-dependent kinases substrate	DNA binding	cytoplasm; nucleus	regulation of biological process	N-Term(iTRAQ8plex); S10(Phospho)	Y(4): 0.0; S(5): 0.0; S(10): 100.0; Y(17): 0.0	264.138	3	2622.08	0.0222259	0.828824	0.276439	0.858441	0.402744
gGGSGGGDEsEGEEVDED	1	IPI00189358.2	Uncharacterized protein	DNA binding; protein binding; RNA binding	chromosome; nucleus; organelle lumen	metabolic process; regulation of biological process	N-Term(iTRAQ8plex); S10(Phospho)	S(4): 0.0; S(10): 100.0	52.7693	2	2065.77	0.122337	1.59406	0.00782267	1.34337	0.0997271
rGGGSGGGDEsEGEEVDED	1	IPI00189358.2	Uncharacterized protein	DNA binding; protein binding; RNA binding	chromosome; nucleus; organelle lumen	metabolic process; regulation of biological process	N-Term(iTRAQ8plex); S11(Phospho)	S(5): 0.1; S(11): 99.9	36.6932	2	2221.87	-1.00567	2.13981	1.51434e-05	1.08169	0.644682
ltMEEEEAk	1	IPI00189673.1	Sodium/calcium exchanger 3	protein binding; transporter activity	cytoplasm; cytoskeleton; membrane; mitochondrion	cell communication; cellular homeostasis; development; response to stimulus; transport	N-Term(iTRAQ8plex); T2(Phospho); K9(iTRAQ8plex)	T(2): 100.0	27.7664	3	1767.87	-0.0516507	1.18142	0.335229	1.30262	0.139483
aDLsEWGmsITLRIPSLDFR	1	IPI00189758.4	von Willebrand factor D and EGF domains	metal ion binding; protein binding	membrane		N-Term(iTRAQ8plex); S4(Phospho); M8(Oxidation); S9(Phospho)	S(4): 50.0; S(9): 50.0; T(11): 50.0; S(16): 50.0	33.9718	2	2787.3	-3.75141	1.09308	0.600563	1.26432	0.188683
rNtLLQAELEELR	1	IPI00189809.2	myosin-6	catalytic activity; motor activity; nucleotide binding; protein binding	chromosome; cytoplasm; cytoskeleton; Golgi; membrane; nucleus; organelle lumen	cell organization and biogenesis; reproduction; transport	N-Term(iTRAQ8plex); T3(Phospho)	T(3): 100.0	158.822	3	1969.04	-0.255033	1.45682	0.0315611	0.765692	0.136687
ntLLQAELEELR	1	IPI00189809.2	myosin-6	catalytic activity; motor activity; nucleotide binding; protein binding	chromosome; cytoplasm; cytoskeleton; Golgi; membrane; nucleus; organelle lumen	cell organization and biogenesis; reproduction; transport	N-Term(iTRAQ8plex); T2(Phospho)	T(2): 100.0	124.192	3	1812.94	0.758251	1.25423	0.192846	0.46813	1.77153e-05
vkLEQQVDDLEGsLEQEk	1	IPI00189809.2	myosin-6	catalytic activity; motor activity; nucleotide binding; protein binding	chromosome; cytoplasm; cytoskeleton; Golgi; membrane; nucleus; organelle lumen	cell organization and biogenesis; reproduction; transport	N-Term(iTRAQ8plex); K2(iTRAQ8plex); S13(Phospho); K18(iTRAQ8plex)	S(13): 100.0	59.7573	4	3079.62	-3.35271	1.17929	0.340391	0.957135	0.828498
lEQQVDDLEGsLEQEk	1	IPI00189809.2	myosin-6	catalytic activity; motor activity; nucleotide binding; protein binding	chromosome; cytoplasm; cytoskeleton; Golgi; membrane; nucleus; organelle lumen	cell organization and biogenesis; reproduction; transport	N-Term(iTRAQ8plex); S11(Phospho); K16(iTRAQ8plex)	S(11): 100.0	235.388	3	2548.26	-0.678926	1.141	0.443352	0.918381	0.651168
nLQEEISDLTEQLGsTGk	1	IPI00189811.1	Myosin-7	catalytic activity; motor activity; nucleotide binding; protein binding; structural molecule activity	cytoplasm; cytoskeleton; membrane; nucleus	cell organization and biogenesis; cellular component movement; development; metabolic process; regulation of biological process; response to stimulus	N-Term(iTRAQ8plex); S15(Phospho); K18(iTRAQ8plex)	S(7): 0.0; T(10): 1.7; S(15): 96.5; T(16): 1.7	168.287	3	2650.34	-1.4223	0.951913	0.786774	0.924723	0.679659
sLQsLLk	1	IPI00189811.1	Myosin-7	catalytic activity; motor activity; nucleotide binding; protein binding; structural molecule activity	cytoplasm; cytoskeleton; membrane; nucleus	cell organization and biogenesis; cellular component movement; development; metabolic process; regulation of biological process; response to stimulus	N-Term(iTRAQ8plex); S4(Phospho); K7(iTRAQ8plex)	S(1): 0.0; S(4): 100.0	91.0112	3	1476.86	-0.75988	0.819531	0.248108	1.44233	0.0418576
sDLsRELEEISER	1	IPI00189811.1	Myosin-7	catalytic activity; motor activity; nucleotide binding; protein binding; structural molecule activity	cytoplasm; cytoskeleton; membrane; nucleus	cell organization and biogenesis; cellular component movement; development; metabolic process; regulation of biological process; response to stimulus	N-Term(iTRAQ8plex); S4(Phospho)	S(1): 0.0; S(4): 100.0; S(11): 0.0	101.543	3	1946.94	-0.788982	0.929732	0.681984	1.24627	0.216528
iEDEQALGsQLQk	1	IPI00189811.1	Myosin-7	catalytic activity; motor activity; nucleotide binding; protein binding; structural molecule activity	cytoplasm; cytoskeleton; membrane; nucleus	cell organization and biogenesis; cellular component movement; development; metabolic process; regulation of biological process; response to stimulus	N-Term(iTRAQ8plex); S9(Phospho); K13(iTRAQ8plex)	S(9): 100.0	203.534	3	2147.12	-0.456554	0.909456	0.589199	1.04497	0.785399
sDsSQPMLLR	1	IPI00189817.3	dystrophin isoform Dp71c	metal ion binding			N-Term(iTRAQ8plex); S3(Phospho)	S(1): 0.0; S(3): 99.4; S(4): 0.6	95.7139	2	1517.73	-1.28168	0.999563	0.986233	0.852337	0.380273
sDSsQPmLLR	1	IPI00189817.3	dystrophin isoform Dp71c	metal ion binding			N-Term(iTRAQ8plex); S4(Phospho); M7(Oxidation)	S(1): 0.6; S(3): 49.7; S(4): 49.7	34.7007	3	1533.73	-0.986073	0.766766	0.121613	1.18208	0.343836
sDssQPMLLR	1	IPI00189817.3	dystrophin isoform Dp71c	metal ion binding			N-Term(iTRAQ8plex); S3(Phospho); S4(Phospho)	S(1): 0.0; S(3): 100.0; S(4): 100.0	95.5988	3	1597.7	-1.20177	0.925367	0.66171	1.15618	0.409125
sAPAsPTHPGLmsPR	1	IPI00189970.3	forkhead box K1	DNA binding; protein binding	nucleus; organelle lumen	cell growth; cell organization and biogenesis; metabolic process; regulation of biological process	N-Term(iTRAQ8plex); S5(Phospho); M12(Oxidation); S13(Phospho)	S(1): 2.6; S(5): 65.8; T(7): 65.8; S(13): 65.8	28.3548	3	1985.89	0.0721167	0.750129	0.0934234	0.861184	0.413042
sLVSPIPSPTGTIsVPNscPASPR	1	IPI00189970.3	forkhead box K1	DNA binding; protein binding	nucleus; organelle lumen	cell growth; cell organization and biogenesis; metabolic process; regulation of biological process	N-Term(iTRAQ8plex); S14(Phospho); S18(Phospho); C19(Carbamidomethyl)	S(1): 0.0; S(4): 0.0; S(8): 25.1; T(10): 25.1; T(12): 25.1; S(14): 25.1; S(18): 49.7; S(22): 49.7	135.044	3	2885.38	-0.256933	0.923567	0.653389	0.873265	0.459803
sLVsPIPsPtGTISVPNScPASPR	1	IPI00189970.3	forkhead box K1	DNA binding; protein binding	nucleus; organelle lumen	cell growth; cell organization and biogenesis; metabolic process; regulation of biological process	N-Term(iTRAQ8plex); S4(Phospho); S8(Phospho); T10(Phospho); C19(Carbamidomethyl)	S(1): 1.4; S(4): 42.7; S(8): 42.7; T(10): 42.7; T(12): 42.7; S(14): 42.7; S(18): 42.7; S(22): 42.7	29.6422	3	2965.34	-2.76867	0.893344	0.518553	1.30676	0.134898
sAPAsPTHPGLMSPR	1	IPI00189970.3	forkhead box K1	DNA binding; protein binding	nucleus; organelle lumen	cell growth; cell organization and biogenesis; metabolic process; regulation of biological process	N-Term(iTRAQ8plex); S1(Phospho); S5(Phospho)	S(1): 3.3; S(5): 96.7; T(7): 96.7; S(13): 3.3	28.3548	3	1969.89	-0.89749	0.290054	3.10205e-13	2.71493	3.91942e-08
mAMPINVsDPDLLR	1	IPI00190024.6	Uncharacterized protein	catalytic activity; metal ion binding; nucleotide binding	membrane	metabolic process	N-Term(iTRAQ8plex); M1(Oxidation); S8(Phospho)	S(8): 100.0	164.268	3	1971.96	0.64798	0.935929	0.710992	1.01927	0.891776
mAMPINVsDPDLLR	1	IPI00190024.6	Uncharacterized protein	catalytic activity; metal ion binding; nucleotide binding	membrane	metabolic process	N-Term(iTRAQ8plex); S8(Phospho)	S(8): 100.0	231.245	2	1955.96	0.0575094	1.08171	0.642372	0.8138	0.253857
mAmPINVsDPDLLR	1	IPI00190024.6	Uncharacterized protein	catalytic activity; metal ion binding; nucleotide binding	membrane	metabolic process	N-Term(iTRAQ8plex); M1(Oxidation); M3(Oxidation); S8(Phospho)	S(8): 100.0	135.418	3	1987.95	-0.0537924	1.07406	0.671386	0.843733	0.349681
nPLSSNDTcsSPELQTNR	1	IPI00190024.6	Uncharacterized protein	catalytic activity; metal ion binding; nucleotide binding	membrane	metabolic process	N-Term(iTRAQ8plex); C9(Carbamidomethyl); S10(Phospho)	S(4): 0.0; S(5): 0.0; T(8): 1.1; S(10): 97.9; S(11): 1.1; T(16): 0.0	208.866	3	2404.07	-1.0046	0.868543	0.416864	1.07065	0.685425
vHNQNsVPGEGLGQ	1	IPI00190176.6	Uncharacterized protein	catalytic activity; protein binding; signal transducer activity	cytoplasm; Golgi; membrane; mitochondrion; nucleus	cell communication; metabolic process; regulation of biological process; response to stimulus; transport	N-Term(iTRAQ8plex); S6(Phospho)	S(6): 100.0	32.8748	2	1819.86	-3.75573	1.00717	0.951991	1.29437	0.149033
sPLLSASHsGNVtPTAPPYLQESSPR	1	IPI00190482.1	Transmembrane protein 55A	catalytic activity	cytoplasm; endosome; membrane; vacuole		N-Term(iTRAQ8plex); S9(Phospho); T13(Phospho)	S(1): 0.0; S(5): 3.9; S(7): 3.9; S(9): 94.8; T(13): 94.8; T(15): 2.6; Y(19): 0.0; S(23): 0.0; S(24): 0.0	119.597	3	3157.49	-0.0745707	0.817421	0.241928	0.909165	0.610325
eLsQVLTQR	1	IPI00191444.4	Uncharacterized protein	protein binding	cytoplasm; cytoskeleton; membrane	cell organization and biogenesis	N-Term(iTRAQ8plex); S3(Phospho)	S(3): 100.0; T(7): 0.0	138.309	3	1457.77	-1.05775	0.934233	0.703029	1.0552	0.744753
kRDsDsDADEATPTTTPR	1	IPI00191460.5	H/ACA ribonucleoprotein complex subunit 4	catalytic activity; protein binding; RNA binding	nucleus; organelle lumen	cell proliferation; metabolic process	K1(iTRAQ8plex); N-Term(iTRAQ8plex); S4(Phospho); S6(Phospho)	S(4): 99.7; S(6): 99.7; T(12): 0.5; T(14): 0.0; T(15): 0.0; T(16): 0.0	61.0416	4	2731.24	-2.53453	1.00737	0.951129	0.888805	0.523041
aAEELsG	1	IPI00191460.5	H/ACA ribonucleoprotein complex subunit 4	catalytic activity; protein binding; RNA binding	nucleus; organelle lumen	cell proliferation; metabolic process	N-Term(iTRAQ8plex); S6(Phospho)	S(6): 100.0	115.985	2	1060.49	-1.30816	0.84862	0.342651	1.18264	0.342532
sSsPASTsPPR	1	IPI00191528.3	T-complex protein 11-like protein 2				N-Term(iTRAQ8plex); S3(Phospho); S8(Phospho)	S(1): 33.3; S(2): 33.3; S(3): 33.3; S(6): 33.3; T(7): 33.3; S(8): 33.3	14.5111	2	1537.66	-0.740141	0.847068	0.337182	1.01224	0.92176
qYVNEDQQsDSESSR	1	IPI00191528.3	T-complex protein 11-like protein 2				N-Term(iTRAQ8plex); S9(Phospho)	Y(2): 0.0; S(9): 98.7; S(11): 1.3; S(13): 0.0; S(14): 0.0	92.4138	3	2155.9	-2.28574	1.88849	0.000295485	1.50406	0.0235651
nSVLSDPGLDsPQTsPVILAR	1	IPI00191533.2	Uncharacterized protein	enzyme regulator activity; protein binding	cytoplasm	cell communication; regulation of biological process; response to stimulus	N-Term(iTRAQ8plex); S11(Phospho); S15(Phospho)	S(2): 0.0; S(5): 0.0; S(11): 66.7; T(14): 66.7; S(15): 66.7	146.568	3	2630.28	0.958657	1.31049	0.120988	0.912219	0.623779
dmPGGFLFDGLsDDEDDFHPSTR	1	IPI00191651.1	Uncharacterized protein	protein binding			N-Term(iTRAQ8plex); M2(Oxidation); S12(Phospho)	S(12): 100.0; S(21): 0.0; T(22): 0.0	239.738	3	2970.25	2.54488	1.22413	0.244159	1.00103	0.97021
dMPGGFLFDGLsDDEDDFHPSTR	1	IPI00191651.1	Uncharacterized protein	protein binding			N-Term(iTRAQ8plex); S12(Phospho)	S(12): 100.0; S(21): 0.0; T(22): 0.0	165.452	3	2954.25	0.672137	1.05073	0.764257	0.997537	0.98548
rADsEsEEDEQESEEVR	1	IPI00192405.3	Uncharacterized protein		cytoplasm; nucleus		N-Term(iTRAQ8plex); S4(Phospho); S6(Phospho)	S(4): 100.0; S(6): 100.0; S(13): 0.0	128.259	3	2487.97	1.40589	1.13805	0.452139	0.948718	0.789502
dQDssDDER	1	IPI00192480.2	DDB1- and CUL4-associated factor 8	protein binding		metabolic process	N-Term(iTRAQ8plex); S4(Phospho); S5(Phospho)	S(4): 100.0; S(5): 100.0	109.203	2	1530.53	-1.48037	0.412041	1.82475e-07	3.26614	7.74689e-11
eSHsPDsAkGFR	1	IPI00192984.4	Uncharacterized protein	protein binding			N-Term(iTRAQ8plex); S4(Phospho); S7(Phospho); K9(iTRAQ8plex)	S(2): 2.0; S(4): 98.1; S(7): 100.0	80.9838	3	2085.96	-1.75573	1.36466	0.0750831	0.815999	0.260312
lSAPDLsPTGPPk	1	IPI00192984.4	Uncharacterized protein	protein binding			N-Term(iTRAQ8plex); S7(Phospho); K13(iTRAQ8plex)	S(2): 0.0; S(7): 99.1; T(9): 0.8	133.417	3	1968.06	-2.47235	1.10991	0.541778	0.989018	0.976138
eSHsPDsAk	1	IPI00192984.4	Uncharacterized protein	protein binding			N-Term(iTRAQ8plex); S4(Phospho); S7(Phospho); K9(iTRAQ8plex)	S(2): 0.4; S(4): 99.8; S(7): 99.8	45.452	3	1725.76	-3.37742	1.1386	0.450479	1.4602	0.0355263
aQDHEsPR	1	IPI00192984.4	Uncharacterized protein	protein binding			N-Term(iTRAQ8plex); S6(Phospho)	S(6): 100.0	88.6127	3	1323.6	-2.0515	0.647663	0.0109236	0.677941	0.0291237
eSHsPDSAk	1	IPI00192984.4	Uncharacterized protein	protein binding			N-Term(iTRAQ8plex); S4(Phospho); K9(iTRAQ8plex)	S(2): 1.3; S(4): 98.7; S(7): 0.0	90.9329	3	1645.8	-2.45243	1.21297	0.265775	1.62634	0.00710939
nSTLsEEDYIER	1	IPI00193203.1	similar to BCL2/adenovirus E1B 19 kDa-interacting protein 3		cytoplasm; membrane; mitochondrion	cell death; regulation of biological process	N-Term(iTRAQ8plex); S5(Phospho)	S(2): 0.0; T(3): 0.7; S(5): 99.3; Y(9): 0.0	122.035	2	1839.83	-0.300073	0.935683	0.709839	1.06834	0.694127
sSHcDsPPRSQtPQDTNR	1	IPI00193203.1	similar to BCL2/adenovirus E1B 19 kDa-interacting protein 3		cytoplasm; membrane; mitochondrion	cell death; regulation of biological process	N-Term(iTRAQ8plex); C4(Carbamidomethyl); S6(Phospho); T12(Phospho)	S(1): 40.0; S(2): 40.0; S(6): 40.0; S(10): 40.0; T(12): 40.0; T(16): 0.1	26.6747	4	2534.04	-0.614227	0.810105	0.221222	1.1812	0.34592
skEPSSPGTDDVFTPGPSDsPGSQR	1	IPI00193369.1	Sodium/hydrogen exchanger 1	protein binding; transporter activity	cytoplasm; endoplasmic reticulum; membrane; mitochondrion	cell communication; cell death; cell differentiation; cell growth; cell organization and biogenesis; cellular homeostasis; regulation of biological process; response to stimulus; transport	N-Term(iTRAQ8plex); K2(iTRAQ8plex); S20(Phospho)	S(1): 0.0; S(5): 0.0; S(6): 0.0; T(9): 0.0; T(14): 0.0; S(18): 3.1; S(20): 93.7; S(23): 3.1	79.9806	4	3220.52	-1.02242	1.0685	0.692957	0.99977	0.975726
sSGGFVWAck	1	IPI00193485.2	Isocitrate dehydrogenase [NADP], mitochondrial	catalytic activity; metal ion binding; nucleotide binding	cytoplasm; membrane; mitochondrion	metabolic process	N-Term(iTRAQ8plex); S1(Phospho); C9(Carbamidomethyl); K10(iTRAQ8plex)	S(1): 50.0; S(2): 50.0	73.1989	3	1786.88	-1.00447	1.07645	0.662257	0.974805	0.910513
kVMDsDEDDDY	1	IPI00193547.2	Uncharacterized protein	DNA binding			N-Term(iTRAQ8plex); K1(iTRAQ8plex); S5(Phospho)	S(5): 99.8; Y(11): 0.2	27.3653	3	2019.87	-0.961107	1.13497	0.461403	0.854013	0.386383
vMDsDEDDDY	1	IPI00193547.2	Uncharacterized protein	DNA binding			N-Term(iTRAQ8plex); S4(Phospho)	S(4): 100.0; Y(10): 0.0	155.795	2	1587.57	-1.88305	1.15906	0.392323	1.05331	0.752172
kVmDsDEDDDY	1	IPI00193547.2	Uncharacterized protein	DNA binding			K1(iTRAQ8plex); N-Term(iTRAQ8plex); M3(Oxidation); S5(Phospho)	S(5): 99.7; Y(11): 0.3	25.8643	3	2035.86	-3.88223	1.13705	0.455132	1.04534	0.783905
vmDsDEDDDY	1	IPI00193547.2	Uncharacterized protein	DNA binding			N-Term(iTRAQ8plex); M2(Oxidation); S4(Phospho)	S(4): 100.0; Y(10): 0.0	98.5438	2	1603.56	-1.89043	0.878315	0.455793	1.14074	0.45211
tGEPDEEEGTFRSsIR	1	IPI00193828.1	Phospholemman	protein binding; transporter activity	membrane	cellular homeostasis; transport	N-Term(iTRAQ8plex); S14(Phospho)	T(1): 0.0; T(10): 33.3; S(13): 33.3; S(14): 33.3	104.381	3	2193.99	-2.64467	1.1235	0.497125	0.77261	0.150721
tGEPDEEEGTFRssIR	1	IPI00193828.1	Phospholemman	protein binding; transporter activity	membrane	cellular homeostasis; transport	N-Term(iTRAQ8plex); S13(Phospho); S14(Phospho)	T(1): 0.0; T(10): 66.7; S(13): 66.7; S(14): 66.7	108.086	3	2273.96	-2.05154	0.886987	0.491607	0.925374	0.6826
lLSAsQk	1	IPI00194222.1	Cytochrome c oxidase subunit 4 isoform 1, mitochondrial	catalytic activity; transporter activity	cytoplasm; membrane; mitochondrion; nucleus	response to stimulus	N-Term(iTRAQ8plex); S5(Phospho); K7(iTRAQ8plex)	S(3): 1.2; S(5): 98.8	63.4195	3	1434.82	-1.87842	1.09951	0.577659	1.10287	0.570557
pSGFQQIGsEDGEPPQQR	1	IPI00194348.1	Solute carrier family 2, facilitated glucose transporter member 4	protein binding; transporter activity	cell surface; cytoplasm; endosome; extracellular; Golgi; membrane	cell differentiation; response to stimulus; transport	N-Term(iTRAQ8plex); S9(Phospho)	S(2): 0.0; S(9): 100.0	130.903	3	2341.08	1.0415	1.2049	0.282354	1.03802	0.813609
tPsLLEQEVkPSTELEYLGPDEND	1	IPI00194348.1	Solute carrier family 2, facilitated glucose transporter member 4	protein binding; transporter activity	cell surface; cytoplasm; endosome; extracellular; Golgi; membrane	cell differentiation; response to stimulus; transport	N-Term(iTRAQ8plex); S3(Phospho); K10(iTRAQ8plex)	T(1): 1.5; S(3): 94.0; S(12): 1.5; T(13): 1.5; Y(17): 1.5	61.0483	3	3391.66	-0.537463	0.95619	0.807214	0.618719	0.00687857
fVAFSGEGQsLR	1	IPI00195248.4	Ubiquitin fusion degradation protein 1 homolog	protein binding	cytoplasm; cytosol; nucleus	metabolic process	N-Term(iTRAQ8plex); S10(Phospho)	S(5): 0.0; S(10): 100.0	116.755	3	1681.82	-2.89841	0.967015	0.859094	0.960583	0.844501
rAstIEmPQQAR	1	IPI00195376.1	Cardiac phospholamban	enzyme regulator activity; protein binding	cytoplasm; endoplasmic reticulum; membrane; mitochondrion	cellular homeostasis; development; regulation of biological process; transport	N-Term(iTRAQ8plex); S3(Phospho); T4(Phospho); M7(Oxidation)	S(3): 100.0; T(4): 100.0	41.6525	3	1867.84	-1.39385	0.652875	0.0124969	0.679484	0.0300934
astIEMPQQAR	1	IPI00195376.1	Cardiac phospholamban	enzyme regulator activity; protein binding	cytoplasm; endoplasmic reticulum; membrane; mitochondrion	cellular homeostasis; development; regulation of biological process; transport	N-Term(iTRAQ8plex); S2(Phospho); T3(Phospho)	S(2): 100.0; T(3): 100.0	89.9815	3	1695.75	-1.44757	0.88594	0.48722	0.847975	0.364604
rAstIEMPQQAR	1	IPI00195376.1	Cardiac phospholamban	enzyme regulator activity; protein binding	cytoplasm; endoplasmic reticulum; membrane; mitochondrion	cellular homeostasis; development; regulation of biological process; transport	N-Term(iTRAQ8plex); S3(Phospho); T4(Phospho)	S(3): 100.0; T(4): 100.0	147.773	2	1851.85	-1.63964	0.64159	0.0093012	0.575106	0.00181356
aStIEMPQQAR	1	IPI00195376.1	Cardiac phospholamban	enzyme regulator activity; protein binding	cytoplasm; endoplasmic reticulum; membrane; mitochondrion	cellular homeostasis; development; regulation of biological process; transport	N-Term(iTRAQ8plex); T3(Phospho)	S(2): 1.9; T(3): 98.1	113.412	3	1615.78	-1.20315	0.943119	0.74494	0.878856	0.482175
rAsTIEMPQQAR	1	IPI00195376.1	Cardiac phospholamban	enzyme regulator activity; protein binding	cytoplasm; endoplasmic reticulum; membrane; mitochondrion	cellular homeostasis; development; regulation of biological process; transport	N-Term(iTRAQ8plex); S3(Phospho)	S(3): 99.3; T(4): 0.7	90.8664	3	1771.88	-0.812973	0.829281	0.277879	0.832059	0.3103
rAStIEmPQQAR	1	IPI00195376.1	Cardiac phospholamban	enzyme regulator activity; protein binding	cytoplasm; endoplasmic reticulum; membrane; mitochondrion	cellular homeostasis; development; regulation of biological process; transport	N-Term(iTRAQ8plex); T4(Phospho); M7(Oxidation)	S(3): 50.0; T(4): 50.0	30.459	3	1787.88	-1.27296	0.73833	0.0765186	0.838808	0.332764
dEILPtTPISEQk	1	IPI00195999.1	Uncharacterized protein	RNA binding; structural molecule activity	cytoplasm; ribosome	metabolic process	N-Term(iTRAQ8plex); T6(Phospho); K13(iTRAQ8plex)	T(6): 49.8; T(7): 49.8; S(10): 0.4	88.8018	3	2159.14	-1.67117	1.20902	0.273789	1.15104	0.423109
qAsLELANSFPR	1	IPI00196318.4	Uncharacterized protein				N-Term(iTRAQ8plex); S3(Phospho)	S(3): 100.0; S(9): 0.0	143.305	3	1716.86	-1.48871	1.00943	0.941896	0.971647	0.895869
rsNLsLASLTFQR	1	IPI00196318.4	Uncharacterized protein				N-Term(iTRAQ8plex); S2(Phospho); S5(Phospho)	S(2): 100.0; S(5): 100.0; S(8): 0.0; T(10): 0.0	77.0339	3	1956.96	-0.300923	1.17504	0.350849	0.717483	0.063057
aTTEEPETDEVDQVsESNsIEELER	1	IPI00196439.1	STE20-like serine/threonine-protein kinase	catalytic activity; nucleotide binding; protein binding	cytoplasm	cell death; metabolic process	N-Term(iTRAQ8plex); S15(Phospho); S19(Phospho)	T(2): 0.0; T(3): 0.0; T(8): 0.0; S(15): 66.7; S(17): 66.7; S(19): 66.7	160.722	3	3300.39	-0.373852	0.67929	0.0236034	0.984383	0.954801
gLMAGGRPEGQYsEDEDtDTEEYR	1	IPI00196562.3	Uncharacterized protein			cell communication; cell organization and biogenesis; cellular component movement; development; regulation of biological process; response to stimulus	N-Term(iTRAQ8plex); S13(Phospho); T18(Phospho)	Y(12): 66.7; S(13): 66.7; T(18): 66.7; T(20): 0.0; Y(23): 0.0	92.5201	3	3169.25	-6.25165	0.717764	0.052609	1.27579	0.172604
sSSssPELWLETAPLVTHR	1	IPI00196622.1	Amyloid beta A4 precursor protein-binding family A member 3	protein binding			N-Term(iTRAQ8plex); S4(Phospho); S5(Phospho)	S(1): 0.0; S(2): 2.7; S(3): 2.7; S(4): 97.3; S(5): 97.3; T(12): 0.0; T(17): 0.0	176.385	3	2561.19	-2.70124	0.918432	0.629816	1.12363	0.503335
rVsVcAETFNPDEEEDNDPR	1	IPI00196684.3	cAMP-dependent protein kinase type II-alpha regulatory subunit	enzyme regulator activity; nucleotide binding; protein binding	cytoplasm; cytoskeleton; membrane	cell communication; cell organization and biogenesis; metabolic process; regulation of biological process; response to stimulus	N-Term(iTRAQ8plex); S3(Phospho); C5(Carbamidomethyl)	S(3): 98.7; T(8): 1.3	135.605	3	2763.19	1.50262	1.13349	0.465921	0.88332	0.500351
rsPsPAAMSER	1	IPI00196753.2	hypothetical protein LOC619573				N-Term(iTRAQ8plex); S2(Phospho); S4(Phospho)	S(2): 100.0; S(4): 100.0; S(9): 0.0	71.2171	3	1652.71	-1.66073	1.10791	0.548578	0.945789	0.77597
gSGTAsDDEFENLR	1	IPI00196914.6	Uncharacterized protein	catalytic activity; protein binding	membrane	metabolic process	N-Term(iTRAQ8plex); S6(Phospho)	S(2): 0.0; T(4): 0.0; S(6): 100.0	200.733	3	1881.82	-0.769164	0.928157	0.674649	0.957264	0.829098
ssSLmEPDPAEPPSATVEAANGTEQTLDk	1	IPI00197150.1	Uncharacterized protein	protein binding			N-Term(iTRAQ8plex); S2(Phospho); M5(Oxidation); K29(iTRAQ8plex)	S(1): 32.9; S(2): 32.9; S(3): 32.9; S(14): 0.4; T(16): 0.4; T(23): 0.4; T(26): 0.0	107.72	4	3676.74	-0.517185	0.889258	0.501169	1.13122	0.480164
rSssAGPSR	1	IPI00197150.1	Uncharacterized protein	protein binding			N-Term(iTRAQ8plex); S3(Phospho); S4(Phospho)	S(2): 94.0; S(3): 94.0; S(4): 10.8; S(8): 1.3	25.623	3	1368.6	-1.17046	1.32124	0.110288	0.993628	0.997275
sTsFGVPNANSIk	1	IPI00197150.1	Uncharacterized protein	protein binding			N-Term(iTRAQ8plex); S3(Phospho); K13(iTRAQ8plex)	S(1): 0.2; T(2): 49.9; S(3): 49.9; S(11): 0.0	101.722	3	2010.05	-1.16948	0.96136	0.831974	0.83777	0.329255
ssSLMEPDPAEPPSATVEAANGTEQTLDk	1	IPI00197150.1	Uncharacterized protein	protein binding			N-Term(iTRAQ8plex); S2(Phospho); K29(iTRAQ8plex)	S(1): 0.2; S(2): 4.1; S(3): 87.4; S(14): 4.1; T(16): 4.1; T(23): 0.2; T(26): 0.0	83.583	4	3660.72	-7.77742	1.02573	0.870062	1.25473	0.203082
stSFGVPNANSIk	1	IPI00197150.1	Uncharacterized protein	protein binding			N-Term(iTRAQ8plex); S1(Phospho); T2(Phospho); K13(iTRAQ8plex)	S(1): 66.2; T(2): 66.2; S(3): 66.2; S(11): 1.4	48.0438	3	2090.02	-0.0549334	0.789894	0.169903	0.952547	0.807226
tFSsSSSSSk	1	IPI00197150.1	Uncharacterized protein	protein binding			N-Term(iTRAQ8plex); S4(Phospho); K10(iTRAQ8plex)	T(1): 0.0; S(3): 0.2; S(4): 0.2; S(5): 24.9; S(6): 24.9; S(7): 24.9; S(8): 24.9; S(9): 0.2	53.4736	3	1692.82	-3.13621	1.21476	0.262215	2.04095	8.36483e-05
tFSSSssSSk	1	IPI00197150.1	Uncharacterized protein	protein binding			N-Term(iTRAQ8plex); S6(Phospho); S7(Phospho); K10(iTRAQ8plex)	T(1): 0.0; S(3): 28.6; S(4): 28.6; S(5): 28.6; S(6): 28.6; S(7): 28.6; S(8): 28.6; S(9): 28.6	56.5677	3	1772.8	-0.49407	0.359798	1.775e-09	2.14491	2.60552e-05
aAAAPSASSTPTVIAsPk	1	IPI00197343.1	Gamma-aminobutyric acid receptor subunit alpha-3	protein binding; receptor activity; signal transducer activity; transporter activity	membrane	cell communication; regulation of biological process; response to stimulus; transport	N-Term(iTRAQ8plex); S16(Phospho); K18(iTRAQ8plex)	S(6): 16.7; S(8): 16.7; S(9): 16.7; T(10): 16.7; T(12): 16.7; S(16): 16.7	11.8175	4	2315.24	-3.01197	1.18317	0.331053	0.879801	0.485998
rAPAAQPPATAAAPSAVGsPAAAPR	1	IPI00197443.2	Coiled-coil-helix-coiled-coil-helix domain containing 2	structural molecule activity	cytoplasm	metabolic process	N-Term(iTRAQ8plex); S19(Phospho)	T(10): 0.2; S(15): 96.2; S(19): 3.6	100.127	3	2638.38	-0.623113	1.15743	0.396732	0.808709	0.23928
vAAAGSGPsPPcsPGHDR	1	IPI00197470.1	Phosphatidylinositol 4-kinase type 2-alpha	catalytic activity; nucleotide binding; protein binding	cytoplasm; endosome; extracellular; membrane; mitochondrion	metabolic process; response to stimulus; transport	N-Term(iTRAQ8plex); S9(Phospho); C12(Carbamidomethyl); S13(Phospho)	S(6): 0.0; S(9): 100.0; S(13): 100.0	163.648	3	2183.92	-1.65736	0.463575	6.17538e-06	2.76217	2.28651e-08
vAAAGSGPsPPcsPGHDRER	1	IPI00197470.1	Phosphatidylinositol 4-kinase type 2-alpha	catalytic activity; nucleotide binding; protein binding	cytoplasm; endosome; extracellular; membrane; mitochondrion	metabolic process; response to stimulus; transport	N-Term(iTRAQ8plex); S9(Phospho); C12(Carbamidomethyl); S13(Phospho)	S(6): 5.7; S(9): 97.1; S(13): 97.1	92.5656	4	2469.07	-0.228195	1.02563	0.870503	0.942358	0.760147
vAAAGSGPsPPcSPGHDR	1	IPI00197470.1	Phosphatidylinositol 4-kinase type 2-alpha	catalytic activity; nucleotide binding; protein binding	cytoplasm; endosome; extracellular; membrane; mitochondrion	metabolic process; response to stimulus; transport	N-Term(iTRAQ8plex); S9(Phospho); C12(Carbamidomethyl)	S(6): 0.1; S(9): 99.9; S(13): 0.0	134.681	3	2103.96	-0.259212	1.16909	0.365889	0.839674	0.335707
aTWGDGGDsSPSNVVSk	1	IPI00197605.2	Synaptosomal-associated protein 23	protein binding	cytoplasm; membrane	cell organization and biogenesis; regulation of biological process; transport	N-Term(iTRAQ8plex); S9(Phospho); K17(iTRAQ8plex)	T(2): 0.0; S(9): 33.3; S(10): 33.3; S(12): 33.3; S(16): 0.0	104.811	3	2352.13	-0.486046	1.06279	0.715471	1.08261	0.641355
aGAGsATLSMAYAGAR	1	IPI00197696.2	Malate dehydrogenase, mitochondrial	catalytic activity; nucleotide binding; protein binding	cytoplasm; membrane; mitochondrion; nucleus; organelle lumen	metabolic process	N-Term(iTRAQ8plex); S5(Phospho)	S(5): 50.0; T(7): 50.0; S(9): 0.0; Y(12): 0.0	126.015	3	1838.87	-2.65412	0.820443	0.250808	1.16299	0.391149
aGAGsATLSmAYAGAR	1	IPI00197696.2	Malate dehydrogenase, mitochondrial	catalytic activity; nucleotide binding; protein binding	cytoplasm; membrane; mitochondrion; nucleus; organelle lumen	metabolic process	N-Term(iTRAQ8plex); S5(Phospho); M10(Oxidation)	S(5): 25.0; T(7): 25.0; S(9): 25.0; Y(12): 25.0	3.37515e-15	3	1854.87	-2.09446	0.773724	0.134996	1.08669	0.626671
iQEAGtEVVk	1	IPI00197696.2	Malate dehydrogenase, mitochondrial	catalytic activity; nucleotide binding; protein binding	cytoplasm; membrane; mitochondrion; nucleus; organelle lumen	metabolic process	N-Term(iTRAQ8plex); T6(Phospho); K10(iTRAQ8plex)	T(6): 100.0	127.807	3	1761.96	0.881495	0.814729	0.234178	0.998137	0.982858
aISEELDHALNDMtsI	1	IPI00197888.2	Isoform 1 of Tropomyosin alpha-1 chain	protein binding	cytoplasm; cytoskeleton	cell organization and biogenesis; cellular component movement; metabolic process; regulation of biological process; response to stimulus	N-Term(iTRAQ8plex); T14(Phospho); S15(Phospho)	S(3): 0.0; T(14): 100.0; S(15): 100.0	105.692	3	2222.97	4.42255	1.17882	0.341538	0.967673	0.877424
aISEELDHALNDMtSI	1	IPI00197888.2	Isoform 1 of Tropomyosin alpha-1 chain	protein binding	cytoplasm; cytoskeleton	cell organization and biogenesis; cellular component movement; metabolic process; regulation of biological process; response to stimulus	N-Term(iTRAQ8plex); T14(Phospho)	S(3): 0.0; T(14): 99.2; S(15): 0.8	261.498	2	2142.99	-0.123556	1.08652	0.624481	0.900617	0.573138
aISEELDHALNDmtSI	1	IPI00197888.2	Isoform 1 of Tropomyosin alpha-1 chain	protein binding	cytoplasm; cytoskeleton	cell organization and biogenesis; cellular component movement; metabolic process; regulation of biological process; response to stimulus	N-Term(iTRAQ8plex); M13(Oxidation); T14(Phospho)	S(3): 0.0; T(14): 99.2; S(15): 0.8	210.472	2	2158.99	-1.38597	0.989112	0.964843	1.02042	0.886874
lVIIEsDLER	1	IPI00197888.2	Isoform 1 of Tropomyosin alpha-1 chain	protein binding	cytoplasm; cytoskeleton	cell organization and biogenesis; cellular component movement; metabolic process; regulation of biological process; response to stimulus	N-Term(iTRAQ8plex); S6(Phospho)	S(6): 100.0	98.5438	2	1570.84	2.32674	1.04415	0.791522	1.36193	0.0852111
qLEDELVsLQk	1	IPI00197888.2	Isoform 1 of Tropomyosin alpha-1 chain	protein binding	cytoplasm; cytoskeleton	cell organization and biogenesis; cellular component movement; metabolic process; regulation of biological process; response to stimulus	N-Term(iTRAQ8plex); S8(Phospho); K11(iTRAQ8plex)	S(8): 100.0	172.226	3	1990.07	-0.71586	0.832432	0.287917	1.0951	0.597111
dSSSSSssSSSDSDSDGEEHGSDIGPR	1	IPI00197986.2	NADH dehydrogenase [ubiquinone] flavoprotein 3, mitochondrial isoform 1		cytoplasm		N-Term(iTRAQ8plex); S7(Phospho); S8(Phospho)	S(2): 16.6; S(3): 16.6; S(4): 16.6; S(5): 16.6; S(6): 16.6; S(7): 16.6; S(8): 16.6; S(9): 16.6; S(10): 16.6; S(11): 16.6; S(13): 16.6; S(15): 16.6; S(22): 0.4	43.0205	3	3122.16	0.525658	0.511742	8.27059e-05	1.12145	0.510154
nsPQsSPTSTPk	1	IPI00198063.3	Uncharacterized protein	protein binding			N-Term(iTRAQ8plex); S2(Phospho); S5(Phospho); K12(iTRAQ8plex)	S(2): 96.0; S(5): 20.8; S(6): 20.8; T(8): 20.8; S(9): 20.8; T(10): 20.8	30.459	3	1998.93	-2.75106	0.880254	0.463702	1.28171	0.16477
aGsPLcNSNLQDSEEDVEPPSYHLFR	1	IPI00198211.2	Rho GTPase-activating protein 35	DNA binding; enzyme regulator activity; nucleotide binding; transporter activity	cytoplasm; membrane; nucleus	cell communication; metabolic process; regulation of biological process; response to stimulus; transport	N-Term(iTRAQ8plex); S3(Phospho); C6(Carbamidomethyl)	S(3): 99.9; S(8): 0.0; S(13): 0.0; S(21): 0.0; Y(22): 0.0	113.996	3	3345.5	-0.39808	1.24946	0.200318	0.986337	0.963806
tSFSVGsDDELGPIR	1	IPI00198211.2	Rho GTPase-activating protein 35	DNA binding; enzyme regulator activity; nucleotide binding; transporter activity	cytoplasm; membrane; nucleus	cell communication; metabolic process; regulation of biological process; response to stimulus; transport	N-Term(iTRAQ8plex); S7(Phospho)	T(1): 0.0; S(2): 0.0; S(4): 0.0; S(7): 100.0	181.741	3	1963.93	-1.05592	1.11835	0.513759	0.915455	0.638121
aGsPLcNsNLQDSEEDVEPPSYHLFR	1	IPI00198211.2	Rho GTPase-activating protein 35	DNA binding; enzyme regulator activity; nucleotide binding; transporter activity	cytoplasm; membrane; nucleus	cell communication; metabolic process; regulation of biological process; response to stimulus; transport	N-Term(iTRAQ8plex); S3(Phospho); C6(Carbamidomethyl); S8(Phospho)	S(3): 66.7; S(8): 66.7; S(13): 66.7; S(21): 0.0; Y(22): 0.0	92.4944	3	3425.45	-4.41382	0.965485	0.851755	1.06686	0.699725
iQQAGNTsPR	1	IPI00198345.1	Uncharacterized protein	catalytic activity; nucleotide binding	cytoplasm; nucleus	metabolic process; regulation of biological process	N-Term(iTRAQ8plex); S8(Phospho)	T(7): 50.0; S(8): 50.0	53.9444	2	1455.73	0.164535	1.03007	0.85129	1.20352	0.296063
hSSLPTEsDEDIAPAQR	1	IPI00198486.4	Uncharacterized protein	transporter activity	cytoplasm; endosome; Golgi; membrane	cell differentiation; cell organization and biogenesis; cellular homeostasis; development; regulation of biological process; transport	N-Term(iTRAQ8plex); S8(Phospho)	S(2): 0.0; S(3): 0.0; T(6): 2.2; S(8): 97.8	155.005	3	2237.04	1.27396	1.05444	0.749083	0.989978	0.980547
hSsLPtEsDEDIAPAQR	1	IPI00198486.4	Uncharacterized protein	transporter activity	cytoplasm; endosome; Golgi; membrane	cell differentiation; cell organization and biogenesis; cellular homeostasis; development; regulation of biological process; transport	N-Term(iTRAQ8plex); S3(Phospho); T6(Phospho); S8(Phospho)	S(2): 2.4; S(3): 97.7; T(6): 99.9; S(8): 100.0	151.814	3	2396.97	-0.535788	1.1251	0.492031	0.821954	0.278266
hSSLPtEsDEDIAPAQR	1	IPI00198486.4	Uncharacterized protein	transporter activity	cytoplasm; endosome; Golgi; membrane	cell differentiation; cell organization and biogenesis; cellular homeostasis; development; regulation of biological process; transport	N-Term(iTRAQ8plex); T6(Phospho); S8(Phospho)	S(2): 0.0; S(3): 0.0; T(6): 100.0; S(8): 100.0	163.613	3	2317	-1.67733	0.917759	0.626744	1.01287	0.919033
rHsSLPtEsDEDIAPAQR	1	IPI00198486.4	Uncharacterized protein	transporter activity	cytoplasm; endosome; Golgi; membrane	cell differentiation; cell organization and biogenesis; cellular homeostasis; development; regulation of biological process; transport	N-Term(iTRAQ8plex); S3(Phospho); T7(Phospho); S9(Phospho)	S(3): 75.0; S(4): 75.0; T(7): 75.0; S(9): 75.0	44.3521	3	2553.07	0.124516	0.876381	0.447965	1.2184	0.266087
gIGFGQGAGcLSTDTGEHLGLQFQQsPkPAR	1	IPI00198497.1	Cysteine and glycine-rich protein 3	metal ion binding	cytoplasm; cytoskeleton; nucleus	cell differentiation; cellular homeostasis; development; regulation of biological process	N-Term(iTRAQ8plex); C10(Carbamidomethyl); S26(Phospho); K28(iTRAQ8plex)	S(12): 0.0; T(13): 0.0; T(15): 1.5; S(26): 98.5	222.443	4	3902.94	-1.09061	1.07472	0.668879	0.959664	0.840238
ssSPPEsPPAR	1	IPI00198614.1	Ankyrin repeat and SOCS box protein 2	protein binding		cell communication; metabolic process; regulation of biological process; response to stimulus	N-Term(iTRAQ8plex); S2(Phospho); S7(Phospho)	S(1): 34.0; S(2): 34.0; S(3): 34.0; S(7): 98.1	31.296	3	1575.68	0.409046	1.12065	0.506288	1.18421	0.338837
dSTVSFSEtP	1	IPI00198632.1	Uncharacterized protein	protein binding	cytoplasm; membrane	cell communication; cell death; cell organization and biogenesis; defense response; metabolic process; regulation of biological process; response to stimulus	N-Term(iTRAQ8plex); T9(Phospho)	S(2): 0.0; T(3): 0.0; S(5): 0.0; S(7): 0.5; T(9): 99.5	145.579	2	1453.64	-2.07049	0.878365	0.455999	0.986991	0.966815
eVGVYEALkDDsWLk	1	IPI00198717.8	Malate dehydrogenase, cytoplasmic	catalytic activity; nucleotide binding	cytoplasm; cytoskeleton; mitochondrion	metabolic process	N-Term(iTRAQ8plex); K9(iTRAQ8plex); S12(Phospho); K15(iTRAQ8plex)	Y(5): 0.0; S(12): 100.0	128.354	4	2744.47	2.03361	1.36847	0.0725393	0.894776	0.548163
nVIIWGNHsSTQYPDVNHAk	1	IPI00198717.8	Malate dehydrogenase, cytoplasmic	catalytic activity; nucleotide binding	cytoplasm; cytoskeleton; mitochondrion	metabolic process	N-Term(iTRAQ8plex); S9(Phospho); K20(iTRAQ8plex)	S(9): 25.0; S(10): 25.0; T(11): 25.0; Y(13): 25.0	59.5135	4	2968.49	-0.461038	0.822318	0.256415	0.915355	0.637677
aFDsDSEPDAVPYQEGPR	1	IPI00199583.1	Caspase-9 long isoform	catalytic activity; protein binding	cytoplasm; cytosol; mitochondrion; nucleus	cell death; metabolic process; regulation of biological process; response to stimulus	N-Term(iTRAQ8plex); S4(Phospho)	S(4): 50.0; S(6): 50.0; Y(13): 0.0	64.9524	3	2364.03	-0.094748	0.861218	0.388742	1.15229	0.419674
aEEDEILNRsPR	1	IPI00199636.1	Calnexin	metal ion binding; protein binding	cytoplasm; endoplasmic reticulum; membrane; ribosome	cell communication; metabolic process; transport	N-Term(iTRAQ8plex); S10(Phospho)	S(10): 100.0	205.464	2	1812.88	-1.25074	1.00093	0.980075	1.12714	0.492534
eLALssPEDLTQDFEELkREER	1	IPI00199693.3	Microtubule-associated protein 1A	protein binding	cytoplasm; cytoskeleton	cell organization and biogenesis; regulation of biological process	N-Term(iTRAQ8plex); S5(Phospho); S6(Phospho); K18(iTRAQ8plex)	S(5): 66.7; S(6): 66.7; T(11): 66.7	75.9187	4	3402.63	-2.12714	1.40333	0.0526061	0.540354	0.000512103
eLALssPEDLTQDFEELkR	1	IPI00199693.3	Microtubule-associated protein 1A	protein binding	cytoplasm; cytoskeleton	cell organization and biogenesis; regulation of biological process	N-Term(iTRAQ8plex); S5(Phospho); S6(Phospho); K18(iTRAQ8plex)	S(5): 99.2; S(6): 99.2; T(11): 1.7	119.933	4	2988.44	-2.07298	1.10713	0.551225	1.06028	0.724956
sPFEIIsPPAsPPEmTGQR	1	IPI00199693.3	Microtubule-associated protein 1A	protein binding	cytoplasm; cytoskeleton	cell organization and biogenesis; regulation of biological process	N-Term(iTRAQ8plex); S7(Phospho); S11(Phospho); M15(Oxidation)	S(1): 0.0; S(7): 100.0; S(11): 100.0; T(16): 0.0	110.284	3	2521.13	-1.76655	0.989622	0.96727	0.834193	0.317311
wLAEsPVGLPPEEEDkLTR	1	IPI00199693.3	Microtubule-associated protein 1A	protein binding	cytoplasm; cytoskeleton	cell organization and biogenesis; regulation of biological process	N-Term(iTRAQ8plex); S5(Phospho); K16(iTRAQ8plex)	S(5): 100.0; T(18): 0.0	108.204	4	2854.47	-4.15108	1.06889	0.69144	0.868624	0.441573
dLSPPLNGSTVScSPDRRtPsPk	1	IPI00199693.3	Microtubule-associated protein 1A	protein binding	cytoplasm; cytoskeleton	cell organization and biogenesis; regulation of biological process	N-Term(iTRAQ8plex); C13(Carbamidomethyl); T19(Phospho); S21(Phospho); K23(iTRAQ8plex)	S(3): 0.8; S(9): 33.2; T(10): 33.2; S(12): 33.2; S(14): 33.2; T(19): 33.2; S(21): 33.2	44.5828	4	3236.55	-4.5804	1.18782	0.320135	0.826586	0.292707
eLALssPEDLTQDFEELk	1	IPI00199693.3	Microtubule-associated protein 1A	protein binding	cytoplasm; cytoskeleton	cell organization and biogenesis; regulation of biological process	N-Term(iTRAQ8plex); S5(Phospho); S6(Phospho); K18(iTRAQ8plex)	S(5): 66.7; S(6): 66.7; T(11): 66.7	121.826	3	2832.34	-1.26124	0.942504	0.742024	0.875751	0.469695
sPFEIIsPPAsPPEMTGQR	1	IPI00199693.3	Microtubule-associated protein 1A	protein binding	cytoplasm; cytoskeleton	cell organization and biogenesis; regulation of biological process	N-Term(iTRAQ8plex); S7(Phospho); S11(Phospho)	S(1): 0.0; S(7): 100.0; S(11): 100.0; T(16): 0.0	205.261	3	2505.14	-0.932702	1.00134	0.97819	0.921859	0.666757
eTSSPAsPQNLQSDTPAFSYASLAGPAVPPR	1	IPI00199693.3	Microtubule-associated protein 1A	protein binding	cytoplasm; cytoskeleton	cell organization and biogenesis; regulation of biological process	N-Term(iTRAQ8plex); S7(Phospho)	T(2): 0.0; S(3): 0.4; S(4): 0.4; S(7): 0.4; S(13): 49.4; T(15): 49.4; S(19): 0.0; Y(20): 0.0; S(22): 0.0	149.65	3	3527.7	0.893994	1.1244	0.494248	1.45358	0.0377622
vPSAPGQEsPVPDTESTAPMR	1	IPI00199693.3	Microtubule-associated protein 1A	protein binding	cytoplasm; cytoskeleton	cell organization and biogenesis; regulation of biological process	N-Term(iTRAQ8plex); S9(Phospho)	S(3): 0.0; S(9): 100.0; T(14): 0.0; S(16): 0.0; T(17): 0.0	181.211	3	2537.19	-0.794203	0.83004	0.280278	1.09994	0.580491
vPSAPGQEsPVPDTESTAPmR	1	IPI00199693.3	Microtubule-associated protein 1A	protein binding	cytoplasm; cytoskeleton	cell organization and biogenesis; regulation of biological process	N-Term(iTRAQ8plex); S9(Phospho); M20(Oxidation)	S(3): 0.1; S(9): 99.9; T(14): 0.0; S(16): 0.0; T(17): 0.0	102.503	3	2553.18	-1.69017	0.889846	0.503653	1.21103	0.280617
eFGYDSPHDLDsD	1	IPI00199726.5	solute carrier family 7, member 6 opposite strand				N-Term(iTRAQ8plex); S12(Phospho)	Y(4): 0.0; S(6): 1.0; S(12): 98.9	67.8341	3	1880.75	-2.03838	0.960764	0.829118	1.64558	0.00585114
sPLRtsLSSLRSEHSNGTVAPDSPAADGPTLPLPPVPR	1	IPI00199887.1	Junctophilin-2	transporter activity	cytoplasm; endoplasmic reticulum; membrane	cellular homeostasis; development; regulation of biological process; transport	N-Term(iTRAQ8plex); S1(Phospho); T5(Phospho); S6(Phospho)	S(1): 63.8; T(5): 63.8; S(6): 63.8; S(8): 18.0; S(9): 18.0; S(12): 18.0; S(15): 18.0; T(18): 18.0; S(23): 18.0; T(30): 0.4	79.7667	4	4421.11	-2.50587	1.09402	0.597174	0.616463	0.0064598
sEsRTsLGSQR	1	IPI00199887.1	Junctophilin-2	transporter activity	cytoplasm; endoplasmic reticulum; membrane	cellular homeostasis; development; regulation of biological process; transport	N-Term(iTRAQ8plex); S3(Phospho); S6(Phospho)	S(1): 0.1; S(3): 98.5; T(5): 98.5; S(6): 3.0; S(9): 0.0	92.9119	2	1671.74	-1.88364	1.12616	0.488669	0.746627	0.102698
eTPQPEGGPPsPAGtPPQPk	1	IPI00199887.1	Junctophilin-2	transporter activity	cytoplasm; endoplasmic reticulum; membrane	cellular homeostasis; development; regulation of biological process; transport	N-Term(iTRAQ8plex); S11(Phospho); T15(Phospho); K20(iTRAQ8plex)	T(2): 0.0; S(11): 100.0; T(15): 100.0	169.981	3	2737.31	-0.166617	1.07432	0.670382	0.952071	0.805021
tSLSSLRSEHSNGtVAPDsPAADGPTLPLPPVPR	1	IPI00199887.1	Junctophilin-2	transporter activity	cytoplasm; endoplasmic reticulum; membrane	cellular homeostasis; development; regulation of biological process; transport	N-Term(iTRAQ8plex); T14(Phospho); S19(Phospho)	T(1): 25.0; S(2): 25.0; S(4): 25.0; S(5): 25.0; S(8): 25.0; S(11): 25.0; T(14): 25.0; S(19): 25.0; T(26): 0.0	84.5692	4	3887.88	-2.6752	0.862707	0.394384	0.803812	0.225745
dGLLSPGAWNGEPGGEGsRPATPSDGAGR	1	IPI00199887.1	Junctophilin-2	transporter activity	cytoplasm; endoplasmic reticulum; membrane	cellular homeostasis; development; regulation of biological process; transport	N-Term(iTRAQ8plex); S18(Phospho)	S(5): 33.0; S(18): 33.0; T(22): 33.0; S(24): 1.0	39.2039	3	3149.45	-3.61432	1.38277	0.0636537	1.36558	0.0825899
sEsRTsLGsQR	1	IPI00199887.1	Junctophilin-2	transporter activity	cytoplasm; endoplasmic reticulum; membrane	cellular homeostasis; development; regulation of biological process; transport	N-Term(iTRAQ8plex); S3(Phospho); S6(Phospho); S9(Phospho)	S(1): 60.0; S(3): 60.0; T(5): 60.0; S(6): 60.0; S(9): 60.0	33.9622	2	1751.7	-2.22856	1.07873	0.653597	0.822675	0.280487
sDSEPPsPVSATVQEEESPAPR	1	IPI00199887.1	Junctophilin-2	transporter activity	cytoplasm; endoplasmic reticulum; membrane	cellular homeostasis; development; regulation of biological process; transport	N-Term(iTRAQ8plex); S7(Phospho)	S(1): 0.0; S(3): 0.0; S(7): 99.1; S(10): 0.9; T(12): 0.0; S(18): 0.0	195.762	3	2680.22	-3.96206	0.88519	0.484094	1.06548	0.704994
eTPQPEGGPPSPAGtPPQPk	1	IPI00199887.1	Junctophilin-2	transporter activity	cytoplasm; endoplasmic reticulum; membrane	cellular homeostasis; development; regulation of biological process; transport	N-Term(iTRAQ8plex); T15(Phospho); K20(iTRAQ8plex)	T(2): 0.0; S(11): 0.0; T(15): 100.0	249.158	3	2657.35	1.67428	1.01774	0.905068	1.0073	0.943007
sPLRtSLSSLRSEHSNGTVAPDSPAADGPTLPLPPVPR	1	IPI00199887.1	Junctophilin-2	transporter activity	cytoplasm; endoplasmic reticulum; membrane	cellular homeostasis; development; regulation of biological process; transport	N-Term(iTRAQ8plex); S1(Phospho); T5(Phospho)	S(1): 22.2; T(5): 22.2; S(6): 22.2; S(8): 22.2; S(9): 22.2; S(12): 22.2; S(15): 22.2; T(18): 22.2; S(23): 22.2; T(30): 0.0	100.036	4	4341.14	-4.40519	0.80668	0.211919	1.08374	0.637257
gPGTGLPERPREsPQLHER	1	IPI00199887.1	Junctophilin-2	transporter activity	cytoplasm; endoplasmic reticulum; membrane	cellular homeostasis; development; regulation of biological process; transport	N-Term(iTRAQ8plex); S13(Phospho)	T(4): 0.7; S(13): 99.3	75.3774	4	2497.26	-0.450741	0.950595	0.780488	1.42208	0.0502771
dGLLSPGAWNGEPGGEGsRPAtPSDGAGR	1	IPI00199887.1	Junctophilin-2	transporter activity	cytoplasm; endoplasmic reticulum; membrane	cellular homeostasis; development; regulation of biological process; transport	N-Term(iTRAQ8plex); S18(Phospho); T22(Phospho)	S(5): 0.0; S(18): 99.9; T(22): 99.9; S(24): 0.1	135.067	4	3229.41	-3.29026	0.675141	0.0214646	1.07592	0.665804
sLSsSPQAQPPRPAELSDEEVAELFQR	1	IPI00200118.4	Uncharacterized protein	catalytic activity; motor activity; nucleotide binding	cytoplasm; cytoskeleton; membrane; mitochondrion	metabolic process; regulation of biological process; transport	N-Term(iTRAQ8plex); S4(Phospho)	S(1): 20.0; S(3): 20.0; S(4): 20.0; S(5): 20.0; S(17): 20.0	55.4506	4	3352.63	-3.02414	1.45752	0.031346	1.33615	0.105939
vEAkEEsEEsDEDmGFGLFD	1	IPI00200147.1	60S acidic ribosomal protein P0	structural molecule activity	cytoplasm; nucleus; ribosome	metabolic process	N-Term(iTRAQ8plex); K4(iTRAQ8plex); S7(Phospho); S10(Phospho); M14(Oxidation)	S(7): 100.0; S(10): 100.0	65.8525	3	3047.26	-1.38189	0.982049	0.931144	0.896312	0.554694
vEAkEEsEEsDEDMGFGLFD	1	IPI00200147.1	60S acidic ribosomal protein P0	structural molecule activity	cytoplasm; nucleus; ribosome	metabolic process	N-Term(iTRAQ8plex); K4(iTRAQ8plex); S7(Phospho); S10(Phospho)	S(7): 100.0; S(10): 100.0	44.1881	4	3031.26	-2.16874	0.985507	0.94766	0.794816	0.202123
iHIDPEAQDGsPATSR	1	IPI00200353.1	PDZ and LIM domain protein 4	metal ion binding; protein binding		cell organization and biogenesis	N-Term(iTRAQ8plex); S11(Phospho)	S(11): 100.0; T(14): 0.0; S(15): 0.0	238.172	3	2077.98	-0.802857	1.04808	0.775178	0.884249	0.504164
rSsISGIsLEDNR	1	IPI00200353.1	PDZ and LIM domain protein 4	metal ion binding; protein binding		cell organization and biogenesis	N-Term(iTRAQ8plex); S3(Phospho); S8(Phospho)	S(2): 50.0; S(3): 50.0; S(5): 0.0; S(8): 100.0	110.782	3	1897.87	-0.950915	0.950747	0.781211	1.00803	0.939888
rSsISGISLEDNR	1	IPI00200353.1	PDZ and LIM domain protein 4	metal ion binding; protein binding		cell organization and biogenesis	N-Term(iTRAQ8plex); S3(Phospho)	S(2): 49.8; S(3): 49.8; S(5): 0.4; S(8): 0.0	88.8018	3	1817.9	-1.51761	0.93019	0.684118	0.869033	0.443166
sSIsGISLEDNR	1	IPI00200353.1	PDZ and LIM domain protein 4	metal ion binding; protein binding		cell organization and biogenesis	N-Term(iTRAQ8plex); S4(Phospho)	S(1): 0.5; S(2): 33.2; S(4): 33.2; S(7): 33.2	33.6174	2	1661.8	-0.853232	1.10223	0.568119	1.14874	0.429451
iHIDPEAQDGsPATsR	1	IPI00200353.1	PDZ and LIM domain protein 4	metal ion binding; protein binding		cell organization and biogenesis	N-Term(iTRAQ8plex); S11(Phospho); S15(Phospho)	S(11): 66.7; T(14): 66.7; S(15): 66.7	27.7564	3	2157.95	0.432717	0.957306	0.812555	0.808988	0.240066
aTALGVIGIAGsTGAALsPLFmILR	1	IPI00200383.1	Uncharacterized protein	transporter activity	membrane	transport	N-Term(iTRAQ8plex); S12(Phospho); S18(Phospho); M22(Oxidation)	T(2): 50.0; S(12): 50.0; T(13): 50.0; S(18): 50.0	10.3799	4	2880.48	-6.11458	0.736763	0.0744553	0.944336	0.769265
gGLsPANDTGAk	1	IPI00200409.4	Glycylpeptide N-tetradecanoyltransferase 1	catalytic activity	cytoplasm; cytoskeleton; membrane	development; metabolic process	N-Term(iTRAQ8plex); S4(Phospho); K12(iTRAQ8plex)	S(4): 100.0; T(9): 0.0	158.966	3	1775.91	-4.7035	1.18985	0.315449	0.991491	0.987489
lQEEtGAkMsILGk	1	IPI00200486.1	KH domain-containing, RNA-binding, signal transduction-associated protein 2	protein binding; RNA binding	nucleus	metabolic process; regulation of biological process	N-Term(iTRAQ8plex); T5(Phospho); K8(iTRAQ8plex); S10(Phospho); K14(iTRAQ8plex)	T(5): 100.0; S(10): 100.0	59.7633	3	2577.35	-1.83393	1.12663	0.487195	0.679962	0.0303994
sPTAVALDGIWsIRR	1	IPI00200528.3	Uncharacterized protein				N-Term(iTRAQ8plex); S1(Phospho); S12(Phospho)	S(1): 50.0; T(3): 50.0; S(12): 100.0	88.5139	2	2106.05	0.111325	0.846488	0.335148	1.01598	0.905755
eALVEPASEsPRPALAR	1	IPI00200898.3	Na(+)/H(+) exchange regulatory cofactor NHE-RF1	protein binding	cytoplasm; cytoskeleton; membrane	cell communication; cell death; cell organization and biogenesis; cell proliferation; cellular component movement; cellular homeostasis; metabolic process; regulation of biological process; response to stimulus; transport	N-Term(iTRAQ8plex); S10(Phospho)	S(8): 50.0; S(10): 50.0	44.2031	4	2177.13	1.62212	0.941634	0.737907	1.11483	0.531163
sASSDtSEELNAQDSPk	1	IPI00200898.3	Na(+)/H(+) exchange regulatory cofactor NHE-RF1	protein binding	cytoplasm; cytoskeleton; membrane	cell communication; cell death; cell organization and biogenesis; cell proliferation; cellular component movement; cellular homeostasis; metabolic process; regulation of biological process; response to stimulus; transport	N-Term(iTRAQ8plex); T6(Phospho); K17(iTRAQ8plex)	S(1): 0.6; S(3): 0.6; S(4): 0.6; T(6): 48.7; S(7): 48.7; S(15): 0.6	49.4229	3	2454.14	-2.16172	0.898361	0.540209	1.19368	0.317311
sGENNPGsPTVSNFR	1	IPI00201163.1	Uncharacterized protein	protein binding	cytoplasm; nucleus	cell death; cell division; cell organization and biogenesis; development; metabolic process; regulation of biological process; reproduction; response to stimulus	N-Term(iTRAQ8plex); S8(Phospho)	S(1): 0.0; S(8): 100.0; T(10): 0.0; S(12): 0.0	152.89	3	1946.89	-1.55973	0.94541	0.755808	0.687349	0.0354411
aTEEPSGTGsDELIkSDQVNGVLVLSLLDk	1	IPI00201300.2	Polymerase I and transcript release factor	RNA binding	cytoplasm; cytosol; endoplasmic reticulum; membrane; mitochondrion; nucleus	metabolic process; regulation of biological process	N-Term(iTRAQ8plex); S10(Phospho); K15(iTRAQ8plex); K30(iTRAQ8plex)	T(2): 0.0; S(6): 0.0; T(8): 0.1; S(10): 99.7; S(16): 0.1; S(26): 0.0	189.728	4	4107.18	-0.754583	1.32075	0.11076	0.802984	0.223502
aTEEPsGtGSDELIkSDQVNGVLVLSLLDk	1	IPI00201300.2	Polymerase I and transcript release factor	RNA binding	cytoplasm; cytosol; endoplasmic reticulum; membrane; mitochondrion; nucleus	metabolic process; regulation of biological process	N-Term(iTRAQ8plex); S6(Phospho); T8(Phospho); K15(iTRAQ8plex); K30(iTRAQ8plex)	T(2): 40.0; S(6): 40.0; T(8): 40.0; S(10): 40.0; S(16): 40.0; S(26): 0.0	148.431	4	4187.13	-5.2935	1.13208	0.470245	0.781405	0.16991
aTEEPSGTGsDELIk	1	IPI00201300.2	Polymerase I and transcript release factor	RNA binding	cytoplasm; cytosol; endoplasmic reticulum; membrane; mitochondrion; nucleus	metabolic process; regulation of biological process	N-Term(iTRAQ8plex); S10(Phospho); K15(iTRAQ8plex)	T(2): 0.0; S(6): 0.0; T(8): 0.0; S(10): 100.0	203.789	3	2222.1	-1.83477	1.04188	0.801027	1.17267	0.366593
aTEEPsGTGsDELIk	1	IPI00201300.2	Polymerase I and transcript release factor	RNA binding	cytoplasm; cytosol; endoplasmic reticulum; membrane; mitochondrion; nucleus	metabolic process; regulation of biological process	N-Term(iTRAQ8plex); S6(Phospho); S10(Phospho); K15(iTRAQ8plex)	T(2): 0.0; S(6): 66.7; T(8): 66.7; S(10): 66.7	87.5881	2	2302.07	1.06198	1.19174	0.31113	1.29995	0.142522
mPPLIADsPk	1	IPI00201424.1	Isoform Long of 5'-AMP-activated protein kinase catalytic subunit alpha-2	catalytic activity; metal ion binding; nucleotide binding; protein binding	cytoplasm; membrane; nucleus; organelle lumen	cell communication; cell death; cell organization and biogenesis; metabolic process; regulation of biological process; response to stimulus	N-Term(iTRAQ8plex); S8(Phospho); K10(iTRAQ8plex)	S(8): 100.0	100.152	3	1756.95	0.348935	0.883914	0.478788	1.41845	0.05194
dRsPsPLRGNVVPSPLPTR	1	IPI00201548.1	Calcium-regulated heat stable protein 1	DNA binding; RNA binding	cytoplasm; cytosol	cell communication; metabolic process; regulation of biological process; response to stimulus	N-Term(iTRAQ8plex); S3(Phospho); S5(Phospho)	S(3): 100.0; S(5): 100.0; S(14): 0.0; T(18): 0.0	119.933	4	2509.26	-1.00925	0.962146	0.835743	0.874555	0.464924
dRsPsPLRGNVVPsPLPTR	1	IPI00201548.1	Calcium-regulated heat stable protein 1	DNA binding; RNA binding	cytoplasm; cytosol	cell communication; metabolic process; regulation of biological process; response to stimulus	N-Term(iTRAQ8plex); S3(Phospho); S5(Phospho); S14(Phospho)	S(3): 100.0; S(5): 100.0; S(14): 100.0; T(18): 0.0	75.2946	4	2589.22	-1.74106	0.901074	0.552052	1.02677	0.860168
gNVVPsPLPTR	1	IPI00201548.1	Calcium-regulated heat stable protein 1	DNA binding; RNA binding	cytoplasm; cytosol	cell communication; metabolic process; regulation of biological process; response to stimulus	N-Term(iTRAQ8plex); S6(Phospho)	S(6): 99.2; T(10): 0.8	71.2171	3	1520.81	-1.53415	0.96245	0.8372	1.19896	0.305761
rsPsPYYSR	1	IPI00201580.5	Uncharacterized protein	nucleotide binding; protein binding	nucleus	metabolic process	N-Term(iTRAQ8plex); S2(Phospho); S4(Phospho)	S(2): 100.0; S(4): 99.9; Y(6): 0.0; Y(7): 0.0; S(8): 0.0	63.4838	3	1576.69	-0.696048	1.16505	0.376358	1.02854	0.852745
tNStGGSSGNSVGGGSGk	1	IPI00201791.4	ELKS/Rab6-interacting/CAST family member 1	protein binding	cytoplasm; Golgi; membrane	transport	N-Term(iTRAQ8plex); T4(Phospho); K18(iTRAQ8plex)	T(1): 16.7; S(3): 16.7; T(4): 16.7; S(7): 16.7; S(8): 16.7; S(11): 16.7; S(16): 0.0	45.9788	3	2199.04	-3.15564	0.914305	0.611039	0.688058	0.0359577
vEPsSQSPGRsPR	1	IPI00201791.4	ELKS/Rab6-interacting/CAST family member 1	protein binding	cytoplasm; Golgi; membrane	transport	N-Term(iTRAQ8plex); S4(Phospho); S11(Phospho)	S(4): 50.0; S(5): 50.0; S(7): 50.0; S(11): 50.0	71.6827	3	1847.83	-1.32007	1.00382	0.967036	1.09922	0.582924
rAEVQALLQDYVStQSAEE	1	IPI00201819.1	Alanyl-tRNA editing protein Aarsd1	catalytic activity; metal ion binding; nucleotide binding	cytoplasm	metabolic process	N-Term(iTRAQ8plex); T14(Phospho)	Y(11): 25.0; S(13): 25.0; T(14): 25.0; S(16): 25.0	61.7511	3	2521.21	0.127495	1.15768	0.396059	0.88982	0.527282
aEVQALLQDYVsTQSAEE	1	IPI00201819.1	Alanyl-tRNA editing protein Aarsd1	catalytic activity; metal ion binding; nucleotide binding	cytoplasm	metabolic process	N-Term(iTRAQ8plex); S12(Phospho)	Y(10): 25.0; S(12): 25.0; T(13): 25.0; S(15): 25.0	80.714	3	2365.12	2.47784	0.841315	0.317311	0.699845	0.0454334
rPPPAMDDLDDDsDN	1	IPI00201853.5	alanyl-tRNA synthetase domain containing 1-like				N-Term(iTRAQ8plex); S13(Phospho)	S(13): 100.0	259.488	2	2056.85	-0.996603	1.02984	0.852298	0.916823	0.644211
rPPPAmDDLDDDsDN	1	IPI00201853.5	alanyl-tRNA synthetase domain containing 1-like				N-Term(iTRAQ8plex); M6(Oxidation); S13(Phospho)	S(13): 100.0	73.0946	3	2072.83	-4.46074	0.943711	0.747745	1.04082	0.802201
eHGcSssDDDtDVDVEGLR	1	IPI00201858.4	Pre-B-cell leukemia transcription factor-interacting protein 1		cytoplasm; cytoskeleton; nucleus	metabolic process; regulation of biological process	N-Term(iTRAQ8plex); C4(Carbamidomethyl); S6(Phospho); S7(Phospho); T11(Phospho)	S(5): 3.3; S(6): 98.4; S(7): 98.4; T(11): 100.0	161.426	3	2636.94	-0.132984	1.40456	0.0520019	0.561622	0.00113644
eHGcsssDDDTDVDVEGLRR	1	IPI00201858.4	Pre-B-cell leukemia transcription factor-interacting protein 1		cytoplasm; cytoskeleton; nucleus	metabolic process; regulation of biological process	N-Term(iTRAQ8plex); C4(Carbamidomethyl); S5(Phospho); S6(Phospho); S7(Phospho)	S(5): 75.0; S(6): 75.0; S(7): 75.0; T(11): 75.0	11.6622	3	2793.03	-5.64882	0.907796	0.581777	0.83838	0.331312
eHGcsssDDDtDVDVEGLR	1	IPI00201858.4	Pre-B-cell leukemia transcription factor-interacting protein 1		cytoplasm; cytoskeleton; nucleus	metabolic process; regulation of biological process	N-Term(iTRAQ8plex); C4(Carbamidomethyl); S5(Phospho); S6(Phospho); S7(Phospho); T11(Phospho)	S(5): 100.0; S(6): 100.0; S(7): 100.0; T(11): 100.0	153.112	3	2716.91	2.17657	1.10848	0.546619	0.759882	0.125611
eHGcSSsDDDtDVDVEGLR	1	IPI00201858.4	Pre-B-cell leukemia transcription factor-interacting protein 1		cytoplasm; cytoskeleton; nucleus	metabolic process; regulation of biological process	N-Term(iTRAQ8plex); C4(Carbamidomethyl); S7(Phospho); T11(Phospho)	S(5): 50.0; S(6): 50.0; S(7): 50.0; T(11): 50.0	122.015	3	2556.97	-2.37217	0.827462	0.272173	0.84179	0.342956
eHGcssSDDDTDVDVEGLRR	1	IPI00201858.4	Pre-B-cell leukemia transcription factor-interacting protein 1		cytoplasm; cytoskeleton; nucleus	metabolic process; regulation of biological process	N-Term(iTRAQ8plex); C4(Carbamidomethyl); S5(Phospho); S6(Phospho)	S(5): 50.0; S(6): 50.0; S(7): 50.0; T(11): 50.0	26.3971	3	2713.07	-0.835265	0.718314	0.0531639	1.29616	0.146916
eHGcsSSDDDTDVDVEGLR	1	IPI00201858.4	Pre-B-cell leukemia transcription factor-interacting protein 1		cytoplasm; cytoskeleton; nucleus	metabolic process; regulation of biological process	N-Term(iTRAQ8plex); C4(Carbamidomethyl); S5(Phospho)	S(5): 33.3; S(6): 33.3; S(7): 33.3; T(11): 0.2	152.043	3	2477	-2.39043	0.837068	0.30306	1.48628	0.02787
eHGcsssDDDtDVDVEGLRR	1	IPI00201858.4	Pre-B-cell leukemia transcription factor-interacting protein 1		cytoplasm; cytoskeleton; nucleus	metabolic process; regulation of biological process	N-Term(iTRAQ8plex); C4(Carbamidomethyl); S5(Phospho); S6(Phospho); S7(Phospho); T11(Phospho)	S(5): 100.0; S(6): 100.0; S(7): 100.0; T(11): 100.0	33.132	3	2873.01	0.00690384	0.924246	0.656526	1.01882	0.893682
qEsGSDLPTPTPITEQDTDQIGk	1	IPI00202134.5	Uncharacterized protein		membrane		N-Term(iTRAQ8plex); S3(Phospho); K23(iTRAQ8plex)	S(3): 49.5; S(5): 49.5; T(9): 0.5; T(11): 0.5; T(14): 0.0; T(18): 0.0	117.399	3	3145.54	-0.000696423	1.39488	0.0569145	1.17551	0.359605
rQSsssAGDSDGEQEDSPAAR	1	IPI00202579.1	LSM domain containing 1		nucleus	metabolic process	N-Term(iTRAQ8plex); S4(Phospho); S5(Phospho); S6(Phospho)	S(3): 60.0; S(4): 60.0; S(5): 60.0; S(6): 60.0; S(10): 60.0; S(17): 0.0	101.533	3	2681	-1.46604	0.747964	0.0901363	0.422368	1.07134e-06
tLSNAEDYLDDEDsD	1	IPI00202703.4	Osteoclast-stimulating factor 1	protein binding	cytoplasm		N-Term(iTRAQ8plex); S14(Phospho)	T(1): 0.0; S(3): 0.0; Y(8): 0.0; S(14): 100.0	229.666	2	2085.83	-0.78147	0.959938	0.825158	0.951258	0.801255
tLsNAEDYLDDEDsD	1	IPI00202703.4	Osteoclast-stimulating factor 1	protein binding	cytoplasm		N-Term(iTRAQ8plex); S3(Phospho); S14(Phospho)	T(1): 0.1; S(3): 99.9; Y(8): 0.1; S(14): 100.0	90.4196	2	2165.8	0.0261171	0.861133	0.388423	1.02359	0.873496
qDsIQsAELk	1	IPI00202989.5	Uncharacterized protein	protein binding			N-Term(iTRAQ8plex); S3(Phospho); S6(Phospho); K10(iTRAQ8plex)	S(3): 100.0; S(6): 100.0	106.503	3	1886.91	-1.82134	0.899597	0.54559	1.10476	0.5642
tDGsIsGDRQPVTVADYISR	1	IPI00203203.2	Fxr2 protein	RNA binding			N-Term(iTRAQ8plex); S4(Phospho); S6(Phospho)	T(1): 0.1; S(4): 99.9; S(6): 99.9; T(13): 0.1; Y(17): 0.0; S(19): 0.0	92.7092	3	2601.19	-1.15578	1.36582	0.0743018	1.27838	0.169147
aAsSEAAPHHQPPPESR	1	IPI00203311.3	Isoform 1 of Striated muscle-specific serine/threonine-protein kinase	catalytic activity; nucleotide binding; protein binding	nucleus	cell differentiation; metabolic process	N-Term(iTRAQ8plex); S3(Phospho)	S(3): 50.0; S(4): 50.0; S(16): 0.0	62.5951	4	2153	-2.12991	0.75424	0.099902	0.566708	0.00136004
rLssTLER	1	IPI00203311.3	Isoform 1 of Striated muscle-specific serine/threonine-protein kinase	catalytic activity; nucleotide binding; protein binding	nucleus	cell differentiation; metabolic process	N-Term(iTRAQ8plex); S3(Phospho); S4(Phospho)	S(3): 98.9; S(4): 98.9; T(5): 2.3	35.4738	3	1425.68	-1.03249	1.4998	0.020638	0.804907	0.22873
sALLPPPsPR	1	IPI00203311.3	Isoform 1 of Striated muscle-specific serine/threonine-protein kinase	catalytic activity; nucleotide binding; protein binding	nucleus	cell differentiation; metabolic process	N-Term(iTRAQ8plex); S8(Phospho)	S(1): 0.0; S(8): 100.0	77.7615	3	1418.77	0.221064	0.804004	0.204821	0.791782	0.194522
aTsEGEsLRR	1	IPI00203311.3	Isoform 1 of Striated muscle-specific serine/threonine-protein kinase	catalytic activity; nucleotide binding; protein binding	nucleus	cell differentiation; metabolic process	N-Term(iTRAQ8plex); S3(Phospho); S7(Phospho)	T(2): 5.2; S(3): 97.4; S(7): 97.4	61.4724	2	1569.7	0.529163	1.033	0.83872	0.762297	0.130138
sEGGAAWDtPGAsQEELR	1	IPI00203311.3	Isoform 1 of Striated muscle-specific serine/threonine-protein kinase	catalytic activity; nucleotide binding; protein binding	nucleus	cell differentiation; metabolic process	N-Term(iTRAQ8plex); T9(Phospho); S13(Phospho)	S(1): 0.0; T(9): 100.0; S(13): 100.0	212.431	2	2324.97	0.0797396	0.997155	0.997125	0.798209	0.210843
sGDGEssEGGSSAR	1	IPI00203311.3	Isoform 1 of Striated muscle-specific serine/threonine-protein kinase	catalytic activity; nucleotide binding; protein binding	nucleus	cell differentiation; metabolic process	N-Term(iTRAQ8plex); S6(Phospho); S7(Phospho)	S(1): 2.4; S(6): 95.3; S(7): 95.3; S(11): 3.5; S(12): 3.5	50.0791	2	1746.65	-2.45412	1.21559	0.260578	1.36713	0.0814943
sSGPSLAGTVESRPQtPLsEASGR	1	IPI00203311.3	Isoform 1 of Striated muscle-specific serine/threonine-protein kinase	catalytic activity; nucleotide binding; protein binding	nucleus	cell differentiation; metabolic process	N-Term(iTRAQ8plex); T16(Phospho); S19(Phospho)	S(1): 0.0; S(2): 0.0; S(5): 0.0; T(9): 1.8; S(12): 96.4; T(16): 3.6; S(19): 98.1; S(22): 0.0	116.888	3	2835.32	-1.15262	1.22959	0.234093	0.842943	0.346941
aAsLDER	1	IPI00203311.3	Isoform 1 of Striated muscle-specific serine/threonine-protein kinase	catalytic activity; nucleotide binding; protein binding	nucleus	cell differentiation; metabolic process	N-Term(iTRAQ8plex); S3(Phospho)	S(3): 100.0	81.89	2	1145.55	-2.20075	1.0281	0.859819	0.972856	0.901479
sGDGESsEGGssARGSPVLAVR	1	IPI00203311.3	Isoform 1 of Striated muscle-specific serine/threonine-protein kinase	catalytic activity; nucleotide binding; protein binding	nucleus	cell differentiation; metabolic process	N-Term(iTRAQ8plex); S7(Phospho); S11(Phospho); S12(Phospho)	S(1): 2.8; S(6): 59.4; S(7): 59.4; S(11): 59.4; S(12): 59.4; S(16): 59.4	27.8179	3	2606.08	-0.0528928	1.08997	0.611817	0.835331	0.321085
sSGPSLAGTVESRPQTPLSEASGR	1	IPI00203311.3	Isoform 1 of Striated muscle-specific serine/threonine-protein kinase	catalytic activity; nucleotide binding; protein binding	nucleus	cell differentiation; metabolic process	N-Term(iTRAQ8plex); S1(Phospho)	S(1): 24.7; S(2): 24.7; S(5): 24.7; T(9): 24.7; S(12): 0.5; T(16): 0.5; S(19): 0.0; S(22): 0.0	43.4026	3	2755.36	-0.336179	0.943339	0.745984	0.862943	0.419709
sGDGEssEGGSsARGsPVLAVR	1	IPI00203311.3	Isoform 1 of Striated muscle-specific serine/threonine-protein kinase	catalytic activity; nucleotide binding; protein binding	nucleus	cell differentiation; metabolic process	N-Term(iTRAQ8plex); S6(Phospho); S7(Phospho); S12(Phospho); S16(Phospho)	S(1): 5.0; S(6): 79.0; S(7): 79.0; S(11): 79.0; S(12): 79.0; S(16): 79.0	40.6234	3	2686.05	-0.51412	1.15746	0.396654	0.720804	0.0668806
sGDGEsSEGGsSARGSPVLAVR	1	IPI00203311.3	Isoform 1 of Striated muscle-specific serine/threonine-protein kinase	catalytic activity; nucleotide binding; protein binding	nucleus	cell differentiation; metabolic process	N-Term(iTRAQ8plex); S6(Phospho); S11(Phospho)	S(1): 2.0; S(6): 39.6; S(7): 39.6; S(11): 39.6; S(12): 39.6; S(16): 39.6	24.8604	4	2526.11	-1.50072	1.04163	0.802081	0.737074	0.0881404
sSGPSLAGTVESRPQtPLsEAsGR	1	IPI00203311.3	Isoform 1 of Striated muscle-specific serine/threonine-protein kinase	catalytic activity; nucleotide binding; protein binding	nucleus	cell differentiation; metabolic process	N-Term(iTRAQ8plex); T16(Phospho); S19(Phospho); S22(Phospho)	S(1): 1.4; S(2): 40.8; S(5): 40.8; T(9): 40.8; S(12): 53.7; T(16): 40.9; S(19): 40.9; S(22): 40.9	29.1359	3	2915.29	-0.605279	0.942567	0.742323	0.888989	0.523809
vPTVPPRPGSSLsGSIENLESEAVFEAk	1	IPI00203311.3	Isoform 1 of Striated muscle-specific serine/threonine-protein kinase	catalytic activity; nucleotide binding; protein binding	nucleus	cell differentiation; metabolic process	N-Term(iTRAQ8plex); S13(Phospho); K28(iTRAQ8plex)	T(3): 0.4; S(10): 32.9; S(11): 32.9; S(13): 32.9; S(15): 0.4; S(21): 0.4	93.613	4	3585.87	0.427993	1.00293	0.971037	1.08216	0.642966
aAsVELPQR	1	IPI00203311.3	Isoform 1 of Striated muscle-specific serine/threonine-protein kinase	catalytic activity; nucleotide binding; protein binding	nucleus	cell differentiation; metabolic process	N-Term(iTRAQ8plex); S3(Phospho)	S(3): 100.0	92.0967	2	1354.7	-1.58177	1.0248	0.874125	0.995697	0.993535
sGsSEDSGGASGR	1	IPI00203311.3	Isoform 1 of Striated muscle-specific serine/threonine-protein kinase	catalytic activity; nucleotide binding; protein binding	nucleus	cell differentiation; metabolic process	N-Term(iTRAQ8plex); S3(Phospho)	S(1): 1.4; S(3): 97.1; S(4): 1.4; S(7): 0.0; S(11): 0.0	48.0438	2	1537.64	-2.13968	1.08984	0.612281	0.992686	0.992966
sGssEDsGGASGR	1	IPI00203311.3	Isoform 1 of Striated muscle-specific serine/threonine-protein kinase	catalytic activity; nucleotide binding; protein binding	nucleus	cell differentiation; metabolic process	N-Term(iTRAQ8plex); S3(Phospho); S4(Phospho); S7(Phospho)	S(1): 37.1; S(3): 37.1; S(4): 37.1; S(7): 94.4; S(11): 94.4	4.82164e-16	2	1697.57	-2.39594	1.06672	0.699951	1.07822	0.657312
sGssEDSGGASGR	1	IPI00203311.3	Isoform 1 of Striated muscle-specific serine/threonine-protein kinase	catalytic activity; nucleotide binding; protein binding	nucleus	cell differentiation; metabolic process	N-Term(iTRAQ8plex); S3(Phospho); S4(Phospho)	S(1): 2.8; S(3): 97.1; S(4): 97.1; S(7): 2.8; S(11): 0.1	48.0438	2	1617.61	-1.21765	1.08131	0.643872	1.1351	0.468579
rGssAESALPR	1	IPI00203311.3	Isoform 1 of Striated muscle-specific serine/threonine-protein kinase	catalytic activity; nucleotide binding; protein binding	nucleus	cell differentiation; metabolic process	N-Term(iTRAQ8plex); S3(Phospho); S4(Phospho)	S(3): 100.0; S(4): 100.0; S(7): 0.0	87.4274	3	1594.73	-0.995141	0.960594	0.828302	1.05152	0.759244
vPTVPPRPGsSLSGsIENLESEAVFEAk	1	IPI00203311.3	Isoform 1 of Striated muscle-specific serine/threonine-protein kinase	catalytic activity; nucleotide binding; protein binding	nucleus	cell differentiation; metabolic process	N-Term(iTRAQ8plex); S10(Phospho); S15(Phospho); K28(iTRAQ8plex)	T(3): 0.0; S(10): 49.8; S(11): 49.8; S(13): 49.8; S(15): 49.8; S(21): 0.7	146.002	4	3665.83	-1.05494	0.71147	0.0465763	0.950399	0.797279
dQEAPSPEALPSPGQEsPDGPSPR	1	IPI00203311.3	Isoform 1 of Striated muscle-specific serine/threonine-protein kinase	catalytic activity; nucleotide binding; protein binding	nucleus	cell differentiation; metabolic process	N-Term(iTRAQ8plex); S17(Phospho)	S(6): 0.0; S(12): 0.0; S(17): 100.0; S(22): 0.0	250.706	3	2829.28	-1.45602	0.971005	0.878237	1.08032	0.649666
mPsIPEEPEHGDLER	1	IPI00203311.3	Isoform 1 of Striated muscle-specific serine/threonine-protein kinase	catalytic activity; nucleotide binding; protein binding	nucleus	cell differentiation; metabolic process	N-Term(iTRAQ8plex); S3(Phospho)	S(3): 100.0	171.876	3	2119.96	-2.03563	0.960383	0.82729	0.990779	0.984224
sSsFSQGEAEPR	1	IPI00203311.3	Isoform 1 of Striated muscle-specific serine/threonine-protein kinase	catalytic activity; nucleotide binding; protein binding	nucleus	cell differentiation; metabolic process	N-Term(iTRAQ8plex); S3(Phospho)	S(1): 1.5; S(2): 1.5; S(3): 95.4; S(5): 1.5	133.838	3	1665.74	-0.909179	0.8895	0.502192	0.970243	0.889354
rGSsAESALPR	1	IPI00203311.3	Isoform 1 of Striated muscle-specific serine/threonine-protein kinase	catalytic activity; nucleotide binding; protein binding	nucleus	cell differentiation; metabolic process	N-Term(iTRAQ8plex); S4(Phospho)	S(3): 49.5; S(4): 49.5; S(7): 0.9	31.296	3	1514.76	-0.227013	1.07133	0.681924	0.96908	0.883957
sEGGAAWDTPGAsQEELR	1	IPI00203311.3	Isoform 1 of Striated muscle-specific serine/threonine-protein kinase	catalytic activity; nucleotide binding; protein binding	nucleus	cell differentiation; metabolic process	N-Term(iTRAQ8plex); S13(Phospho)	S(1): 0.0; T(9): 0.1; S(13): 99.9	176.626	3	2245	-1.2456	0.776257	0.140111	1.32711	0.114207
sLSPAkEVVssPTPESTTLR	1	IPI00203311.3	Isoform 1 of Striated muscle-specific serine/threonine-protein kinase	catalytic activity; nucleotide binding; protein binding	nucleus	cell differentiation; metabolic process	N-Term(iTRAQ8plex); K6(iTRAQ8plex); S10(Phospho); S11(Phospho)	S(1): 49.7; S(3): 49.7; S(10): 49.7; S(11): 49.7; T(13): 1.2; S(16): 0.0; T(17): 0.0; T(18): 0.0	59.5135	4	2854.44	-1.34242	1.07681	0.66089	0.989731	0.979411
lSLSLsQk	1	IPI00203311.3	Isoform 1 of Striated muscle-specific serine/threonine-protein kinase	catalytic activity; nucleotide binding; protein binding	nucleus	cell differentiation; metabolic process	N-Term(iTRAQ8plex); S6(Phospho); K8(iTRAQ8plex)	S(2): 0.0; S(4): 0.5; S(6): 99.4	78.024	3	1563.89	-1.11878	0.99848	0.991128	1.39742	0.0626122
mPsIPEEPEHGDLER	1	IPI00203311.3	Isoform 1 of Striated muscle-specific serine/threonine-protein kinase	catalytic activity; nucleotide binding; protein binding	nucleus	cell differentiation; metabolic process	N-Term(iTRAQ8plex); M1(Oxidation); S3(Phospho)	S(3): 100.0	174.702	3	2135.96	-2.15432	1.17753	0.344699	1.70479	0.0031843
gTQDsPAQSAAAPR	1	IPI00203311.3	Isoform 1 of Striated muscle-specific serine/threonine-protein kinase	catalytic activity; nucleotide binding; protein binding	nucleus	cell differentiation; metabolic process	N-Term(iTRAQ8plex); S5(Phospho)	T(2): 0.9; S(5): 99.1; S(9): 0.0	117.006	3	1740.82	-2.03223	0.734927	0.0720909	1.06752	0.697241
fVEWLQNAEEESESEGEEs	1	IPI00203352.1	Basic leucine zipper and W2 domain-containing protein 2	protein binding		cell differentiation; development; metabolic process	N-Term(iTRAQ8plex); S19(Phospho)	S(12): 33.3; S(14): 33.3; S(19): 33.3	171.087	2	2612.08	-1.6957	1.11555	0.522958	0.939195	0.745605
fVEWLQNAEEESEsEGEEs	1	IPI00203352.1	Basic leucine zipper and W2 domain-containing protein 2	protein binding		cell differentiation; development; metabolic process	N-Term(iTRAQ8plex); S14(Phospho); S19(Phospho)	S(12): 66.7; S(14): 66.7; S(19): 66.7	173.959	2	2692.05	-0.202621	0.921858	0.645521	0.937507	0.737855
kFVEWLQNAEEEsEsEGEES	1	IPI00203352.1	Basic leucine zipper and W2 domain-containing protein 2	protein binding		cell differentiation; development; metabolic process	K1(iTRAQ8plex); N-Term(iTRAQ8plex); S13(Phospho); S15(Phospho)	S(13): 99.6; S(15): 99.6; S(20): 0.7	57.4552	3	3124.35	0.0241465	0.962903	0.839372	0.721467	0.0676637
kFVEWLQNAEEESESEGEEs	1	IPI00203352.1	Basic leucine zipper and W2 domain-containing protein 2	protein binding		cell differentiation; development; metabolic process	N-Term(iTRAQ8plex); K1(iTRAQ8plex); S20(Phospho)	S(13): 33.3; S(15): 33.3; S(20): 33.3	1.44649e-15	3	3044.38	-1.19081	1.30807	0.123517	0.992625	0.992686
qNsPVTsPGsSPLAQR	1	IPI00203552.1	E3 ubiquitin-protein ligase CBL-B	catalytic activity; metal ion binding; protein binding; signal transducer activity	cytoplasm; membrane; nucleus	cell communication; metabolic process; regulation of biological process; response to stimulus	N-Term(iTRAQ8plex); S3(Phospho); S7(Phospho); S10(Phospho)	S(3): 60.0; T(6): 60.0; S(7): 60.0; S(10): 60.0; S(11): 60.0	12.3439	3	2169.93	-0.127403	0.947859	0.767455	1.07058	0.685687
sNsVDTGPSSSLSTPTEPLSPTSSLGEER	1	IPI00203972.2	Glycogen [starch] synthase, muscle	catalytic activity; protein binding	cytoplasm	development; metabolic process	N-Term(iTRAQ8plex); S3(Phospho)	S(1): 12.5; S(3): 12.5; T(6): 0.2; S(9): 12.5; S(10): 12.5; S(11): 12.5; S(13): 12.5; T(14): 12.5; T(16): 12.5; S(20): 0.0; T(22): 0.0; S(23): 0.0; S(24): 0.0	75.6518	3	3303.54	0.441298	2.4821	2.38252e-07	0.539348	0.000492206
hSsPHQsEDEEEPRDGPLR	1	IPI00203972.2	Glycogen [starch] synthase, muscle	catalytic activity; protein binding	cytoplasm	development; metabolic process	N-Term(iTRAQ8plex); S3(Phospho); S7(Phospho)	S(2): 5.9; S(3): 97.0; S(7): 97.0	49.4485	3	2666.12	-0.776772	1.81114	0.000718399	1.09575	0.594849
sNSVDTGPSSSLSTPTEPLsPtSSLGEERN	1	IPI00203972.2	Glycogen [starch] synthase, muscle	catalytic activity; protein binding	cytoplasm	development; metabolic process	N-Term(iTRAQ8plex); S20(Phospho); T22(Phospho)	S(1): 0.0; S(3): 0.0; T(6): 0.0; S(9): 0.0; S(10): 0.0; S(11): 0.0; S(13): 0.0; T(14): 0.0; T(16): 0.0; S(20): 99.9; T(22): 2.1; S(23): 2.1; S(24): 96.0	247.392	3	3497.55	0.875213	1.01352	0.923709	0.759862	0.125574
sNsVDTGPSSSLSTPTEPLSPTSSLGEERN	1	IPI00203972.2	Glycogen [starch] synthase, muscle	catalytic activity; protein binding	cytoplasm	development; metabolic process	N-Term(iTRAQ8plex); S3(Phospho)	S(1): 1.1; S(3): 97.7; T(6): 1.1; S(9): 0.0; S(10): 0.0; S(11): 0.0; S(13): 0.0; T(14): 0.0; T(16): 0.0; S(20): 0.0; T(22): 0.0; S(23): 0.0; S(24): 0.0	184.549	3	3417.59	0.0807281	0.889938	0.504044	0.727442	0.0750357
sNSVDTGPSSSLSTPtEPLsPTSSLGEER	1	IPI00203972.2	Glycogen [starch] synthase, muscle	catalytic activity; protein binding	cytoplasm	development; metabolic process	N-Term(iTRAQ8plex); T16(Phospho); S20(Phospho)	S(1): 1.7; S(3): 96.5; T(6): 1.7; S(9): 0.0; S(10): 0.0; S(11): 0.0; S(13): 0.0; T(14): 0.0; T(16): 0.0; S(20): 99.9; T(22): 0.0; S(23): 0.0; S(24): 0.0	136.767	3	3383.51	0.496403	0.844895	0.329598	1.0691	0.691258
hSsPHQsEDEEEPR	1	IPI00203972.2	Glycogen [starch] synthase, muscle	catalytic activity; protein binding	cytoplasm	development; metabolic process	N-Term(iTRAQ8plex); S3(Phospho); S7(Phospho)	S(2): 3.7; S(3): 98.2; S(7): 98.2	117.875	3	2127.83	-1.37342	0.968217	0.86486	1.16424	0.387898
yPRPAsVPPsPSLSR	1	IPI00203972.2	Glycogen [starch] synthase, muscle	catalytic activity; protein binding	cytoplasm	development; metabolic process	N-Term(iTRAQ8plex); S6(Phospho); S10(Phospho)	Y(1): 3.3; S(6): 96.7; S(10): 96.5; S(12): 3.3; S(14): 0.1	68.197	3	2075	-2.04862	0.835399	0.29756	0.89017	0.528747
aAPsPAPAEAAPLk	1	IPI00203974.2	Bcl-2-interacting death suppressor	protein binding			N-Term(iTRAQ8plex); S4(Phospho); K14(iTRAQ8plex)	S(4): 100.0	86.0433	3	1979.08	-3.2032	0.602521	0.00295993	0.85925	0.405769
sQsPLRGGVTETTQTDk	1	IPI00203974.2	Bcl-2-interacting death suppressor	protein binding			N-Term(iTRAQ8plex); S3(Phospho); K17(iTRAQ8plex)	S(1): 0.0; S(3): 2.0; T(10): 92.1; T(12): 2.0; T(13): 2.0; T(15): 2.0	51.5389	3	2493.27	-2.56979	1.03281	0.839518	0.640961	0.0123693
sQsPAASDcSSSSSSASLGSSGR	1	IPI00203974.2	Bcl-2-interacting death suppressor	protein binding			N-Term(iTRAQ8plex); S3(Phospho); C9(Carbamidomethyl)	S(1): 0.9; S(3): 96.3; S(7): 0.9; S(10): 0.9; S(11): 0.9; S(12): 0.0; S(13): 0.0; S(14): 0.0; S(15): 0.0; S(17): 0.0; S(20): 0.0; S(21): 0.0	177.649	3	2544.08	-2.2177	1.092	0.604456	0.752957	0.113238
gASsREGsPAR	1	IPI00203974.2	Bcl-2-interacting death suppressor	protein binding			N-Term(iTRAQ8plex); S4(Phospho); S8(Phospho)	S(3): 98.1; S(4): 98.1; S(8): 3.7	52.3548	2	1538.66	-2.42537	0.982766	0.934571	0.916915	0.644621
aAtPPNPSSTADSAGNPVAP	1	IPI00203974.2	Bcl-2-interacting death suppressor	protein binding			N-Term(iTRAQ8plex); T3(Phospho)	T(3): 93.9; S(8): 1.5; S(9): 1.5; T(10): 1.5; S(13): 1.5	60.6199	2	2206.03	-0.0569878	1.02985	0.85226	1.2327	0.239621
vSSAPIPcPSPGPAPSAVPSsPk	1	IPI00203974.2	Bcl-2-interacting death suppressor	protein binding			N-Term(iTRAQ8plex); C8(Carbamidomethyl); S21(Phospho); K23(iTRAQ8plex)	S(2): 0.0; S(3): 0.0; S(10): 0.0; S(16): 33.3; S(20): 33.3; S(21): 33.3	149.68	3	2875.49	-0.56466	1.0271	0.864146	1.04624	0.780312
aTsPFRsPVR	1	IPI00203974.2	Bcl-2-interacting death suppressor	protein binding			N-Term(iTRAQ8plex); S3(Phospho); S7(Phospho)	T(2): 3.3; S(3): 98.4; S(7): 98.4	72.0464	2	1581.75	-2.41019	0.849051	0.344181	1.53207	0.0180255
vSSAPIPcPsPGPAPSAVPSsPk	1	IPI00203974.2	Bcl-2-interacting death suppressor	protein binding			N-Term(iTRAQ8plex); C8(Carbamidomethyl); S10(Phospho); S21(Phospho); K23(iTRAQ8plex)	S(2): 0.0; S(3): 0.0; S(10): 50.0; S(16): 50.0; S(20): 50.0; S(21): 50.0	109.4	2	2955.45	-0.924144	0.944877	0.753276	1.24746	0.214594
sGTPVHcPsPIR	1	IPI00203974.2	Bcl-2-interacting death suppressor	protein binding			N-Term(iTRAQ8plex); S1(Phospho); C7(Carbamidomethyl); S9(Phospho)	S(1): 66.7; T(3): 66.7; S(9): 66.7	35.513	3	1771.79	-2.58126	0.984654	0.943589	1.02991	0.847071
gGPEPPAsGEmDDNSLSPEAcYEck	1	IPI00204006.1	Fibrillin-1	metal ion binding; protein binding; structural molecule activity	cell surface; extracellular; membrane	development	N-Term(iTRAQ8plex); S8(Phospho); M11(Oxidation); C21(Carbamidomethyl); C24(Carbamidomethyl); K25(iTRAQ8plex)	S(8): 99.5; S(15): 0.5; S(17): 0.0; Y(22): 0.0	261.298	3	3401.44	-2.74728	1.01724	0.907267	0.807515	0.235937
gGPEPPAsGEMDDNSLSPEAcYEck	1	IPI00204006.1	Fibrillin-1	metal ion binding; protein binding; structural molecule activity	cell surface; extracellular; membrane	development	N-Term(iTRAQ8plex); S8(Phospho); C21(Carbamidomethyl); C24(Carbamidomethyl); K25(iTRAQ8plex)	S(8): 100.0; S(15): 0.0; S(17): 0.0; Y(22): 0.0	241.921	3	3385.45	0.291783	1.10945	0.54334	0.792653	0.196685
iLSFGsWEDLSP	1	IPI00204104.1	F-box only protein 6	catalytic activity; protein binding	cytoplasm	metabolic process; response to stimulus	N-Term(iTRAQ8plex); S6(Phospho)	S(3): 0.0; S(6): 100.0; S(11): 0.0	160.286	2	1734.83	-1.53015	1.04052	0.806753	0.863309	0.421101
kILSFGsWEDLSP	1	IPI00204104.1	F-box only protein 6	catalytic activity; protein binding	cytoplasm	metabolic process; response to stimulus	N-Term(iTRAQ8plex); K1(iTRAQ8plex); S7(Phospho)	S(4): 33.3; S(7): 33.3; S(12): 33.3	14.1128	3	2167.13	-0.318792	1.3325	0.0999877	0.809966	0.242831
sTSATDTHHVELAR	1	IPI00204344.1	[3-methyl-2-oxobutanoate dehydrogenase [lipoamide]] kinase, mitochondrial	catalytic activity; nucleotide binding; receptor activity; signal transducer activity	cytoplasm; mitochondrion; organelle lumen	cell communication; metabolic process; regulation of biological process; response to stimulus	N-Term(iTRAQ8plex); S1(Phospho)	S(1): 33.1; T(2): 33.1; S(3): 33.1; T(5): 0.4; T(7): 0.4	66.3653	3	1908.91	-2.78903	1.02311	0.881469	0.896036	0.553519
nPGAPAEPLcVENDsSsLEDASTN	1	IPI00204544.3	Uncharacterized protein	catalytic activity; motor activity; protein binding	cytoplasm; cytoskeleton	cellular component movement; transport	N-Term(iTRAQ8plex); C10(Carbamidomethyl); S15(Phospho); S17(Phospho)	S(15): 40.0; S(16): 40.0; S(17): 40.0; S(22): 40.0; T(23): 40.0	60.2506	3	2938.2	-0.842387	0.94001	0.730228	0.776279	0.158541
nPGAPAEPLcVENDSSsLEDASTN	1	IPI00204544.3	Uncharacterized protein	catalytic activity; motor activity; protein binding	cytoplasm; cytoskeleton	cellular component movement; transport	N-Term(iTRAQ8plex); C10(Carbamidomethyl); S17(Phospho)	S(15): 20.0; S(16): 20.0; S(17): 20.0; S(22): 20.0; T(23): 20.0	41.141	3	2858.23	-0.174783	1.15599	0.400675	0.878014	0.478778
qGDNIsDDEDEVR	1	IPI00204739.1	Syntaxin-4	protein binding; transporter activity	cell surface; cytoplasm; membrane	cell communication; cell organization and biogenesis; transport	N-Term(iTRAQ8plex); S6(Phospho)	S(6): 100.0	272.366	2	1875.79	-1.54425	1.04211	0.80005	0.938771	0.743655
ssSVESLSPGGDLFGLGIFk	1	IPI00204907.1	A-kinase anchor protein 6	protein binding; structural molecule activity	cytoplasm; endoplasmic reticulum; membrane; nucleus	cell communication; metabolic process; regulation of biological process; response to stimulus	N-Term(iTRAQ8plex); S1(Phospho); S2(Phospho); K20(iTRAQ8plex)	S(1): 40.0; S(2): 40.0; S(3): 40.0; S(6): 40.0; S(8): 40.0	66.0917	3	2765.37	0.323361	0.881316	0.468057	1.02794	0.85525
sSSVESLSPGGDLFGLGIFk	1	IPI00204907.1	A-kinase anchor protein 6	protein binding; structural molecule activity	cytoplasm; endoplasmic reticulum; membrane; nucleus	cell communication; metabolic process; regulation of biological process; response to stimulus	N-Term(iTRAQ8plex); S1(Phospho); K20(iTRAQ8plex)	S(1): 20.0; S(2): 20.0; S(3): 20.0; S(6): 20.0; S(8): 20.0	59.5135	3	2685.4	-0.908735	0.794219	0.180159	1.43885	0.043202
lHLEsPQPsPk	1	IPI00205054.1	Cdc42 effector protein 2	enzyme regulator activity; protein binding	cytoplasm; cytoskeleton; membrane	cell organization and biogenesis; metabolic process; regulation of biological process	N-Term(iTRAQ8plex); S5(Phospho); S9(Phospho); K11(iTRAQ8plex)	S(5): 100.0; S(9): 100.0	110.732	3	2001.01	0.526411	1.01528	0.915918	0.962716	0.854406
iDGSNLEGGSQQAPStPPNtPDPRSPPNPENIAPGYSGPLk	1	IPI00205241.1	Uncharacterized protein	protein binding	cytoplasm; cytoskeleton		N-Term(iTRAQ8plex); T16(Phospho); T20(Phospho); K41(iTRAQ8plex)	S(4): 0.0; S(10): 0.0; S(15): 0.9; T(16): 66.4; T(20): 66.4; S(25): 66.4; Y(36): 0.0; S(37): 0.0	198.143	4	4922.35	-0.583225	1.20337	0.285604	0.837674	0.328931
iDGSNLEGGSQQAPStPPNTPDPR	1	IPI00205241.1	Uncharacterized protein	protein binding	cytoplasm; cytoskeleton		N-Term(iTRAQ8plex); T16(Phospho)	S(4): 0.0; S(10): 0.0; S(15): 1.7; T(16): 98.2; T(20): 0.0	271.729	3	2819.32	0.200645	1.12881	0.480372	0.986822	0.966036
iDGSNLEGGSQQAPstPPNTPDPR	1	IPI00205241.1	Uncharacterized protein	protein binding	cytoplasm; cytoskeleton		N-Term(iTRAQ8plex); S15(Phospho); T16(Phospho)	S(4): 0.0; S(10): 0.0; S(15): 100.0; T(16): 100.0; T(20): 0.0	296.589	3	2899.28	-0.233654	0.914812	0.613339	1.0011	0.969939
iDGSNLEGGSQQAPstPPNtPDPR	1	IPI00205241.1	Uncharacterized protein	protein binding	cytoplasm; cytoskeleton		N-Term(iTRAQ8plex); S15(Phospho); T16(Phospho); T20(Phospho)	S(4): 0.0; S(10): 0.0; S(15): 100.0; T(16): 100.0; T(20): 100.0	264.19	3	2979.24	-1.93531	0.862301	0.392842	1.00141	0.968556
sPPNPENIAPGYSGPLk	1	IPI00205241.1	Uncharacterized protein	protein binding	cytoplasm; cytoskeleton		N-Term(iTRAQ8plex); S1(Phospho); K17(iTRAQ8plex)	S(1): 100.0; Y(12): 0.0; S(13): 0.0	180.556	3	2426.25	-1.62142	1.0538	0.751681	1.18382	0.339767
aSSVYSVPAYTsQPNFFAEAtSPVSASPVPVSVPTSPk	1	IPI00205262.5	synaptopodin 2-like	protein binding			N-Term(iTRAQ8plex); S12(Phospho); T21(Phospho); K38(iTRAQ8plex)	S(2): 0.0; S(3): 0.0; Y(5): 0.0; S(6): 0.0; Y(10): 0.5; T(11): 33.2; S(12): 33.2; T(21): 33.2; S(22): 33.2; S(25): 33.2; S(27): 33.2; S(32): 0.0; T(35): 0.0; S(36): 0.0	110.761	4	4622.26	0.58912	1.69514	0.00263231	0.443277	4.16979e-06
gTGAGGDsGPEEDYLSLGAEAcNFMQSSAk	1	IPI00205262.5	synaptopodin 2-like	protein binding			N-Term(iTRAQ8plex); S8(Phospho); C22(Carbamidomethyl); K30(iTRAQ8plex)	T(2): 1.2; S(8): 96.3; Y(14): 1.2; S(16): 1.2; S(27): 0.0; S(28): 0.0	108.833	4	3694.65	-1.10473	1.16935	0.365215	0.898512	0.564095
sEAPPSLVSFAVsSEGTEQGEDQR	1	IPI00205262.5	synaptopodin 2-like	protein binding			N-Term(iTRAQ8plex); S13(Phospho)	S(1): 0.0; S(6): 0.0; S(9): 25.0; S(13): 25.0; S(14): 25.0; T(17): 25.0	75.4637	3	2891.32	-1.45517	1.44246	0.0362725	1.19807	0.307696
aQsPTPSLPASWk	1	IPI00205262.5	synaptopodin 2-like	protein binding			N-Term(iTRAQ8plex); S3(Phospho); K13(iTRAQ8plex)	S(3): 49.9; T(5): 49.9; S(7): 0.3; S(11): 0.0	98.108	3	2058.09	-1.11886	1.09946	0.577836	1.03149	0.840489
sEAPPSLVSFAVssEGTEQGEDQR	1	IPI00205262.5	synaptopodin 2-like	protein binding			N-Term(iTRAQ8plex); S13(Phospho); S14(Phospho)	S(1): 0.0; S(6): 0.0; S(9): 2.0; S(13): 98.0; S(14): 98.0; T(17): 2.0	204.223	3	2971.29	0.938739	0.974785	0.896364	0.789663	0.189321
gISsPVAGPAQPPPWPQPAPWSQPAFYDSSEQIASR	1	IPI00205262.5	synaptopodin 2-like	protein binding			N-Term(iTRAQ8plex); S4(Phospho)	S(3): 1.5; S(4): 98.5; S(22): 0.0; Y(27): 0.0; S(29): 0.0; S(30): 0.0; S(35): 0.0	311.943	4	4188.02	0.3785	1.06605	0.702593	0.930746	0.706966
tGGLAGGGsDALQTDGLR	1	IPI00205262.5	synaptopodin 2-like	protein binding			N-Term(iTRAQ8plex); S9(Phospho)	T(1): 0.0; S(9): 100.0; T(14): 0.0	228.998	3	2029.98	-1.01209	1.06096	0.722778	0.984562	0.955629
mQSSVsESsFQMGR	1	IPI00205262.5	synaptopodin 2-like	protein binding			N-Term(iTRAQ8plex); S6(Phospho); S9(Phospho)	S(3): 0.0; S(4): 0.0; S(6): 99.9; S(8): 1.9; S(9): 98.1	159.037	3	2024.81	-1.66137	0.777883	0.143461	0.917133	0.645596
mQSSVsESSFQMGR	1	IPI00205262.5	synaptopodin 2-like	protein binding			N-Term(iTRAQ8plex); S6(Phospho)	S(3): 0.0; S(4): 1.3; S(6): 97.3; S(8): 1.3; S(9): 0.0	130.995	3	1944.85	0.227583	0.920927	0.64124	0.909557	0.612048
gTGAGGDsGPEEDYLSLGAEAcNFmQSSAk	1	IPI00205262.5	synaptopodin 2-like	protein binding			N-Term(iTRAQ8plex); S8(Phospho); C22(Carbamidomethyl); M25(Oxidation); K30(iTRAQ8plex)	T(2): 0.0; S(8): 99.8; Y(14): 0.1; S(16): 0.1; S(27): 0.0; S(28): 0.0	145.273	4	3710.64	-0.848091	0.811455	0.224957	0.924675	0.67944
gcVAsPVEGGR	1	IPI00205262.5	synaptopodin 2-like	protein binding			N-Term(iTRAQ8plex); C2(Carbamidomethyl); S5(Phospho)	S(5): 100.0	124.009	2	1472.68	-2.08377	0.891716	0.511597	1.17805	0.353457
qADIGsPTNAk	1	IPI00205262.5	synaptopodin 2-like	protein binding			N-Term(iTRAQ8plex); S6(Phospho); K11(iTRAQ8plex)	S(6): 100.0; T(8): 0.0	151.352	3	1789.93	-2.21989	0.882855	0.474399	1.14539	0.438847
aQsPtPSLPASWk	1	IPI00205262.5	synaptopodin 2-like	protein binding			N-Term(iTRAQ8plex); S3(Phospho); T5(Phospho); K13(iTRAQ8plex)	S(3): 99.2; T(5): 1.6; S(7): 99.2; S(11): 0.0	98.7625	2	2138.05	-0.795736	0.566676	0.000855617	0.74267	0.0964744
sEsLSEk	1	IPI00205262.5	synaptopodin 2-like	protein binding			N-Term(iTRAQ8plex); S3(Phospho); K7(iTRAQ8plex)	S(1): 0.0; S(3): 99.4; S(5): 0.6	93.8981	3	1467.75	-0.270405	0.593769	0.00222602	1.82613	0.000882871
kLPYLPFPsP	1	IPI00205316.1	Uncharacterized protein			cell differentiation; development	N-Term(iTRAQ8plex); K1(iTRAQ8plex); S9(Phospho)	Y(4): 0.0; S(9): 100.0	71.0599	3	1847.03	-0.617695	0.996438	0.999607	1.14931	0.427872
dAVAVAPPPsPSLPAk	1	IPI00205325.1	Low-density lipoprotein receptor-related protein 2	metal ion binding; protein binding; receptor activity	cytoplasm; endoplasmic reticulum; endosome; extracellular; Golgi; membrane	cell communication; cell proliferation; development; metabolic process; regulation of biological process; response to stimulus; transport	N-Term(iTRAQ8plex); S10(Phospho); K16(iTRAQ8plex)	S(10): 99.2; S(12): 0.8	104.381	3	2205.21	-1.95007	0.923848	0.654687	1.04433	0.787989
gSEGYLAATYPAVGQTsPR	1	IPI00205419.1	Neurofibromin	enzyme regulator activity; protein binding	cytoplasm; cytoskeleton; membrane; nucleus	cell communication; cell death; cell differentiation; cell organization and biogenesis; cell proliferation; cellular homeostasis; development; metabolic process; regulation of biological process; response to stimulus; transport	N-Term(iTRAQ8plex); S17(Phospho)	S(2): 0.0; Y(5): 0.0; T(9): 0.0; Y(10): 0.4; T(16): 49.8; S(17): 49.8	102.965	3	2309.11	0.650047	1.3746	0.0686047	0.951697	0.803289
vPSDssLGTPDGRPELR	1	IPI00205459.2	Cdc42-interacting protein 4	protein binding	cytoplasm; cytoskeleton; Golgi; membrane; vacuole	response to stimulus; transport	N-Term(iTRAQ8plex); S5(Phospho); S6(Phospho)	S(3): 50.0; S(5): 50.0; S(6): 50.0; T(9): 50.0	47.9041	4	2247.03	-1.48003	0.769406	0.126578	0.828115	0.297567
vPsDSSLGTPDGRPELR	1	IPI00205459.2	Cdc42-interacting protein 4	protein binding	cytoplasm; cytoskeleton; Golgi; membrane; vacuole	response to stimulus; transport	N-Term(iTRAQ8plex); S3(Phospho)	S(3): 25.0; S(5): 25.0; S(6): 25.0; T(9): 25.0	27.198	3	2167.07	-0.926639	0.853055	0.358538	1.14248	0.447112
yRLPPGVDPAAVTSALSPEGVLSIQATPASAQASLPsPPAAk	1	IPI00205489.1	Heat shock protein beta-6	protein binding; structural molecule activity	cytoplasm; nucleus	regulation of biological process; response to stimulus	N-Term(iTRAQ8plex); S37(Phospho); K42(iTRAQ8plex)	Y(1): 0.0; T(13): 0.1; S(14): 0.1; S(17): 0.1; S(23): 0.1; T(27): 0.1; S(30): 0.1; S(34): 0.1; S(37): 99.5	101.165	6	4771.5	-11.8458	0.701704	0.0382862	1.57661	0.0116749
rAsAPLPGFSTPGR	1	IPI00205489.1	Heat shock protein beta-6	protein binding; structural molecule activity	cytoplasm; nucleus	regulation of biological process; response to stimulus	N-Term(iTRAQ8plex); S3(Phospho)	S(3): 100.0; S(10): 0.0; T(11): 0.0	140.364	3	1797.93	-1.05272	1.09364	0.598542	1.06168	0.719548
lPPGVDPAAVTSALSPEGVLSIQATPASAQASLPsPPAAk	1	IPI00205489.1	Heat shock protein beta-6	protein binding; structural molecule activity	cytoplasm; nucleus	regulation of biological process; response to stimulus	N-Term(iTRAQ8plex); S35(Phospho); K40(iTRAQ8plex)	T(11): 0.1; S(12): 0.1; S(15): 0.1; S(21): 0.1; T(25): 0.1; S(28): 0.1; S(32): 0.1; S(35): 99.5	121.842	6	4452.39	0.832351	0.983654	0.938816	0.960225	0.842842
rAsAPLPGFsTPGR	1	IPI00205489.1	Heat shock protein beta-6	protein binding; structural molecule activity	cytoplasm; nucleus	regulation of biological process; response to stimulus	N-Term(iTRAQ8plex); S3(Phospho); S10(Phospho)	S(3): 66.7; S(10): 66.7; T(11): 66.7	13.3171	3	1877.9	-1.47485	1.34178	0.0921357	0.752788	0.112946
sDEEDEDsDFGEEQR	1	IPI00205564.1	Glycerol-3-phosphate acyltransferase 1, mitochondrial	catalytic activity	cytoplasm; membrane; mitochondrion	cell death; cell proliferation; defense response; metabolic process; regulation of biological process; response to stimulus; transport	N-Term(iTRAQ8plex); S8(Phospho)	S(1): 0.0; S(8): 100.0	218.122	3	2170.82	-2.49015	1.20716	0.277631	1.17493	0.361032
eSTPGTAEGAPAtPEEk	1	IPI00205601.1	Small muscular protein		cytoplasm; membrane; nucleus		N-Term(iTRAQ8plex); T13(Phospho); K17(iTRAQ8plex)	S(2): 0.0; T(3): 0.0; T(6): 1.2; T(13): 98.8	65.73	3	2360.14	-2.54282	0.769824	0.127376	1.25707	0.199481
lkGQEDNLASAVDATTGQEAcDsD	1	IPI00205868.1	Uncharacterized protein				N-Term(iTRAQ8plex); K2(iTRAQ8plex); C21(Carbamidomethyl); S23(Phospho)	S(10): 1.8; T(15): 1.8; T(16): 1.8; S(23): 94.5	22.2087	3	3183.47	2.30899	0.919201	0.633331	0.83617	0.323883
gQEDNLASAVDATTGQEAcDsD	1	IPI00205868.1	Uncharacterized protein				N-Term(iTRAQ8plex); C19(Carbamidomethyl); S21(Phospho)	S(8): 0.0; T(13): 2.0; T(14): 2.0; S(21): 96.0	94.0781	3	2638.08	0.357268	0.803066	0.202369	1.02772	0.856182
aAVEsDtEFWDk	1	IPI00205885.1	PEX5-related protein	protein binding; transporter activity	cytoplasm; cytosol; membrane	cell communication; cell organization and biogenesis; cellular homeostasis; regulation of biological process; response to stimulus; transport	N-Term(iTRAQ8plex); S5(Phospho); T7(Phospho); K12(iTRAQ8plex)	S(5): 100.0; T(7): 100.0	41.6584	4	2165.96	-0.643287	0.583372	0.00156349	0.468694	1.82712e-05
fVEAVmGycDVFR	1	IPI00205945.5	dynein, axonemal, heavy polypeptide 10	catalytic activity; motor activity; nucleotide binding	cytoskeleton; membrane	cellular component movement	N-Term(iTRAQ8plex); M6(Oxidation); Y8(Phospho); C9(Carbamidomethyl)	Y(8): 100.0	78.6784	2	1992.88	-4.39764	1.32557	0.106226	0.572692	0.00167143
tPsPTSSk	1	IPI00206226.1	Adenylyl cyclase-associated protein 2	protein binding	membrane	cell organization and biogenesis	N-Term(iTRAQ8plex); S3(Phospho); K8(iTRAQ8plex)	T(1): 0.4; S(3): 49.4; T(5): 49.4; S(6): 0.4; S(7): 0.4	55.4298	3	1492.78	-1.37905	1.13389	0.464702	1.052	0.757356
gIAPAsPMLGNASNPNk	1	IPI00206262.3	Uncharacterized protein	catalytic activity; nucleotide binding; protein binding; structural molecule activity		metabolic process	N-Term(iTRAQ8plex); S6(Phospho); K17(iTRAQ8plex)	S(6): 100.0; S(13): 0.0	105.579	3	2327.2	-2.33836	0.916006	0.618756	0.752659	0.112725
gIAPAsPmLGNASNPNk	1	IPI00206262.3	Uncharacterized protein	catalytic activity; nucleotide binding; protein binding; structural molecule activity		metabolic process	N-Term(iTRAQ8plex); S6(Phospho); M8(Oxidation); K17(iTRAQ8plex)	S(6): 50.0; S(13): 50.0	28.0101	3	2343.2	1.07197	0.845301	0.331009	1.01123	0.926089
rIDFIPVsPAPsPTR	1	IPI00206376.1	Protein FAM122A				N-Term(iTRAQ8plex); S8(Phospho); S12(Phospho)	S(8): 100.0; S(12): 98.7; T(14): 1.3	144.809	3	2117.04	-2.39877	1.30295	0.129024	0.795785	0.20459
sATVsPQQPQAQQR	1	IPI00206433.3	Uncharacterized protein (Fragment)	protein binding	cytoplasm; cytoskeleton; membrane; nucleus		N-Term(iTRAQ8plex); S5(Phospho)	S(1): 1.5; T(3): 1.5; S(5): 96.9	46.9691	3	1909.94	-2.12889	0.807411	0.213883	0.874184	0.463448
aDGYEPPVQEsV	1	IPI00206765.3	Uncharacterized protein	structural molecule activity	cytoplasm; ribosome	metabolic process	N-Term(iTRAQ8plex); S11(Phospho)	Y(4): 0.0; S(11): 100.0	165.691	2	1674.75	-1.56946	1.10119	0.571754	1.04946	0.76742
aFWMAIGGDRDEIEGLssDDEH	1	IPI00206882.2	Uncharacterized protein				N-Term(iTRAQ8plex); S17(Phospho); S18(Phospho)	S(17): 100.0; S(18): 100.0	84.5968	3	2914.19	0.0913138	0.89406	0.521621	1.04672	0.778361
iRtQsFSLQER	1	IPI00206975.3	Nitric oxide synthase, endothelial	catalytic activity; metal ion binding; nucleotide binding; protein binding	cytoplasm; cytoskeleton; Golgi; membrane; mitochondrion; nucleus; organelle lumen	cell communication; cell death; cell proliferation; cellular component movement; development; metabolic process; regulation of biological process; reproduction; response to stimulus; transport	N-Term(iTRAQ8plex); T3(Phospho); S5(Phospho)	T(3): 100.0; S(5): 99.9; S(7): 0.1	83.9838	3	1828.86	-1.89093	0.978621	0.91474	0.901933	0.578816
vALGDGVQLPPGDySTTPGGTLFSTtPGGTR	1	IPI00207037.3	Eukaryotic translation initiation factor 4E-binding protein 1	protein binding	cytoplasm; nucleus	cell communication; cell organization and biogenesis; development; metabolic process; regulation of biological process; response to stimulus	N-Term(iTRAQ8plex); Y14(Phospho); T26(Phospho)	Y(14): 25.0; S(15): 25.0; T(16): 25.0; T(17): 25.0; T(21): 33.2; S(24): 33.2; T(25): 33.2; T(26): 0.2; T(30): 0.0	207.734	3	3483.64	0.877699	0.988646	0.962626	0.948227	0.78723
rVALGDGVQLPPGDySTTPGGTLFSTtPGGTR	1	IPI00207037.3	Eukaryotic translation initiation factor 4E-binding protein 1	protein binding	cytoplasm; nucleus	cell communication; cell organization and biogenesis; development; metabolic process; regulation of biological process; response to stimulus	N-Term(iTRAQ8plex); Y15(Phospho); T27(Phospho)	Y(15): 20.2; S(16): 20.2; T(17): 20.2; T(18): 20.2; T(22): 20.2; S(25): 32.7; T(26): 32.7; T(27): 32.7; T(31): 0.8	67.2512	4	3639.74	0.16979	0.955418	0.803524	0.95058	0.798117
qsGEsVSSAALGTPER	1	IPI00207207.6	Uncharacterized protein (Fragment)				N-Term(iTRAQ8plex); S2(Phospho); S5(Phospho)	S(2): 40.0; S(5): 40.0; S(7): 40.0; S(8): 40.0; T(13): 40.0	9.16111e-15	2	2039.9	0.404222	1.24767	0.203185	0.876611	0.473136
sPsPsPTSPGSLR	1	IPI00207530.1	Calcium/calmodulin-dependent protein kinase-related peptide	catalytic activity		metabolic process	N-Term(iTRAQ8plex); S3(Phospho); S5(Phospho)	S(1): 0.0; S(3): 5.2; S(5): 5.2; T(7): 93.1; S(8): 93.1; S(11): 3.5	52.7024	2	1733.78	-0.148676	0.955548	0.804145	0.906631	0.599224
gLNLDGTPALSTLGGFSPAskPsSPR	1	IPI00207567.1	Isoform 1 of Cyclin-L1	protein binding	nucleus; organelle lumen	metabolic process; regulation of biological process	N-Term(iTRAQ8plex); S20(Phospho); K21(iTRAQ8plex); S23(Phospho)	T(7): 0.0; S(11): 49.6; T(12): 49.6; S(17): 49.6; S(20): 49.6; S(23): 0.8; S(24): 0.8	128.943	4	3295.66	-0.744818	1.04316	0.795685	0.978042	0.925506
skPIPIMPAsPQk	1	IPI00207820.5	Isoform 3 of Dynamin-1-like protein	catalytic activity; nucleotide binding			N-Term(iTRAQ8plex); K2(iTRAQ8plex); S10(Phospho); K13(iTRAQ8plex)	S(1): 0.0; S(10): 100.0	80.9816	3	2386.36	-4.78671	1.08154	0.643007	1.13105	0.480665
kNsItEISDNEDDLLEYHR	1	IPI00207827.4	Uncharacterized protein	protein binding			K1(iTRAQ8plex); N-Term(iTRAQ8plex); S3(Phospho); T5(Phospho)	S(3): 66.7; T(5): 66.7; S(8): 66.7; Y(17): 0.0	119.933	4	3059.42	-0.576746	2.77089	7.04543e-09	1.23222	0.240477
qsPHAQR	1	IPI00207827.4	Uncharacterized protein	protein binding			N-Term(iTRAQ8plex); S2(Phospho)	S(2): 100.0	79.719	3	1207.59	-1.85776	1.05737	0.737182	0.749241	0.106963
tLQPPEsPR	1	IPI00207827.4	Uncharacterized protein	protein binding			N-Term(iTRAQ8plex); S7(Phospho)	T(1): 0.0; S(7): 100.0	107.756	2	1408.71	-2.17168	1.42991	0.0409181	0.681486	0.0313904
sPsPTLGESLAPR	1	IPI00207827.4	Uncharacterized protein	protein binding			N-Term(iTRAQ8plex); S1(Phospho); S3(Phospho)	S(1): 66.6; S(3): 66.6; T(5): 66.6; S(9): 0.1	29.6976	3	1775.82	-2.36591	0.820868	0.252073	1.28685	0.158216
tRSPsPTLGESLAPR	1	IPI00207827.4	Uncharacterized protein	protein binding			N-Term(iTRAQ8plex); T1(Phospho); S5(Phospho)	T(1): 50.2; S(3): 50.2; S(5): 99.7; T(7): 0.0; S(11): 0.0	128.354	3	2032.98	-0.743823	0.971908	0.882567	0.989971	0.980513
sSPPPLPAk	1	IPI00207827.4	Uncharacterized protein	protein binding			N-Term(iTRAQ8plex); S1(Phospho); K9(iTRAQ8plex)	S(1): 50.0; S(2): 50.0	39.8453	3	1581.88	-2.5394	0.765132	0.118609	1.37107	0.0787771
lSPAYSLGsLTGASPRQsPHAQR	1	IPI00207827.4	Uncharacterized protein	protein binding			N-Term(iTRAQ8plex); S9(Phospho); S18(Phospho)	S(2): 0.0; Y(5): 4.4; S(6): 4.4; S(9): 91.2; T(11): 91.2; S(14): 4.4; S(18): 4.4	95.1826	4	2845.37	-0.30221	0.939344	0.727085	0.806211	0.232317
iVSAQsLAEDDVE	1	IPI00208207.6	Mitochondrial import receptor subunit TOM20 homolog	protein binding; transporter activity	cytoplasm; membrane; mitochondrion	cell organization and biogenesis; transport	N-Term(iTRAQ8plex); S6(Phospho)	S(3): 0.0; S(6): 100.0	112.703	2	1759.83	-0.0695724	0.94845	0.770269	0.950779	0.799038
aEEDSksIQsDAPVYLR	1	IPI00208287.1	KARP-1-binding protein 1				N-Term(iTRAQ8plex); K6(iTRAQ8plex); S7(Phospho); S10(Phospho)	S(5): 97.8; S(7): 97.8; S(10): 4.4; Y(15): 0.0	106.936	3	2676.28	-0.29089	0.951434	0.78449	0.991744	0.988648
iYHLPDAEsDEDEDFkEQTR	1	IPI00208304.1	Septin-2	catalytic activity; enzyme regulator activity; nucleotide binding; protein binding; structural molecule activity	cell surface; cytoplasm; cytoskeleton; membrane	cell communication; cell differentiation; cell division; cell organization and biogenesis; development; metabolic process; regulation of biological process; response to stimulus; transport	N-Term(iTRAQ8plex); S9(Phospho); K16(iTRAQ8plex)	Y(2): 0.0; S(9): 100.0; T(19): 0.0	153.063	3	3125.46	0.819416	1.05705	0.738479	1.01278	0.919447
tALPTsGSSTGELELLAGEVPAR	1	IPI00208515.2	Uncharacterized protein		membrane		N-Term(iTRAQ8plex); S6(Phospho)	T(1): 0.2; T(5): 20.0; S(6): 20.0; S(8): 20.0; S(9): 20.0; T(10): 20.0	113.375	3	2640.34	-0.04292	1.00083	0.980494	1.03577	0.82281
aPELLGPEDQLVLGPEQPEDEVGEssDEEPVESR	1	IPI00208887.1	Protein kinase C delta-binding protein	protein binding		cell growth; cell organization and biogenesis; regulation of biological process	N-Term(iTRAQ8plex); S25(Phospho); S26(Phospho)	S(25): 100.0; S(26): 100.0; S(33): 0.0	288.459	3	4139.84	0.265497	0.975126	0.897998	0.834212	0.317373
aAVAASsSS	1	IPI00208891.1	Uncharacterized protein	structural molecule activity	cytoplasm; ribosome	metabolic process	N-Term(iTRAQ8plex); S7(Phospho)	S(6): 25.0; S(7): 25.0; S(8): 25.0; S(9): 25.0	75.4415	2	1134.53	-1.9004	0.931643	0.690901	1.04153	0.799318
kGTGDcsDEEVDGk	1	IPI00209113.3	Myosin-9	catalytic activity; motor activity; nucleotide binding; protein binding; transporter activity	cytoplasm; cytoskeleton; cytosol; membrane; mitochondrion; nucleus	cell differentiation; cell division; cell organization and biogenesis; cellular component movement; development; metabolic process; regulation of biological process; reproduction; transport	N-Term(iTRAQ8plex); K1(iTRAQ8plex); C6(Carbamidomethyl); S7(Phospho); K14(iTRAQ8plex)	T(3): 50.0; S(7): 50.0	46.9691	3	2489.19	-4.04593	1.54334	0.013265	1.50165	0.0241084
qsINTIESLkDVkDAVVQHsQLAAAVENLk	1	IPI00209147.4	Exocyst complex component 3	protein binding		transport	N-Term(iTRAQ8plex); S2(Phospho); K10(iTRAQ8plex); K13(iTRAQ8plex); S20(Phospho); K30(iTRAQ8plex)	S(2): 50.0; T(5): 50.0; S(8): 50.0; S(20): 50.0	70.1939	5	4625.5	-0.393582	0.752314	0.0968276	1.31762	0.12348
sVEPTREPGAEAEsGsESEPEPGPGPR	1	IPI00209304.1	Protein unc-119 homolog A	protein binding	cytoplasm; cytoskeleton	response to stimulus; transport	N-Term(iTRAQ8plex); S14(Phospho); S16(Phospho)	S(1): 40.0; T(5): 40.0; S(14): 40.0; S(16): 40.0; S(18): 40.0	37.8439	4	3199.38	0.558148	0.989524	0.966802	0.832279	0.311018
gRLtPSPDIIVLsDNEAsSPR	1	IPI00209340.1	Uncharacterized protein	DNA binding; metal ion binding	nucleus	metabolic process; regulation of biological process	N-Term(iTRAQ8plex); T4(Phospho); S13(Phospho); S18(Phospho)	T(4): 28.7; S(6): 28.7; S(13): 80.9; S(18): 80.9; S(19): 80.9	15.2563	3	2768.27	1.54349	0.788624	0.166965	0.850337	0.373048
gRLtPsPDIIVLsDNEASsPR	1	IPI00209340.1	Uncharacterized protein	DNA binding; metal ion binding	nucleus	metabolic process; regulation of biological process	N-Term(iTRAQ8plex); T4(Phospho); S6(Phospho); S13(Phospho); S19(Phospho)	T(4): 80.0; S(6): 80.0; S(13): 80.0; S(18): 80.0; S(19): 80.0	11.6965	3	2848.23	1.38514	0.933263	0.698483	1.0337	0.831331
rPDYAPmEssDEEDEEFQFIk	1	IPI00209527.3	Uncharacterized protein				N-Term(iTRAQ8plex); M7(Oxidation); S9(Phospho); S10(Phospho); K21(iTRAQ8plex)	Y(4): 0.0; S(9): 100.0; S(10): 100.0	94.1423	4	3346.43	-1.87604	0.931727	0.691296	0.874724	0.465599
iVEPEVVGEsDsEVEGDAWR	1	IPI00209527.3	Uncharacterized protein				N-Term(iTRAQ8plex); S10(Phospho); S12(Phospho)	S(10): 100.0; S(12): 100.0	233.061	3	2666.16	0.834546	0.913702	0.608312	1.00934	0.934204
aPTAAPsPEPR	1	IPI00209618.2	Scaffold attachment factor B1	DNA binding; nucleotide binding; protein binding; RNA binding	nucleus	metabolic process; regulation of biological process	N-Term(iTRAQ8plex); S7(Phospho)	T(3): 0.0; S(7): 100.0	125.385	3	1477.74	0.525718	0.850319	0.348693	1.0204	0.886965
vAsDTEDTDR	1	IPI00210113.4	Arginine-glutamic acid dipeptide repeats protein	DNA binding; metal ion binding	nucleus; organelle lumen	cell organization and biogenesis; development; metabolic process; regulation of biological process	N-Term(iTRAQ8plex); S3(Phospho)	S(3): 98.9; T(5): 1.1; T(8): 0.0	94.7518	2	1492.64	-2.13438	1.4991	0.0207827	1.15304	0.417612
yFQISQDEDGsEsED	1	IPI00210780.1	Uncharacterized protein	structural molecule activity	cytoplasm; ribosome	metabolic process	N-Term(iTRAQ8plex); S11(Phospho); S13(Phospho)	Y(1): 0.0; S(5): 0.0; S(11): 100.0; S(13): 100.0	116.032	2	2212.81	-1.45883	0.916025	0.618844	0.808892	0.239796
yFQISQDEDGsESED	1	IPI00210780.1	Uncharacterized protein	structural molecule activity	cytoplasm; ribosome	metabolic process	N-Term(iTRAQ8plex); S11(Phospho)	Y(1): 0.0; S(5): 0.0; S(11): 98.9; S(13): 1.1	139.072	2	2132.85	-0.81622	0.66293	0.0160616	1.33856	0.103834
sLsTSGESLYHVLGLDk	1	IPI00210881.1	DnaJ homolog subfamily C member 5	protein binding	cytoplasm; membrane	cell communication; cell death; metabolic process; regulation of biological process	N-Term(iTRAQ8plex); S3(Phospho); K17(iTRAQ8plex)	S(1): 0.2; S(3): 24.9; T(4): 24.9; S(5): 24.9; S(8): 24.9; Y(10): 0.2	145.884	4	2494.3	-0.198919	1.17735	0.345134	1.11866	0.518921
eDScVQPQSLLTSQENNSTSSPARNsLTQEV	1	IPI00210966.1	Isoform 2 of Complement regulatory protein Crry	signal transducer activity		defense response; metabolic process; regulation of biological process; response to stimulus	N-Term(iTRAQ8plex); C4(Carbamidomethyl); S26(Phospho)	S(3): 0.0; S(9): 0.7; T(12): 0.7; S(13): 0.7; S(18): 0.7; T(19): 0.7; S(20): 0.7; S(21): 0.7; S(26): 47.5; T(28): 47.5	76.6453	3	3790.75	2.09472	1.01239	0.928731	0.447768	5.4858e-06
sAsPPPAASSSSSSR	1	IPI00211008.2	Splicing factor, arginine/serine-rich 19	protein binding; RNA binding	nucleus	metabolic process	N-Term(iTRAQ8plex); S1(Phospho); S3(Phospho)	S(1): 55.4; S(3): 55.4; S(9): 14.9; S(10): 14.9; S(11): 14.9; S(12): 14.9; S(13): 14.9; S(14): 14.9	13.0383	2	1839.78	-0.867332	1.15698	0.397968	0.696366	0.0424569
aPsPAPAVsPk	1	IPI00211008.2	Splicing factor, arginine/serine-rich 19	protein binding; RNA binding	nucleus	metabolic process	N-Term(iTRAQ8plex); S3(Phospho); S9(Phospho); K11(iTRAQ8plex)	S(3): 100.0; S(9): 100.0	55.0908	3	1789.91	-0.0382172	1.02699	0.864597	1.14751	0.432875
qRsGDPAPPDsPTWEAk	1	IPI00211008.2	Splicing factor, arginine/serine-rich 19	protein binding; RNA binding	nucleus	metabolic process	N-Term(iTRAQ8plex); S3(Phospho); S11(Phospho); K17(iTRAQ8plex)	S(3): 99.3; S(11): 50.4; T(13): 50.4	62.5951	4	2607.2	-4.0801	1.02505	0.873052	0.920515	0.660721
gQsIDDMIPAQk	1	IPI00211053.6	Creatine kinase M-type	catalytic activity; nucleotide binding	cytoplasm	metabolic process	N-Term(iTRAQ8plex); S3(Phospho); K12(iTRAQ8plex)	S(3): 100.0	188.898	3	1991.01	-2.99353	1.19736	0.298579	0.999453	0.977107
gQsIDDmIPAQk	1	IPI00211053.6	Creatine kinase M-type	catalytic activity; nucleotide binding	cytoplasm	metabolic process	N-Term(iTRAQ8plex); S3(Phospho); M7(Oxidation); K12(iTRAQ8plex)	S(3): 100.0	127.61	3	2007.01	-1.28755	0.841725	0.318703	0.940619	0.752149
vITNQYNsPTGLYSSENISNFNNAVESk	1	IPI00211206.7	PDZ and LIM domain protein 1	metal ion binding; protein binding	cytoplasm; cytoskeleton; nucleus; organelle lumen	metabolic process; regulation of biological process; response to stimulus	N-Term(iTRAQ8plex); S8(Phospho); K28(iTRAQ8plex)	T(3): 0.0; Y(6): 0.2; S(8): 19.9; T(10): 19.9; Y(13): 19.9; S(14): 19.9; S(15): 19.9; S(19): 0.2; S(27): 0.0	166.455	3	3778.83	-1.98802	0.787396	0.164158	1.28425	0.161511
iFsSEHDIFR	1	IPI00211225.1	Long-chain specific acyl-CoA dehydrogenase, mitochondrial	catalytic activity	cytoplasm; membrane; mitochondrion; organelle lumen	cell organization and biogenesis; metabolic process; regulation of biological process	N-Term(iTRAQ8plex); S3(Phospho)	S(3): 50.0; S(4): 50.0	53.3129	3	1634.79	-1.25177	1.21919	0.253547	0.875535	0.468833
qIVsDS	1	IPI00211225.1	Long-chain specific acyl-CoA dehydrogenase, mitochondrial	catalytic activity	cytoplasm; membrane; mitochondrion; organelle lumen	cell organization and biogenesis; metabolic process; regulation of biological process	N-Term(iTRAQ8plex); S4(Phospho)	S(4): 98.1; S(6): 1.9	55.3522	2	1032.49	-0.933776	1.2169	0.258001	0.998067	0.983162
gPDEAIEDGEEGsEDDAEWVVTk	1	IPI00211448.2	EH domain-containing protein 2	catalytic activity; metal ion binding; nucleotide binding; protein binding	cytoplasm; endosome; membrane	cell organization and biogenesis; metabolic process; transport	N-Term(iTRAQ8plex); S13(Phospho); K23(iTRAQ8plex)	S(13): 100.0; T(22): 0.0	282.076	3	3165.42	0.049126	1.1302	0.476034	0.985729	0.961004
wAEEtPEPDR	1	IPI00211460.1	Uncharacterized protein	protein binding	cytoplasm; cytoskeleton; mitochondrion; nucleus		N-Term(iTRAQ8plex); T5(Phospho)	T(5): 100.0	99.0333	2	1613.71	-1.39191	0.984311	0.941951	0.937693	0.73871
eAEEEssDDD	1	IPI00211730.2	Translation initiation factor eIF-2B subunit epsilon	catalytic activity; enzyme regulator activity; protein binding; RNA binding	cytoplasm; nucleus	cell communication; cell differentiation; cellular homeostasis; development; metabolic process; regulation of biological process; reproduction; response to stimulus	N-Term(iTRAQ8plex); S6(Phospho); S7(Phospho)	S(6): 100.0; S(7): 100.0	124.735	2	1589.51	-0.656526	0.968846	0.867877	0.915291	0.637392
aGsPQLDDIR	1	IPI00211730.2	Translation initiation factor eIF-2B subunit epsilon	catalytic activity; enzyme regulator activity; protein binding; RNA binding	cytoplasm; nucleus	cell communication; cell differentiation; cellular homeostasis; development; metabolic process; regulation of biological process; reproduction; response to stimulus	N-Term(iTRAQ8plex); S3(Phospho)	S(3): 100.0	113.977	3	1455.71	-1.46612	1.075	0.667806	1.06526	0.705848
sDsSTEESGQDVLENTFSQk	1	IPI00211776.1	Rat GCP360	catalytic activity; protein binding	membrane		N-Term(iTRAQ8plex); S3(Phospho); K20(iTRAQ8plex)	S(1): 24.9; S(3): 24.9; S(4): 24.9; T(5): 24.9; S(8): 0.3; T(16): 0.0; S(18): 0.0	79.6631	3	2876.33	-0.544532	0.967606	0.861928	1.16815	0.377897
aLSGycGFmAANLYAR	1	IPI00211812.1	Coatomer subunit beta	protein binding; structural molecule activity	cytoplasm; endoplasmic reticulum; Golgi; membrane	transport	N-Term(iTRAQ8plex); Y5(Phospho); C6(Carbamidomethyl); M9(Oxidation)	S(3): 1.3; Y(5): 97.4; Y(14): 1.3	63.7612	2	2164.97	-5.82958	0.981291	0.927517	0.870279	0.448037
aSVDSEtEsSPGVNETAAASGQR	1	IPI00211999.2	mRNA cap guanine-N7 methyltransferase	catalytic activity; RNA binding	nucleus	metabolic process	N-Term(iTRAQ8plex); T7(Phospho); S9(Phospho)	S(2): 40.0; S(5): 40.0; T(7): 40.0; S(9): 40.0; S(10): 40.0; T(16): 0.0; S(20): 0.0	97.7101	3	2714.15	0.618637	1.00339	0.968974	0.943616	0.765945
lAIQGPEDsPSR	1	IPI00212141.1	Uncharacterized protein			defense response; response to stimulus	N-Term(iTRAQ8plex); S9(Phospho)	S(9): 99.1; S(11): 0.9	102.168	2	1653.82	0.368316	1.1476	0.424182	0.951104	0.800544
dLDLLAsVPSPSSVSR	1	IPI00212147.1	Uncharacterized protein	enzyme regulator activity; metal ion binding	cytoplasm; nucleus	metabolic process; regulation of biological process	N-Term(iTRAQ8plex); S7(Phospho)	S(7): 1.2; S(10): 95.0; S(12): 1.2; S(13): 1.2; S(15): 1.2	87.8165	3	2027.03	-1.59645	0.595379	0.0023478	1.42117	0.0506884
iDEFEsm	1	IPI00212314.5	Moesin	protein binding	cell surface; cytoplasm; cytoskeleton; membrane; nucleus; organelle lumen	cellular component movement; regulation of biological process	N-Term(iTRAQ8plex); S6(Phospho); M7(Oxidation)	S(6): 100.0	71.3886	2	1270.52	-4.67897	0.960085	0.825864	1.30577	0.135981
sGsPSDNSGAEEMEVALAkPk	1	IPI00212844.1	RAC-alpha serine/threonine-protein kinase	catalytic activity; enzyme regulator activity; nucleotide binding; protein binding	cytoplasm; cytoskeleton; cytosol; membrane; nucleus; organelle lumen	cell communication; cell death; cell differentiation; cell growth; cell organization and biogenesis; cellular component movement; cellular homeostasis; defense response; development; metabolic process; regulation of biological process; reproduction; response to stimulus; transport	N-Term(iTRAQ8plex); S3(Phospho); K19(iTRAQ8plex); K21(iTRAQ8plex)	S(1): 1.3; S(3): 32.9; S(5): 32.9; S(8): 32.9	25.278	5	3096.56	-2.59127	1.35705	0.0804123	0.861194	0.413078
dPSLDTNSSLATPSPsPEAR	1	IPI00212936.1	Uncharacterized protein	metal ion binding; protein binding			N-Term(iTRAQ8plex); S16(Phospho)	S(3): 0.0; T(6): 0.0; S(8): 0.0; S(9): 0.0; T(12): 0.0; S(14): 0.8; S(16): 99.2	314.719	3	2426.14	-0.243355	0.985612	0.948163	1.0217	0.881473
dPSLDTNssLAtPsPSPEAR	1	IPI00212936.1	Uncharacterized protein	metal ion binding; protein binding			N-Term(iTRAQ8plex); S8(Phospho); S9(Phospho); T12(Phospho); S14(Phospho)	S(3): 0.0; T(6): 0.0; S(8): 100.0; S(9): 100.0; T(12): 100.0; S(14): 0.0; S(16): 100.0	165.772	3	2666.03	-2.03237	0.809341	0.219124	0.949895	0.794948
dPSLDTNSSLAtPsPSPEAR	1	IPI00212936.1	Uncharacterized protein	metal ion binding; protein binding			N-Term(iTRAQ8plex); T12(Phospho); S14(Phospho)	S(3): 0.0; T(6): 0.0; S(8): 0.0; S(9): 0.0; T(12): 100.0; S(14): 0.5; S(16): 99.5	264.997	3	2506.1	-0.658559	0.923349	0.652384	0.876535	0.472833
dPSLDTNSSLAtPsPsPEAR	1	IPI00212936.1	Uncharacterized protein	metal ion binding; protein binding			N-Term(iTRAQ8plex); T12(Phospho); S14(Phospho); S16(Phospho)	S(3): 0.0; T(6): 0.0; S(8): 0.0; S(9): 0.0; T(12): 100.0; S(14): 100.0; S(16): 100.0	241.485	3	2586.07	-2.18096	0.842867	0.322607	0.98637	0.963957
asSEGTQGSVsPk	1	IPI00212936.1	Uncharacterized protein	metal ion binding; protein binding			N-Term(iTRAQ8plex); S2(Phospho); S11(Phospho); K13(iTRAQ8plex)	S(2): 25.5; S(3): 25.5; T(6): 25.5; S(9): 25.5; S(11): 98.0	49.2731	3	2002.93	-2.34739	1.02564	0.870446	1.08344	0.638346
aSSEGTQGSVsPk	1	IPI00212936.1	Uncharacterized protein	metal ion binding; protein binding			N-Term(iTRAQ8plex); S11(Phospho); K13(iTRAQ8plex)	S(2): 0.0; S(3): 0.0; T(6): 0.0; S(9): 0.0; S(11): 100.0	178.929	3	1922.96	-3.03641	0.880805	0.465959	1.15255	0.418972
eAYNDsSDEEsSSHHGPGVQcAHQ	1	IPI00213062.1	DnaJ homolog subfamily A member 2	metal ion binding; nucleotide binding; protein binding	cytoplasm; cytosol; membrane; nucleus	metabolic process; response to stimulus	N-Term(iTRAQ8plex); S6(Phospho); S11(Phospho); C21(Carbamidomethyl)	Y(3): 1.1; S(6): 39.8; S(7): 39.8; S(11): 39.8; S(12): 39.8; S(13): 39.8	56.1237	3	3092.16	-1.4322	0.700262	0.0371673	1.18165	0.344856
aISNPLIyAVDmssR	1	IPI00213437.1	olfactory receptor Olr586	receptor activity; signal transducer activity	membrane	cell communication; regulation of biological process; response to stimulus	N-Term(iTRAQ8plex); Y8(Phospho); M12(Oxidation); S13(Phospho); S14(Phospho)	S(3): 4.0; Y(8): 98.7; S(13): 98.7; S(14): 98.7	48.6532	2	2196.93	-0.696275	0.797312	0.187736	0.882577	0.497308
kPASVSPtTPPSPTEGEAS	1	IPI00213552.1	Cytoplasmic dynein 1 light intermediate chain 1	catalytic activity; motor activity; nucleotide binding	chromosome; cytoplasm; cytoskeleton; membrane	cell division; cell organization and biogenesis; regulation of biological process; transport	N-Term(iTRAQ8plex); K1(iTRAQ8plex); T8(Phospho)	S(4): 0.0; S(6): 0.0; T(8): 0.5; T(9): 0.5; S(12): 33.0; T(14): 33.0; S(19): 33.0	28.8241	3	2528.27	-2.19614	0.998894	0.989254	1.12822	0.489237
kPASVsPtTPPSPTEGEAS	1	IPI00213552.1	Cytoplasmic dynein 1 light intermediate chain 1	catalytic activity; motor activity; nucleotide binding	chromosome; cytoplasm; cytoskeleton; membrane	cell division; cell organization and biogenesis; regulation of biological process; transport	K1(iTRAQ8plex); N-Term(iTRAQ8plex); S6(Phospho); T8(Phospho)	S(4): 25.2; S(6): 25.2; T(8): 25.2; T(9): 25.2; S(12): 33.1; T(14): 33.1; S(19): 33.1	11.889	3	2608.24	0.764319	0.698392	0.0357537	1.01784	0.897819
sDsQAsLTVPLsPHVVR	1	IPI00213592.3	Uncharacterized protein				N-Term(iTRAQ8plex); S3(Phospho); S6(Phospho); S12(Phospho)	S(1): 50.3; S(3): 50.3; S(6): 50.3; T(8): 50.3; S(12): 98.7	44.2031	3	2337.05	-3.11205	0.995587	0.995582	0.846278	0.358597
sDsQAsLTVPLSPHVVR	1	IPI00213592.3	Uncharacterized protein				N-Term(iTRAQ8plex); S3(Phospho); S6(Phospho)	S(1): 4.6; S(3): 95.4; S(6): 95.4; T(8): 4.6; S(12): 0.0	109.059	3	2257.09	-1.69805	0.929018	0.678658	1.04036	0.804075
sQSsDsEPDGPGGQS	1	IPI00213828.1	Uncharacterized protein C17orf62 homolog		membrane		N-Term(iTRAQ8plex); S4(Phospho); S6(Phospho)	S(1): 0.0; S(3): 4.0; S(4): 98.0; S(6): 98.0; S(15): 0.0	92.1258	2	1898.7	-0.702331	1.19746	0.298355	1.02014	0.888086
sQSsDSEPDGPGGQS	1	IPI00213828.1	Uncharacterized protein C17orf62 homolog		membrane		N-Term(iTRAQ8plex); S4(Phospho)	S(1): 25.0; S(3): 25.0; S(4): 25.0; S(6): 25.0; S(15): 0.0	45.9784	2	1818.73	-1.1236	1.10228	0.567971	1.05337	0.751963
kRLEGGsSNVFSmFEQTQIQEFk	1	IPI00214000.4	Myosin regulatory light chain 2, ventricular/cardiac muscle isoform	metal ion binding	cytoplasm; cytoskeleton		N-Term(iTRAQ8plex); K1(iTRAQ8plex); S7(Phospho); M13(Oxidation); K23(iTRAQ8plex)	S(7): 25.0; S(8): 25.0; S(12): 25.0; T(17): 25.0	74.8724	4	3698.9	0.403268	1.40059	0.0539678	0.527807	0.000308321
kRLEGGsSNVFSmFEQtQIQEFk	1	IPI00214000.4	Myosin regulatory light chain 2, ventricular/cardiac muscle isoform	metal ion binding	cytoplasm; cytoskeleton		K1(iTRAQ8plex); N-Term(iTRAQ8plex); S7(Phospho); M13(Oxidation); T17(Phospho); K23(iTRAQ8plex)	S(7): 50.0; S(8): 50.0; S(12): 50.0; T(17): 50.0	116.688	4	3778.86	-1.58126	1.27068	0.168824	0.538186	0.000470076
rLEGGssNVFSMFEQTQIQEFk	1	IPI00214000.4	Myosin regulatory light chain 2, ventricular/cardiac muscle isoform	metal ion binding	cytoplasm; cytoskeleton		N-Term(iTRAQ8plex); S6(Phospho); S7(Phospho); K22(iTRAQ8plex)	S(6): 99.1; S(7): 99.1; S(11): 1.7; T(16): 0.0	196.511	3	3330.57	-1.67522	0.98656	0.952685	0.784103	0.176102
lEGGssNVFSMFEQTQIQEFk	1	IPI00214000.4	Myosin regulatory light chain 2, ventricular/cardiac muscle isoform	metal ion binding	cytoplasm; cytoskeleton		N-Term(iTRAQ8plex); S5(Phospho); S6(Phospho); K21(iTRAQ8plex)	S(5): 99.1; S(6): 99.1; S(10): 1.7; T(15): 0.0	181.741	3	3174.47	-0.128118	0.972548	0.885637	0.882384	0.496517
rLEGGsSNVFSMFEQTQIQEFk	1	IPI00214000.4	Myosin regulatory light chain 2, ventricular/cardiac muscle isoform	metal ion binding	cytoplasm; cytoskeleton		N-Term(iTRAQ8plex); S6(Phospho); K22(iTRAQ8plex)	S(6): 50.0; S(7): 50.0; S(11): 0.0; T(16): 0.0	177.442	4	3250.6	-1.01894	0.899527	0.545288	0.782662	0.172779
lEGGSsNVFSMFEQTQIQEFk	1	IPI00214000.4	Myosin regulatory light chain 2, ventricular/cardiac muscle isoform	metal ion binding	cytoplasm; cytoskeleton		N-Term(iTRAQ8plex); S6(Phospho); K21(iTRAQ8plex)	S(5): 1.2; S(6): 98.8; S(10): 0.0; T(15): 0.0	275.373	3	3094.51	0.0336019	0.895809	0.529153	0.782545	0.17251
lEGGSsNVFSmFEQTQIQEFk	1	IPI00214000.4	Myosin regulatory light chain 2, ventricular/cardiac muscle isoform	metal ion binding	cytoplasm; cytoskeleton		N-Term(iTRAQ8plex); S6(Phospho); M11(Oxidation); K21(iTRAQ8plex)	S(5): 1.3; S(6): 98.7; S(10): 0.0; T(15): 0.0	251.227	3	3110.5	-0.0585477	0.856331	0.370512	0.882256	0.495993
rLEGGsSNVFSmFEQTQIQEFk	1	IPI00214000.4	Myosin regulatory light chain 2, ventricular/cardiac muscle isoform	metal ion binding	cytoplasm; cytoskeleton		N-Term(iTRAQ8plex); S6(Phospho); M12(Oxidation); K22(iTRAQ8plex)	S(6): 49.8; S(7): 49.8; S(11): 0.3; T(16): 0.0	178.472	3	3266.61	2.28449	0.807947	0.21533	0.90784	0.604514
rLEGGssNVFSmFEQTQIQEFk	1	IPI00214000.4	Myosin regulatory light chain 2, ventricular/cardiac muscle isoform	metal ion binding	cytoplasm; cytoskeleton		N-Term(iTRAQ8plex); S6(Phospho); S7(Phospho); M12(Oxidation); K22(iTRAQ8plex)	S(6): 66.7; S(7): 66.7; S(11): 66.7; T(16): 0.0	156.673	3	3346.56	-0.986701	0.906036	0.573945	1.03006	0.846449
lEGGssNVFSmFEQTQIQEFk	1	IPI00214000.4	Myosin regulatory light chain 2, ventricular/cardiac muscle isoform	metal ion binding	cytoplasm; cytoskeleton		N-Term(iTRAQ8plex); S5(Phospho); S6(Phospho); M11(Oxidation); K21(iTRAQ8plex)	S(5): 100.0; S(6): 100.0; S(10): 0.0; T(15): 0.0	229.092	3	3190.47	-0.446713	0.772084	0.131756	1.04766	0.774625
aSSVSSVPVsI	1	IPI00214093.1	Uncharacterized protein	protein binding			N-Term(iTRAQ8plex); S10(Phospho)	S(2): 0.0; S(3): 0.0; S(5): 0.0; S(6): 0.0; S(10): 100.0	143.277	2	1416.72	-3.34123	1.05079	0.763997	1.13644	0.464628
aSSVSsVPVsI	1	IPI00214093.1	Uncharacterized protein	protein binding			N-Term(iTRAQ8plex); S6(Phospho); S10(Phospho)	S(2): 0.0; S(3): 0.0; S(5): 1.9; S(6): 98.1; S(10): 100.0	115.202	2	1496.69	-0.40464	0.958652	0.818998	1.1422	0.44793
rTNsSEQER	1	IPI00214116.3	Uncharacterized protein	protein binding			N-Term(iTRAQ8plex); S4(Phospho)	T(2): 49.8; S(4): 49.8; S(5): 0.5	53.5719	3	1490.69	-2.92927	1.45152	0.0332308	0.763102	0.131672
gLsDGEWQMVLNIWGk	1	IPI00214517.3	Myoglobin	metal ion binding; transporter activity		cell differentiation; development; response to stimulus; transport	N-Term(iTRAQ8plex); S3(Phospho); K16(iTRAQ8plex)	S(3): 100.0	156.491	3	2521.27	-1.7424	1.34911	0.0863326	0.919242	0.655017
gLsDGEWQmVLNIWGk	1	IPI00214517.3	Myoglobin	metal ion binding; transporter activity		cell differentiation; development; response to stimulus; transport	N-Term(iTRAQ8plex); S3(Phospho); M9(Oxidation); K16(iTRAQ8plex)	S(3): 100.0	155.743	3	2537.27	-2.06067	1.17648	0.34727	1.00721	0.943419
ySGDFGADAQGAMsk	1	IPI00214517.3	Myoglobin	metal ion binding; transporter activity		cell differentiation; development; response to stimulus; transport	N-Term(iTRAQ8plex); S14(Phospho); K15(iTRAQ8plex)	Y(1): 0.0; S(2): 0.0; S(14): 100.0	159.659	3	2193.01	-1.2405	0.947209	0.764362	1.11314	0.536621
ySGDFGADAQGAmsk	1	IPI00214517.3	Myoglobin	metal ion binding; transporter activity		cell differentiation; development; response to stimulus; transport	N-Term(iTRAQ8plex); M13(Oxidation); S14(Phospho); K15(iTRAQ8plex)	Y(1): 0.0; S(2): 0.0; S(14): 100.0	159.737	3	2209	-3.10174	0.76208	0.113138	1.23308	0.238952
eTQSPAPLQNSSGDPAEEEsPV	1	IPI00214787.1	Monocarboxylate transporter 1	protein binding; transporter activity	cytoplasm; membrane; mitochondrion	transport	N-Term(iTRAQ8plex); S20(Phospho)	T(2): 0.0; S(4): 0.0; S(11): 0.0; S(12): 0.0; S(20): 100.0	213.306	2	2653.18	0.506904	0.989331	0.965883	0.912897	0.626775
dLSSsPPGPYGQEmYVFR	1	IPI00214997.1	5'-AMP-activated protein kinase subunit beta-2	catalytic activity; protein binding	cytoplasm; membrane; nucleus; organelle lumen	metabolic process	N-Term(iTRAQ8plex); S5(Phospho); M14(Oxidation)	S(3): 0.6; S(4): 49.4; S(5): 49.4; Y(10): 0.6; Y(15): 0.0	80.714	3	2430.1	-1.22786	0.948289	0.769499	1.08523	0.631894
iMVGsTDDPSVFSLPDSk	1	IPI00214997.1	5'-AMP-activated protein kinase subunit beta-2	catalytic activity; protein binding	cytoplasm; membrane; nucleus; organelle lumen	metabolic process	N-Term(iTRAQ8plex); S5(Phospho); K18(iTRAQ8plex)	S(5): 49.8; T(6): 49.8; S(10): 0.4; S(13): 0.0; S(17): 0.0	121.826	3	2583.28	-3.39207	1.08616	0.625813	0.826197	0.29148
imVGsTDDPSVFSLPDSk	1	IPI00214997.1	5'-AMP-activated protein kinase subunit beta-2	catalytic activity; protein binding	cytoplasm; membrane; nucleus; organelle lumen	metabolic process	N-Term(iTRAQ8plex); M2(Oxidation); S5(Phospho); K18(iTRAQ8plex)	S(5): 98.6; T(6): 1.4; S(10): 0.0; S(13): 0.0; S(17): 0.0	192.909	3	2599.28	-2.77681	1.0788	0.653321	1.05596	0.741758
dLSSsPPGPYGQEMYVFR	1	IPI00214997.1	5'-AMP-activated protein kinase subunit beta-2	catalytic activity; protein binding	cytoplasm; membrane; nucleus; organelle lumen	metabolic process	N-Term(iTRAQ8plex); S5(Phospho)	S(3): 0.0; S(4): 1.6; S(5): 98.4; Y(10): 0.0; Y(15): 0.0	227.521	3	2414.1	-1.95182	1.11426	0.52723	1.07886	0.654981
aPsWIDTGLSEmR	1	IPI00215465.1	Alpha-crystallin B chain	protein binding; structural molecule activity	cell surface; cytoplasm; cytoskeleton; cytosol; Golgi; membrane; mitochondrion; nucleus	cell communication; cell death; cell differentiation; cell growth; cell organization and biogenesis; development; metabolic process; regulation of biological process; response to stimulus; transport	N-Term(iTRAQ8plex); S3(Phospho); M12(Oxidation)	S(3): 98.2; T(7): 1.8; S(10): 0.0	83.7744	3	1862.86	-1.20865	0.732031	0.0684763	1.03709	0.817394
aPsWIDTGLSEMR	1	IPI00215465.1	Alpha-crystallin B chain	protein binding; structural molecule activity	cell surface; cytoplasm; cytoskeleton; cytosol; Golgi; membrane; mitochondrion; nucleus	cell communication; cell death; cell differentiation; cell growth; cell organization and biogenesis; development; metabolic process; regulation of biological process; response to stimulus; transport	N-Term(iTRAQ8plex); S3(Phospho)	S(3): 100.0; T(7): 0.0; S(10): 0.0	202.377	2	1846.87	-0.594256	0.686056	0.0274554	1.02757	0.856814
aISEELDNALNDItsL	1	IPI00230775.4	Isoform 1 of Tropomyosin beta chain	protein binding	cytoplasm; cytoskeleton		N-Term(iTRAQ8plex); T14(Phospho); S15(Phospho)	S(3): 0.0; T(14): 100.0; S(15): 100.0	90.8014	3	2181.95	-15.4678	1.03389	0.834901	0.967276	0.875584
vLTPTQVMNRPsSISWDGLDPGk	1	IPI00230937.5	Phosphatidylethanolamine-binding protein 1	enzyme regulator activity; nucleotide binding; protein binding	cell surface; cytoplasm; endoplasmic reticulum; extracellular; Golgi; membrane; mitochondrion	cell communication; cell differentiation; cell organization and biogenesis; development; metabolic process; regulation of biological process; reproduction; response to stimulus	N-Term(iTRAQ8plex); S12(Phospho); K23(iTRAQ8plex)	T(3): 0.5; T(5): 0.5; S(12): 33.0; S(13): 33.0; S(15): 33.0	76.2562	4	3186.64	-2.00494	1.36248	0.0765782	1.07237	0.678991
vLTPTQVmNRPsSISWDGLDPGk	1	IPI00230937.5	Phosphatidylethanolamine-binding protein 1	enzyme regulator activity; nucleotide binding; protein binding	cell surface; cytoplasm; endoplasmic reticulum; extracellular; Golgi; membrane; mitochondrion	cell communication; cell differentiation; cell organization and biogenesis; development; metabolic process; regulation of biological process; reproduction; response to stimulus	N-Term(iTRAQ8plex); M8(Oxidation); S12(Phospho); K23(iTRAQ8plex)	T(3): 0.5; T(5): 0.5; S(12): 33.0; S(13): 33.0; S(15): 33.0	74.8724	4	3202.64	-0.589656	1.37325	0.069454	1.08079	0.647943
sLYSsSPGGAYVTR	1	IPI00230941.5	Vimentin	protein binding; structural molecule activity	cytoplasm; cytoskeleton; cytosol; membrane; nucleus; organelle lumen	cell differentiation; cell organization and biogenesis; cell proliferation; cellular component movement; development; metabolic process; regulation of biological process; reproduction; response to stimulus	N-Term(iTRAQ8plex); S5(Phospho)	S(1): 0.0; Y(3): 0.3; S(4): 33.0; S(5): 33.0; S(6): 33.0; Y(11): 0.3; T(13): 0.3	69.0213	2	1828.88	-0.504842	0.828139	0.274289	1.49408	0.025897
nSATcHsEDsDLEID	1	IPI00230952.1	Isoform Short of Phosducin-like protein	catalytic activity		cell communication; regulation of biological process; response to stimulus	N-Term(iTRAQ8plex); C5(Carbamidomethyl); S7(Phospho); S10(Phospho)	S(2): 0.0; T(4): 0.0; S(7): 100.0; S(10): 100.0	72.7457	2	2156.8	-0.0774503	1.1033	0.564422	0.781801	0.17081
tSQcSsPsLSTSPGSPTRPQIR	1	IPI00231094.1	Isoform 2 of Zinc finger E-box-binding homeobox 1	DNA binding; metal ion binding		metabolic process; regulation of biological process	N-Term(iTRAQ8plex); C4(Carbamidomethyl); S6(Phospho); S8(Phospho)	T(1): 0.6; S(2): 0.6; S(5): 0.6; S(6): 0.6; S(8): 0.6; S(10): 33.0; T(11): 33.0; S(12): 33.0; S(15): 96.9; T(17): 1.5	40.6234	3	2795.27	-1.92845	0.910184	0.592462	0.804225	0.226867
sQNNFVAILDLPEGEHQYk	1	IPI00231108.5	5'-AMP-activated protein kinase subunit beta-1	catalytic activity; protein binding	nucleus	cell organization and biogenesis; metabolic process; regulation of biological process; response to stimulus	N-Term(iTRAQ8plex); S1(Phospho); K19(iTRAQ8plex)	S(1): 100.0; Y(18): 0.0	212.435	3	2890.46	-1.3346	1.12258	0.50006	1.3452	0.0982041
cSDVSELsSSPPGPYHQEPYISkPEER	1	IPI00231108.5	5'-AMP-activated protein kinase subunit beta-1	catalytic activity; protein binding	nucleus	cell organization and biogenesis; metabolic process; regulation of biological process; response to stimulus	N-Term(iTRAQ8plex); C1(Carbamidomethyl); S8(Phospho); K23(iTRAQ8plex)	S(2): 0.0; S(5): 0.3; S(8): 24.9; S(9): 24.9; S(10): 24.9; Y(15): 24.9; Y(20): 0.0; S(22): 0.0	109.947	4	3763.77	-2.31762	1.00434	0.964686	1.04518	0.784574
sAsDINLkGDQPAAsPGPTLR	1	IPI00231141.1	Isoform 1 of SH3 and multiple ankyrin repeat domains protein 3	protein binding			N-Term(iTRAQ8plex); S3(Phospho); K8(iTRAQ8plex); S15(Phospho)	S(1): 99.1; S(3): 50.4; S(15): 50.4; T(19): 0.0	28.2389	4	2863.42	-0.350807	0.929462	0.680724	0.880892	0.49043
sRsPsPSPLPSPSPGSGPSAGPR	1	IPI00231141.1	Isoform 1 of SH3 and multiple ankyrin repeat domains protein 3	protein binding			N-Term(iTRAQ8plex); S3(Phospho); S5(Phospho)	S(1): 50.0; S(3): 50.0; S(5): 50.0; S(7): 50.0; S(11): 0.0; S(13): 0.0; S(16): 0.0; S(19): 0.0	76.3518	3	2623.22	0.875292	0.778106	0.143926	1.06022	0.725186
aLATPStPPNsPsQSPcSSPVPFEPR	1	IPI00231172.4	Uncharacterized protein				N-Term(iTRAQ8plex); T7(Phospho); S11(Phospho); S13(Phospho); C17(Carbamidomethyl)	T(4): 0.9; S(6): 59.6; T(7): 59.6; S(11): 59.6; S(13): 59.6; S(15): 59.6; S(18): 0.9; S(19): 0.0	133.872	3	3252.41	1.22878	0.95013	0.77827	0.835103	0.320326
aNHGPGmAMNWPQFEEWSADLNRtLsRR	1	IPI00231217.1	Isoform 4 of Protein kinase C and casein kinase substrate in neurons 2 protein	protein binding			N-Term(iTRAQ8plex); M7(Oxidation); T24(Phospho); S26(Phospho)	S(18): 8.2; T(24): 95.9; S(26): 95.9	24.0192	5	3751.64	-4.24657	1.48633	0.0236078	0.838668	0.332287
tQNYPADWSDDESNNPFSsTDANGDSNPFDEDTTSGTEVR	1	IPI00231217.1	Isoform 4 of Protein kinase C and casein kinase substrate in neurons 2 protein	protein binding			N-Term(iTRAQ8plex); S19(Phospho)	T(1): 0.0; Y(4): 0.0; S(9): 16.7; S(13): 16.7; S(18): 16.7; S(19): 16.7; T(20): 16.7; S(26): 16.7; T(33): 0.0; T(34): 0.0; S(35): 0.0; T(37): 0.0	245.044	4	4766.91	-4.62567	0.966648	0.857332	0.750229	0.108607
aNHGPGMAMNWPQFEEWsADLNRtLSRR	1	IPI00231217.1	Isoform 4 of Protein kinase C and casein kinase substrate in neurons 2 protein	protein binding			N-Term(iTRAQ8plex); S18(Phospho); T24(Phospho)	S(18): 97.1; T(24): 97.1; S(26): 5.7	83.0707	4	3735.66	-0.71594	0.813838	0.231645	0.851213	0.376205
aVVVNAAQLASYsQSk	1	IPI00231261.7	Mitochondrial 2-oxoglutarate/malate carrier protein	transporter activity	cytoplasm; membrane; mitochondrion	transport	N-Term(iTRAQ8plex); S13(Phospho); K16(iTRAQ8plex)	S(11): 25.0; Y(12): 25.0; S(13): 25.0; S(15): 25.0	104.381	3	2324.25	2.07162	1.08262	0.638965	1.14559	0.438284
eGINPGYDDYADsDEDQHDAYLER	1	IPI00231263.3	FACT complex subunit SSRP1	DNA binding; protein binding	chromosome; nucleus; organelle lumen	metabolic process; regulation of biological process; response to stimulus	N-Term(iTRAQ8plex); S13(Phospho)	Y(7): 33.3; Y(10): 33.3; S(13): 33.3; Y(21): 0.0	102.191	3	3171.29	-1.96941	1.00134	0.978216	0.992406	0.991683
nsSPPPSPNk	1	IPI00231271.1	Isoform K of Plasma membrane calcium-transporting ATPase 1	catalytic activity; metal ion binding; nucleotide binding; transporter activity	membrane	metabolic process; transport	N-Term(iTRAQ8plex); S2(Phospho); K10(iTRAQ8plex)	S(2): 49.8; S(3): 49.8; S(7): 0.4	57.2001	3	1712.88	-1.34507	1.74255	0.00155678	1.47843	0.029996
fGEESkEPFsDEDEDDNDDVEPISEFR	1	IPI00231294.3	Uncharacterized protein			cellular homeostasis; transport	N-Term(iTRAQ8plex); K6(iTRAQ8plex); S10(Phospho)	S(5): 0.0; S(10): 100.0; S(24): 0.0	218.634	4	3864.67	0.0737873	1.14469	0.432581	0.757679	0.121579
iYQyIQSR	1	IPI00231347.1	Isoform Short of Dual specificity tyrosine-phosphorylation-regulated kinase 1A	catalytic activity; nucleotide binding		metabolic process	N-Term(iTRAQ8plex); Y4(Phospho)	Y(2): 0.0; Y(4): 100.0; S(7): 0.0	224.847	2	1454.73	-2.15118	1.04941	0.769687	1.07705	0.661625
qGADREEsPMTGVcVQQsPVASS	1	IPI00231347.1	Isoform Short of Dual specificity tyrosine-phosphorylation-regulated kinase 1A	catalytic activity; nucleotide binding		metabolic process	N-Term(iTRAQ8plex); S8(Phospho); C14(Carbamidomethyl); S18(Phospho)	S(8): 64.3; T(11): 64.3; S(18): 64.3; S(22): 3.5; S(23): 3.5	40.0157	3	2884.22	0.322436	0.852785	0.35756	0.9929	0.993943
eFDELSPsAQR	1	IPI00231369.5	Isoform SERCA2A of Sarcoplasmic/endoplasmic reticulum calcium ATPase 2	catalytic activity; metal ion binding; nucleotide binding; transporter activity	membrane	metabolic process; transport	N-Term(iTRAQ8plex); S8(Phospho)	S(6): 0.0; S(8): 100.0	187.898	3	1662.77	-1.15411	0.939891	0.729665	0.985358	0.959297
eWGSGsDTLR	1	IPI00231369.5	Isoform SERCA2A of Sarcoplasmic/endoplasmic reticulum calcium ATPase 2	catalytic activity; metal ion binding; nucleotide binding; transporter activity	membrane	metabolic process; transport	N-Term(iTRAQ8plex); S6(Phospho)	S(4): 33.3; S(6): 33.3; T(8): 33.3	14.5106	2	1491.68	-1.63806	0.906272	0.574995	1.04686	0.777802
wGsNELPAEEGk	1	IPI00231369.5	Isoform SERCA2A of Sarcoplasmic/endoplasmic reticulum calcium ATPase 2	catalytic activity; metal ion binding; nucleotide binding; transporter activity	membrane	metabolic process; transport	N-Term(iTRAQ8plex); S3(Phospho); K12(iTRAQ8plex)	S(3): 100.0	159.051	3	2004.99	-1.41958	1.03257	0.840545	1.27207	0.177692
nEEDEGHSNssPR	1	IPI00231384.1	Isoform 3 of Heterogeneous nuclear ribonucleoprotein D0	nucleotide binding			N-Term(iTRAQ8plex); S10(Phospho); S11(Phospho)	S(8): 66.7; S(10): 66.7; S(11): 66.7	110.782	3	1921.72	-1.23477	1.26495	0.176898	1.48774	0.0274895
iDASkNEEDEGHsNSSPR	1	IPI00231384.1	Isoform 3 of Heterogeneous nuclear ribonucleoprotein D0	nucleotide binding			N-Term(iTRAQ8plex); K5(iTRAQ8plex); S13(Phospho)	S(4): 25.0; S(13): 25.0; S(15): 25.0; S(16): 25.0	44.6244	3	2660.23	-2.75373	0.718784	0.0536403	1.17396	0.363415
sPsPPPDGsPAATPEIR	1	IPI00231389.1	Isoform AMPH2-3 of Myc box-dependent-interacting protein 1	protein binding	cytoplasm	cell organization and biogenesis; regulation of biological process; transport	N-Term(iTRAQ8plex); S3(Phospho); S9(Phospho)	S(1): 2.2; S(3): 98.9; S(9): 98.9; T(13): 0.0	82.1039	3	2139.96	-0.824482	0.888653	0.498614	0.93272	0.71596
aLEsPERPFLAILGGAk	1	IPI00231426.6	Phosphoglycerate kinase 1	catalytic activity; nucleotide binding	cytoplasm; cytosol	metabolic process	N-Term(iTRAQ8plex); S4(Phospho); K17(iTRAQ8plex)	S(4): 100.0	99.0582	4	2457.37	-1.21293	1.18986	0.315423	0.823641	0.283478
dcVGsEVENAcANPAAGTVILLENLR	1	IPI00231426.6	Phosphoglycerate kinase 1	catalytic activity; nucleotide binding	cytoplasm; cytosol	metabolic process	N-Term(iTRAQ8plex); C2(Carbamidomethyl); S5(Phospho); C11(Carbamidomethyl)	S(5): 100.0; T(18): 0.0	295.844	3	3156.5	-0.229065	0.702438	0.038866	1.01438	0.912565
gVQVEtISSGDGR	1	IPI00231434.6	Peptidyl-prolyl cis-trans isomerase FKBP1A	catalytic activity; protein binding	cytoplasm; cytosol; endoplasmic reticulum; membrane	metabolic process; regulation of biological process; response to stimulus; transport	N-Term(iTRAQ8plex); T6(Phospho)	T(6): 0.3; S(8): 49.9; S(9): 49.9	73.185	2	1688.81	-1.73405	0.961191	0.831165	1.10563	0.561309
vDNsSLTGESEPQTR	1	IPI00231451.4	Sodium/potassium-transporting ATPase subunit alpha-3	catalytic activity; metal ion binding; nucleotide binding; protein binding; transporter activity	cytoplasm; endoplasmic reticulum; Golgi; membrane	metabolic process; transport	N-Term(iTRAQ8plex); S4(Phospho)	S(4): 49.7; S(5): 49.7; T(7): 0.6; S(10): 0.0; T(14): 0.0	51.2069	3	2003.92	0.104949	0.678341	0.0230998	0.933601	0.719983
rssANYR	1	IPI00231689.7	Troponin I, cardiac muscle	protein binding	cytoplasm; cytoskeleton	cell differentiation; cellular homeostasis; development; metabolic process; regulation of biological process	N-Term(iTRAQ8plex); S2(Phospho); S3(Phospho)	S(2): 100.0; S(3): 100.0; Y(6): 0.0	79.7853	3	1317.56	-2.04466	2.28093	2.75642e-06	0.715755	0.0611336
rRssANYR	1	IPI00231689.7	Troponin I, cardiac muscle	protein binding	cytoplasm; cytoskeleton	cell differentiation; cellular homeostasis; development; metabolic process; regulation of biological process	N-Term(iTRAQ8plex); S3(Phospho); S4(Phospho)	S(3): 100.0; S(4): 100.0; Y(7): 0.0	76.8304	4	1473.66	-1.66118	1.48367	0.0242383	0.685726	0.0342809
sSANYR	1	IPI00231689.7	Troponin I, cardiac muscle	protein binding	cytoplasm; cytoskeleton	cell differentiation; cellular homeostasis; development; metabolic process; regulation of biological process	N-Term(iTRAQ8plex); S1(Phospho)	S(1): 50.0; S(2): 50.0; Y(5): 0.0	37.4936	3	1081.5	-1.97643	0.948624	0.771097	1.30033	0.142081
gFGFGQGAGALVHsE	1	IPI00231690.5	Cysteine and glycine-rich protein 1	metal ion binding	nucleus	development	N-Term(iTRAQ8plex); S14(Phospho)	S(14): 100.0	136.497	3	1817.85	-1.20821	1.15556	0.401852	1.00307	0.961345
gILAADEStGSIAkR	1	IPI00231734.5	Fructose-bisphosphate aldolase A	catalytic activity; protein binding	cytoplasm; membrane; mitochondrion	cell organization and biogenesis; metabolic process; response to stimulus	N-Term(iTRAQ8plex); T9(Phospho); K14(iTRAQ8plex)	S(8): 33.3; T(9): 33.3; S(11): 33.3	67.0409	4	2177.18	-0.752153	0.930321	0.684728	1.21766	0.267525
gILAADEStGSIAk	1	IPI00231734.5	Fructose-bisphosphate aldolase A	catalytic activity; protein binding	cytoplasm; membrane; mitochondrion	cell organization and biogenesis; metabolic process; response to stimulus	N-Term(iTRAQ8plex); T9(Phospho); K14(iTRAQ8plex)	S(8): 1.1; T(9): 97.8; S(11): 1.1	165.071	3	2021.07	-1.80772	1.1667	0.372044	0.968784	0.882582
gILAADEstGSIAk	1	IPI00231734.5	Fructose-bisphosphate aldolase A	catalytic activity; protein binding	cytoplasm; membrane; mitochondrion	cell organization and biogenesis; metabolic process; response to stimulus	N-Term(iTRAQ8plex); S8(Phospho); T9(Phospho); K14(iTRAQ8plex)	S(8): 66.7; T(9): 66.7; S(11): 66.7	115.421	3	2101.04	-0.587584	0.864091	0.399661	0.961318	0.847917
gILAADEsTGsIAkR	1	IPI00231734.5	Fructose-bisphosphate aldolase A	catalytic activity; protein binding	cytoplasm; membrane; mitochondrion	cell organization and biogenesis; metabolic process; response to stimulus	N-Term(iTRAQ8plex); S8(Phospho); S11(Phospho); K14(iTRAQ8plex)	S(8): 66.7; T(9): 66.7; S(11): 66.7	9.64327e-16	3	2257.14	-1.37846	0.815284	0.235763	1.02203	0.880059
vLAPcsPSEER	1	IPI00231739.3	Inositol-trisphosphate 3-kinase B	catalytic activity; nucleotide binding; protein binding		cell communication; cell differentiation; development; metabolic process; regulation of biological process; response to stimulus	N-Term(iTRAQ8plex); C5(Carbamidomethyl); S6(Phospho)	S(6): 98.9; S(8): 1.1	52.0331	2	1628.76	-3.17459	1.29473	0.138311	0.926067	0.685731
kVAAGHELQPLAIVDQRPSsR	1	IPI00231746.7	Gap junction alpha-1 protein	protein binding; signal transducer activity; transporter activity	cytoplasm; cytosol; endoplasmic reticulum; endosome; Golgi; membrane; mitochondrion; vacuole	cell communication; cell death; cell differentiation; cell organization and biogenesis; cell proliferation; cellular component movement; development; metabolic process; regulation of biological process; response to stimulus; transport	N-Term(iTRAQ8plex); K1(iTRAQ8plex); S20(Phospho)	S(19): 13.0; S(20): 87.0	18.9536	4	2960.63	-0.464083	1.391	0.0590037	1.01599	0.905695
lVTGDRNNsScR	1	IPI00231746.7	Gap junction alpha-1 protein	protein binding; signal transducer activity; transporter activity	cytoplasm; cytosol; endoplasmic reticulum; endosome; Golgi; membrane; mitochondrion; vacuole	cell communication; cell death; cell differentiation; cell organization and biogenesis; cell proliferation; cellular component movement; development; metabolic process; regulation of biological process; response to stimulus; transport	N-Term(iTRAQ8plex); S9(Phospho); C11(Carbamidomethyl)	T(3): 0.0; S(9): 99.4; S(10): 0.6	144.474	2	1762.82	-0.880841	1.18376	0.329657	0.679383	0.0300293
yAYFNGcSSPtAPLSPMSPPGYk	1	IPI00231746.7	Gap junction alpha-1 protein	protein binding; signal transducer activity; transporter activity	cytoplasm; cytosol; endoplasmic reticulum; endosome; Golgi; membrane; mitochondrion; vacuole	cell communication; cell death; cell differentiation; cell organization and biogenesis; cell proliferation; cellular component movement; development; metabolic process; regulation of biological process; response to stimulus; transport	N-Term(iTRAQ8plex); C7(Carbamidomethyl); T11(Phospho); K23(iTRAQ8plex)	Y(1): 0.0; Y(3): 0.2; S(8): 25.0; S(9): 25.0; T(11): 25.0; S(15): 25.0; S(18): 0.0; Y(22): 0.0	110.638	3	3180.48	-6.01239	1.3139	0.117507	0.783006	0.173568
kVAAGHELQPLAIVDQRPSsRAsSR	1	IPI00231746.7	Gap junction alpha-1 protein	protein binding; signal transducer activity; transporter activity	cytoplasm; cytosol; endoplasmic reticulum; endosome; Golgi; membrane; mitochondrion; vacuole	cell communication; cell death; cell differentiation; cell organization and biogenesis; cell proliferation; cellular component movement; development; metabolic process; regulation of biological process; response to stimulus; transport	K1(iTRAQ8plex); N-Term(iTRAQ8plex); S20(Phospho); S23(Phospho)	S(19): 65.3; S(20): 65.3; S(23): 65.3; S(24): 4.1	24.3035	4	3441.8	-0.449749	1.28889	0.145244	0.897058	0.557874
vAAGHELQPLAIVDQRPssRASSR	1	IPI00231746.7	Gap junction alpha-1 protein	protein binding; signal transducer activity; transporter activity	cytoplasm; cytosol; endoplasmic reticulum; endosome; Golgi; membrane; mitochondrion; vacuole	cell communication; cell death; cell differentiation; cell organization and biogenesis; cell proliferation; cellular component movement; development; metabolic process; regulation of biological process; response to stimulus; transport	N-Term(iTRAQ8plex); S18(Phospho); S19(Phospho)	S(18): 96.0; S(19): 96.0; S(22): 7.7; S(23): 0.4	126.336	3	3009.5	0.171687	1.24535	0.206951	0.989655	0.979063
vAAGHELQPLAIVDQRPsSRASSRAssRPRPDDLEI	1	IPI00231746.7	Gap junction alpha-1 protein	protein binding; signal transducer activity; transporter activity	cytoplasm; cytosol; endoplasmic reticulum; endosome; Golgi; membrane; mitochondrion; vacuole	cell communication; cell death; cell differentiation; cell organization and biogenesis; cell proliferation; cellular component movement; development; metabolic process; regulation of biological process; response to stimulus; transport	N-Term(iTRAQ8plex); S18(Phospho); S26(Phospho); S27(Phospho)	S(18): 50.0; S(19): 50.0; S(22): 50.0; S(23): 50.0; S(26): 50.0; S(27): 50.0	20.542	5	4426.12	-2.93474	1.24144	0.213443	0.827315	0.295018
vAAGHELQPLAIVDQRPSsR	1	IPI00231746.7	Gap junction alpha-1 protein	protein binding; signal transducer activity; transporter activity	cytoplasm; cytosol; endoplasmic reticulum; endosome; Golgi; membrane; mitochondrion; vacuole	cell communication; cell death; cell differentiation; cell organization and biogenesis; cell proliferation; cellular component movement; development; metabolic process; regulation of biological process; response to stimulus; transport	N-Term(iTRAQ8plex); S19(Phospho)	S(18): 1.9; S(19): 98.1	199.165	3	2528.32	-1.80292	1.10712	0.551274	1.05901	0.729901
yAYFNGcSsPTAPLsPMSPPGYk	1	IPI00231746.7	Gap junction alpha-1 protein	protein binding; signal transducer activity; transporter activity	cytoplasm; cytosol; endoplasmic reticulum; endosome; Golgi; membrane; mitochondrion; vacuole	cell communication; cell death; cell differentiation; cell organization and biogenesis; cell proliferation; cellular component movement; development; metabolic process; regulation of biological process; response to stimulus; transport	N-Term(iTRAQ8plex); C7(Carbamidomethyl); S9(Phospho); S15(Phospho); K23(iTRAQ8plex)	Y(1): 28.6; Y(3): 28.6; S(8): 28.6; S(9): 28.6; T(11): 28.6; S(15): 28.6; S(18): 28.6; Y(22): 0.0	67.5348	4	3260.45	-5.96953	1.06318	0.713942	0.851135	0.375921
vAAGHELQPLAIVDQRPSsRAssR	1	IPI00231746.7	Gap junction alpha-1 protein	protein binding; signal transducer activity; transporter activity	cytoplasm; cytosol; endoplasmic reticulum; endosome; Golgi; membrane; mitochondrion; vacuole	cell communication; cell death; cell differentiation; cell organization and biogenesis; cell proliferation; cellular component movement; development; metabolic process; regulation of biological process; response to stimulus; transport	N-Term(iTRAQ8plex); S19(Phospho); S22(Phospho); S23(Phospho)	S(18): 75.0; S(19): 75.0; S(22): 75.0; S(23): 75.0	63.5051	4	3089.46	-2.15581	1.09451	0.595425	1.1479	0.431798
mGQAGstISNsHAQPFDFPDDNQNAk	1	IPI00231746.7	Gap junction alpha-1 protein	protein binding; signal transducer activity; transporter activity	cytoplasm; cytosol; endoplasmic reticulum; endosome; Golgi; membrane; mitochondrion; vacuole	cell communication; cell death; cell differentiation; cell organization and biogenesis; cell proliferation; cellular component movement; development; metabolic process; regulation of biological process; response to stimulus; transport	M1(Oxidation); N-Term(iTRAQ8plex); S6(Phospho); T7(Phospho); S11(Phospho); K26(iTRAQ8plex)	S(6): 75.0; T(7): 75.0; S(9): 75.0; S(11): 75.0	47.2304	4	3641.53	1.00697	0.967971	0.863682	0.883475	0.500985
yAYFNGcsSPTAPLsPmSPPGYk	1	IPI00231746.7	Gap junction alpha-1 protein	protein binding; signal transducer activity; transporter activity	cytoplasm; cytosol; endoplasmic reticulum; endosome; Golgi; membrane; mitochondrion; vacuole	cell communication; cell death; cell differentiation; cell organization and biogenesis; cell proliferation; cellular component movement; development; metabolic process; regulation of biological process; response to stimulus; transport	N-Term(iTRAQ8plex); C7(Carbamidomethyl); S8(Phospho); S15(Phospho); M17(Oxidation); K23(iTRAQ8plex)	Y(1): 1.3; Y(3): 1.3; S(8): 49.1; S(9): 49.1; T(11): 49.1; S(15): 49.1; S(18): 1.0; Y(22): 0.0	74.8724	3	3276.44	-5.96772	0.681492	0.0248064	0.836815	0.326043
mGQAGstISNsHAQPFDFPDDNQNAk	1	IPI00231746.7	Gap junction alpha-1 protein	protein binding; signal transducer activity; transporter activity	cytoplasm; cytosol; endoplasmic reticulum; endosome; Golgi; membrane; mitochondrion; vacuole	cell communication; cell death; cell differentiation; cell organization and biogenesis; cell proliferation; cellular component movement; development; metabolic process; regulation of biological process; response to stimulus; transport	N-Term(iTRAQ8plex); S6(Phospho); T7(Phospho); S11(Phospho); K26(iTRAQ8plex)	S(6): 75.0; T(7): 75.0; S(9): 75.0; S(11): 75.0	115.105	3	3625.52	-2.82849	0.831118	0.283707	0.818676	0.268299
mGQAGSTISNsHAQPFDFPDDNQNAk	1	IPI00231746.7	Gap junction alpha-1 protein	protein binding; signal transducer activity; transporter activity	cytoplasm; cytosol; endoplasmic reticulum; endosome; Golgi; membrane; mitochondrion; vacuole	cell communication; cell death; cell differentiation; cell organization and biogenesis; cell proliferation; cellular component movement; development; metabolic process; regulation of biological process; response to stimulus; transport	N-Term(iTRAQ8plex); S11(Phospho); K26(iTRAQ8plex)	S(6): 25.0; T(7): 25.0; S(9): 25.0; S(11): 25.0	147.365	3	3465.58	-5.2004	1.0291	0.855472	0.894363	0.546411
qASEQNWANYsAEQNR	1	IPI00231746.7	Gap junction alpha-1 protein	protein binding; signal transducer activity; transporter activity	cytoplasm; cytosol; endoplasmic reticulum; endosome; Golgi; membrane; mitochondrion; vacuole	cell communication; cell death; cell differentiation; cell organization and biogenesis; cell proliferation; cellular component movement; development; metabolic process; regulation of biological process; response to stimulus; transport	N-Term(iTRAQ8plex); S11(Phospho)	S(3): 0.0; Y(10): 0.5; S(11): 99.5	300.839	3	2280	-0.934779	0.997276	0.996578	0.908006	0.605242
mGQAGSTIsNSHAQPFDFPDDNQNAk	1	IPI00231746.7	Gap junction alpha-1 protein	protein binding; signal transducer activity; transporter activity	cytoplasm; cytosol; endoplasmic reticulum; endosome; Golgi; membrane; mitochondrion; vacuole	cell communication; cell death; cell differentiation; cell organization and biogenesis; cell proliferation; cellular component movement; development; metabolic process; regulation of biological process; response to stimulus; transport	N-Term(iTRAQ8plex); M1(Oxidation); S9(Phospho); K26(iTRAQ8plex)	S(6): 25.0; T(7): 25.0; S(9): 25.0; S(11): 25.0	86.902	3	3481.6	1.47317	0.966368	0.85599	0.872932	0.458483
qAsEQNWANYsAEQNR	1	IPI00231746.7	Gap junction alpha-1 protein	protein binding; signal transducer activity; transporter activity	cytoplasm; cytosol; endoplasmic reticulum; endosome; Golgi; membrane; mitochondrion; vacuole	cell communication; cell death; cell differentiation; cell organization and biogenesis; cell proliferation; cellular component movement; development; metabolic process; regulation of biological process; response to stimulus; transport	N-Term(iTRAQ8plex); S3(Phospho); S11(Phospho)	S(3): 100.0; Y(10): 1.3; S(11): 98.8	147.882	3	2359.96	-0.0332645	0.733953	0.0708602	0.856663	0.396135
mGQAGstISNSHAQPFDFPDDNQNAk	1	IPI00231746.7	Gap junction alpha-1 protein	protein binding; signal transducer activity; transporter activity	cytoplasm; cytosol; endoplasmic reticulum; endosome; Golgi; membrane; mitochondrion; vacuole	cell communication; cell death; cell differentiation; cell organization and biogenesis; cell proliferation; cellular component movement; development; metabolic process; regulation of biological process; response to stimulus; transport	N-Term(iTRAQ8plex); M1(Oxidation); S6(Phospho); T7(Phospho); K26(iTRAQ8plex)	S(6): 50.0; T(7): 50.0; S(9): 50.0; S(11): 50.0	39.8529	4	3561.56	-1.29479	0.690588	0.0303044	1.10274	0.570997
lVTGDRNNsscR	1	IPI00231746.7	Gap junction alpha-1 protein	protein binding; signal transducer activity; transporter activity	cytoplasm; cytosol; endoplasmic reticulum; endosome; Golgi; membrane; mitochondrion; vacuole	cell communication; cell death; cell differentiation; cell organization and biogenesis; cell proliferation; cellular component movement; development; metabolic process; regulation of biological process; response to stimulus; transport	N-Term(iTRAQ8plex); S9(Phospho); S10(Phospho); C11(Carbamidomethyl)	T(3): 0.0; S(9): 100.0; S(10): 100.0	116.755	2	1842.79	-0.324838	0.654775	0.0131153	1.11603	0.5273
mGQAGsTISNsHAQPFDFPDDNQNAk	1	IPI00231746.7	Gap junction alpha-1 protein	protein binding; signal transducer activity; transporter activity	cytoplasm; cytosol; endoplasmic reticulum; endosome; Golgi; membrane; mitochondrion; vacuole	cell communication; cell death; cell differentiation; cell organization and biogenesis; cell proliferation; cellular component movement; development; metabolic process; regulation of biological process; response to stimulus; transport	N-Term(iTRAQ8plex); S6(Phospho); S11(Phospho); K26(iTRAQ8plex)	S(6): 50.0; T(7): 50.0; S(9): 50.0; S(11): 50.0	176.171	3	3545.54	-7.29292	0.634034	0.00756812	0.809538	0.241618
rGsGSVDETLFALPAASEPVIPSSAEk	1	IPI00231765.4	Isoform 1 of Reticulon-4	protein binding	cytoplasm; endoplasmic reticulum; membrane; nucleus	cell communication; cell differentiation; cell growth; cell organization and biogenesis; cellular component movement; development; regulation of biological process; response to stimulus; transport	N-Term(iTRAQ8plex); S3(Phospho); K27(iTRAQ8plex)	S(3): 91.2; S(5): 4.3; T(9): 4.3; S(17): 0.2; S(23): 0.0; S(24): 0.0	78.9087	4	3403.75	-2.11577	1.05563	0.744238	0.91363	0.630024
sGIRtDsREDEISPPPPNPVVk	1	IPI00231770.5	cAMP-dependent protein kinase type I-alpha regulatory subunit	enzyme regulator activity; nucleotide binding; protein binding	cytoplasm	cell communication; metabolic process; regulation of biological process; reproduction; response to stimulus	N-Term(iTRAQ8plex); T5(Phospho); S7(Phospho); K22(iTRAQ8plex)	S(1): 9.1; T(5): 9.1; S(7): 90.9; S(13): 90.9	53.3325	4	3158.57	-2.60511	1.7606	0.00127195	0.658106	0.0187223
tDsREDEIsPPPPNPVVk	1	IPI00231770.5	cAMP-dependent protein kinase type I-alpha regulatory subunit	enzyme regulator activity; nucleotide binding; protein binding	cytoplasm	cell communication; metabolic process; regulation of biological process; reproduction; response to stimulus	N-Term(iTRAQ8plex); S3(Phospho); S9(Phospho); K18(iTRAQ8plex)	T(1): 0.2; S(3): 99.9; S(9): 99.9	108.087	3	2745.33	-0.353429	1.0925	0.602642	0.90895	0.609379
tDSREDEIsPPPPNPVVk	1	IPI00231770.5	cAMP-dependent protein kinase type I-alpha regulatory subunit	enzyme regulator activity; nucleotide binding; protein binding	cytoplasm	cell communication; metabolic process; regulation of biological process; reproduction; response to stimulus	N-Term(iTRAQ8plex); S9(Phospho); K18(iTRAQ8plex)	T(1): 0.0; S(3): 0.0; S(9): 100.0	168.313	3	2665.38	3.19376	0.982251	0.932109	0.969199	0.88451
eDEIsPPPPNPVVk	1	IPI00231770.5	cAMP-dependent protein kinase type I-alpha regulatory subunit	enzyme regulator activity; nucleotide binding; protein binding	cytoplasm	cell communication; metabolic process; regulation of biological process; reproduction; response to stimulus	N-Term(iTRAQ8plex); S5(Phospho); K14(iTRAQ8plex)	S(5): 100.0	127.166	3	2206.15	-3.79749	1.08159	0.64279	1.22586	0.252002
lMAGQEDsNGcINYEAFVk	1	IPI00231788.5	Myosin light chain 3	catalytic activity; metal ion binding; motor activity; protein binding	cytoplasm; cytoskeleton	development; regulation of biological process	N-Term(iTRAQ8plex); S8(Phospho); C11(Carbamidomethyl); K19(iTRAQ8plex)	S(8): 100.0; Y(14): 0.0	247.127	3	2834.33	-3.35904	1.14878	0.420831	0.813666	0.253467
lmAGQEDsNGcINYEAFVk	1	IPI00231788.5	Myosin light chain 3	catalytic activity; metal ion binding; motor activity; protein binding	cytoplasm; cytoskeleton	development; regulation of biological process	N-Term(iTRAQ8plex); M2(Oxidation); S8(Phospho); C11(Carbamidomethyl); K19(iTRAQ8plex)	S(8): 99.4; Y(14): 0.6	148.499	3	2850.34	2.91921	0.953467	0.794195	1.00166	0.967493
eLWQsIHNLEAEk	1	IPI00231812.6	Uncharacterized protein				N-Term(iTRAQ8plex); S5(Phospho); K13(iTRAQ8plex)	S(5): 100.0	118.986	4	2285.17	-2.31041	0.88651	0.489608	1.40318	0.0595043
rSEsSGNLPSIVDTR	1	IPI00231915.1	Isoform 2 of A-kinase anchor protein 1, mitochondrial		extracellular; membrane		N-Term(iTRAQ8plex); S4(Phospho)	S(2): 33.3; S(4): 33.3; S(5): 33.3; S(10): 0.0; T(14): 0.0	45.9784	3	2001.99	0.318148	1.14844	0.421792	0.954623	0.816846
rRsEsSGNLPSIVDTR	1	IPI00231915.1	Isoform 2 of A-kinase anchor protein 1, mitochondrial		extracellular; membrane		N-Term(iTRAQ8plex); S3(Phospho); S5(Phospho)	S(3): 99.1; S(5): 99.1; S(6): 1.9; S(11): 0.0; T(15): 0.0	85.1875	3	2238.06	-0.864008	0.989197	0.965245	0.91348	0.629356
sEsSGNLPSIVDTR	1	IPI00231915.1	Isoform 2 of A-kinase anchor protein 1, mitochondrial		extracellular; membrane		N-Term(iTRAQ8plex); S3(Phospho)	S(1): 0.0; S(3): 99.3; S(4): 0.7; S(9): 0.0; T(13): 0.0	238.389	2	1845.89	-0.548693	0.953138	0.792624	1.10218	0.572882
aAyFGVYDTAk	1	IPI00231927.11	ADP/ATP translocase 1	protein binding; transporter activity	cytoplasm; membrane; mitochondrion	cell communication; cell death; cell organization and biogenesis; regulation of biological process; transport	N-Term(iTRAQ8plex); Y3(Phospho); K11(iTRAQ8plex)	Y(3): 100.0; Y(7): 0.0; T(9): 0.0	195.648	3	1893.96	-1.58635	0.789002	0.167837	0.953476	0.81153
sAFTPAtATGSSPSPVLGQGEk	1	IPI00231962.1	Isoform 2 of Intersectin-1	catalytic activity; metal ion binding; nucleotide binding; protein binding	cytoplasm; membrane; mitochondrion; nucleus	cell differentiation; metabolic process; regulation of biological process	N-Term(iTRAQ8plex); T7(Phospho); K22(iTRAQ8plex)	S(1): 0.0; T(4): 0.2; T(7): 20.0; T(9): 20.0; S(11): 20.0; S(12): 20.0; S(14): 20.0	104.005	3	2778.42	0.753069	1.07251	0.677383	1.03912	0.80911
tNTNVNcPIEcFmPLDVQADRDDsRE	1	IPI00231984.2	Uncharacterized protein	protein binding	extracellular		N-Term(iTRAQ8plex); C7(Carbamidomethyl); C11(Carbamidomethyl); M13(Oxidation); S24(Phospho)	T(1): 0.0; T(3): 0.0; S(24): 100.0	85.1407	4	3496.5	-2.85292	0.975539	0.899977	1.15363	0.41601
tNTNVNcPIEcFMPLDVQADRDDsRE	1	IPI00231984.2	Uncharacterized protein	protein binding	extracellular		N-Term(iTRAQ8plex); C7(Carbamidomethyl); C11(Carbamidomethyl); S24(Phospho)	T(1): 0.0; T(3): 0.0; S(24): 100.0	118.82	3	3480.52	-0.623009	1.0216	0.888108	1.36262	0.084705
ssDSWDIWGSGSASNNk	1	IPI00232005.1	Isoform 2 of ADP-ribosylation factor GTPase-activating protein 1	enzyme regulator activity; metal ion binding		metabolic process; regulation of biological process	N-Term(iTRAQ8plex); S2(Phospho); K17(iTRAQ8plex)	S(1): 1.3; S(2): 97.5; S(4): 1.3; S(10): 0.0; S(12): 0.0; S(14): 0.0	185.846	3	2486.14	-1.64764	0.997336	0.996308	1.19875	0.306219
iQAAAsPPANATAASDTNAGDR	1	IPI00324168.1	Glycogen synthase kinase-3 beta	catalytic activity; nucleotide binding; protein binding	cytoplasm; cytoskeleton; cytosol; membrane; nucleus	cell communication; cell death; cell differentiation; cell organization and biogenesis; cellular component movement; development; metabolic process; regulation of biological process; response to stimulus; transport	N-Term(iTRAQ8plex); S6(Phospho)	S(6): 49.0; T(12): 49.0; S(15): 1.0; T(17): 1.0	44.5968	3	2454.15	-1.01358	0.829584	0.278833	0.739578	0.091802
gEPNVSyIcSR	1	IPI00324168.1	Glycogen synthase kinase-3 beta	catalytic activity; nucleotide binding; protein binding	cytoplasm; cytoskeleton; cytosol; membrane; nucleus	cell communication; cell death; cell differentiation; cell organization and biogenesis; cellular component movement; development; metabolic process; regulation of biological process; response to stimulus; transport	N-Term(iTRAQ8plex); Y7(Phospho); C9(Carbamidomethyl)	S(6): 0.6; Y(7): 99.4; S(10): 0.0	226.783	2	1665.76	-1.9993	1.0771	0.659759	1.06341	0.7129
tNssDSERSPDLGHSTQIPR	1	IPI00324270.4	Isoform PACS-1a of Phosphofurin acidic cluster sorting protein 1	protein binding	cytoplasm; Golgi	cell organization and biogenesis; transport	N-Term(iTRAQ8plex); S3(Phospho); S4(Phospho)	T(1): 39.8; S(3): 39.8; S(4): 39.8; S(6): 39.8; S(9): 39.8; S(15): 1.0; T(16): 0.0	44.273	4	2648.16	-0.926901	1.14727	0.425125	1.02541	0.865839
fAESLPsDEEGESYSk	1	IPI00324459.3	Proenkephalin-A	protein binding	extracellular	cell communication; defense response; regulation of biological process; response to stimulus	N-Term(iTRAQ8plex); S7(Phospho); K16(iTRAQ8plex)	S(4): 0.0; S(7): 100.0; S(13): 0.0; Y(14): 0.0; S(15): 0.0	119.954	3	2463.14	-2.03682	0.853149	0.358881	0.953726	0.812691
iQNTGDyYDLYGGEk	1	IPI00324561.1	Isoform 2 of Tyrosine-protein phosphatase non-receptor type 11	catalytic activity; protein binding		metabolic process	N-Term(iTRAQ8plex); Y7(Phospho); K15(iTRAQ8plex)	T(4): 0.0; Y(7): 99.5; Y(8): 0.5; Y(11): 0.0	219.288	3	2424.15	-5.16484	0.808265	0.216192	1.02368	0.873135
vMLGEtNPADskPGTIR	1	IPI00325189.4	Nucleoside diphosphate kinase B	catalytic activity; metal ion binding; nucleotide binding; protein binding	cytoplasm; membrane	cell death; cell differentiation; cell organization and biogenesis; cell proliferation; cellular homeostasis; development; metabolic process; regulation of biological process; response to stimulus	N-Term(iTRAQ8plex); T6(Phospho); S11(Phospho); K12(iTRAQ8plex)	T(6): 99.9; S(11): 99.9; T(15): 0.1	100.725	3	2554.26	-1.61804	1.32441	0.107303	0.816689	0.262357
vMLGEtNPADSkPGTIR	1	IPI00325189.4	Nucleoside diphosphate kinase B	catalytic activity; metal ion binding; nucleotide binding; protein binding	cytoplasm; membrane	cell death; cell differentiation; cell organization and biogenesis; cell proliferation; cellular homeostasis; development; metabolic process; regulation of biological process; response to stimulus	N-Term(iTRAQ8plex); T6(Phospho); K12(iTRAQ8plex)	T(6): 33.3; S(11): 33.3; T(15): 33.3	45.7167	4	2474.29	-1.4447	0.971774	0.881923	1.04139	0.799867
vmLGEtNPADskPGTIR	1	IPI00325189.4	Nucleoside diphosphate kinase B	catalytic activity; metal ion binding; nucleotide binding; protein binding	cytoplasm; membrane	cell death; cell differentiation; cell organization and biogenesis; cell proliferation; cellular homeostasis; development; metabolic process; regulation of biological process; response to stimulus	N-Term(iTRAQ8plex); M2(Oxidation); T6(Phospho); S11(Phospho); K12(iTRAQ8plex)	T(6): 98.9; S(11): 98.9; T(15): 2.1	52.0145	4	2570.25	-2.46066	0.86968	0.421312	0.836635	0.325437
wPFSGkTSPSssPASLSR	1	IPI00325205.3	Choline-phosphate cytidylyltransferase A	catalytic activity; protein binding	cytoplasm; cytosol; endoplasmic reticulum; membrane	metabolic process; response to stimulus	N-Term(iTRAQ8plex); K6(iTRAQ8plex); S11(Phospho); S12(Phospho)	S(4): 32.8; T(7): 32.8; S(8): 32.8; S(10): 32.8; S(11): 32.8; S(12): 32.8; S(15): 1.5; S(17): 1.5	26.6747	4	2647.27	-1.91346	1.36507	0.0748059	0.602743	0.00434816
qsPSSsPTHER	1	IPI00325205.3	Choline-phosphate cytidylyltransferase A	catalytic activity; protein binding	cytoplasm; cytosol; endoplasmic reticulum; membrane	metabolic process; response to stimulus	N-Term(iTRAQ8plex); S2(Phospho); S6(Phospho)	S(2): 97.4; S(4): 97.4; S(5): 2.6; S(6): 2.6; T(8): 0.0	65.0687	3	1676.69	-3.50348	1.13694	0.455464	0.832275	0.311003
mLQAIsPkQsPsSSPTHER	1	IPI00325205.3	Choline-phosphate cytidylyltransferase A	catalytic activity; protein binding	cytoplasm; cytosol; endoplasmic reticulum; membrane	metabolic process; response to stimulus	M1(Oxidation); N-Term(iTRAQ8plex); S6(Phospho); K8(iTRAQ8plex); S10(Phospho); S12(Phospho)	S(6): 100.0; S(10): 100.0; S(12): 0.9; S(13): 0.9; S(14): 97.3; T(16): 0.9	142.094	4	2945.35	-1.19767	1.06661	0.700386	1.04295	0.793547
aVTcDIsEDEED	1	IPI00325205.3	Choline-phosphate cytidylyltransferase A	catalytic activity; protein binding	cytoplasm; cytosol; endoplasmic reticulum; membrane	metabolic process; response to stimulus	N-Term(iTRAQ8plex); C4(Carbamidomethyl); S7(Phospho)	T(3): 0.0; S(7): 100.0	160.465	2	1766.7	-1.16816	0.958356	0.817583	1.04178	0.798292
tSPSssPASLSR	1	IPI00325205.3	Choline-phosphate cytidylyltransferase A	catalytic activity; protein binding	cytoplasm; cytosol; endoplasmic reticulum; membrane	metabolic process; response to stimulus	N-Term(iTRAQ8plex); S5(Phospho); S6(Phospho)	T(1): 39.5; S(2): 39.5; S(4): 39.5; S(5): 39.5; S(6): 39.5; S(9): 1.2; S(11): 1.2	30.459	3	1640.72	-1.05892	1.14858	0.421401	1.07611	0.665094
qSPSSSPtHERsPsPSFR	1	IPI00325205.3	Choline-phosphate cytidylyltransferase A	catalytic activity; protein binding	cytoplasm; cytosol; endoplasmic reticulum; membrane	metabolic process; response to stimulus	N-Term(iTRAQ8plex); T8(Phospho); S12(Phospho); S14(Phospho)	S(2): 42.7; S(4): 42.7; S(5): 42.7; S(6): 42.7; T(8): 42.7; S(12): 42.7; S(14): 42.7; S(16): 0.9	47.4951	3	2515.03	-1.86526	1.11556	0.522921	0.686734	0.0349981
eHALLAyTLGVk	1	IPI00325281.1	Elongation factor 1-alpha 2	catalytic activity; nucleotide binding; protein binding; RNA binding	cytoplasm; nucleus	cell death; metabolic process; regulation of biological process; response to stimulus	N-Term(iTRAQ8plex); Y7(Phospho); K12(iTRAQ8plex)	Y(7): 0.8; T(8): 99.2	154.744	3	2003.12	-0.652754	1.01154	0.932525	0.867811	0.438414
nIILAPEscEGSPR	1	IPI00325878.4	Lethal(2) giant larvae protein homolog 1	protein binding			N-Term(iTRAQ8plex); S8(Phospho); C9(Carbamidomethyl)	S(8): 50.0; S(12): 50.0	93.614	2	1926.93	-0.0525194	0.923025	0.650891	1.09115	0.610894
nIILAPEscEGsPR	1	IPI00325878.4	Lethal(2) giant larvae protein homolog 1	protein binding			N-Term(iTRAQ8plex); S8(Phospho); C9(Carbamidomethyl); S12(Phospho)	S(8): 100.0; S(12): 100.0	129.162	2	2006.89	-1.76471	0.9201	0.637447	0.961745	0.8499
rtSMGGTQQQFVEGVR	1	IPI00325912.1	Catenin beta-1	DNA binding; protein binding; structural molecule activity	cytoplasm; cytoskeleton; cytosol; membrane; nucleus; organelle lumen	cell communication; cell death; cell differentiation; cell organization and biogenesis; cell proliferation; cellular component movement; cellular homeostasis; development; metabolic process; regulation of biological process; reproduction; response to stimulus; transport	N-Term(iTRAQ8plex); T2(Phospho)	T(2): 49.8; S(3): 49.8; T(7): 0.4	104.381	3	2165.04	-3.05884	0.98999	0.969022	0.986717	0.965557
rtSmGGTQQQFVEGVR	1	IPI00325912.1	Catenin beta-1	DNA binding; protein binding; structural molecule activity	cytoplasm; cytoskeleton; cytosol; membrane; nucleus; organelle lumen	cell communication; cell death; cell differentiation; cell organization and biogenesis; cell proliferation; cellular component movement; cellular homeostasis; development; metabolic process; regulation of biological process; reproduction; response to stimulus; transport	N-Term(iTRAQ8plex); T2(Phospho); M4(Oxidation)	T(2): 33.3; S(3): 33.3; T(7): 33.3	63.7612	3	2181.04	-1.40456	1.19331	0.307574	1.01393	0.91452
sRtLsQSSESGTLPSGPPGHTmEVSc	1	IPI00326606.4	Isoform 2 of Protein NDRG2		cytoplasm; cytosol		N-Term(iTRAQ8plex); T3(Phospho); S5(Phospho); M22(Oxidation); C26(Carbamidomethyl)	S(1): 4.7; T(3): 75.8; S(5): 75.8; S(7): 10.9; S(8): 10.9; S(10): 10.9; T(12): 10.9; S(15): 0.0; T(21): 0.0; S(25): 0.0	100.405	4	3169.35	-1.18032	1.27348	0.165011	0.737325	0.0885025
sRtLsQsSESGTLPSGPPGHTMEVSc	1	IPI00326606.4	Isoform 2 of Protein NDRG2		cytoplasm; cytosol		N-Term(iTRAQ8plex); T3(Phospho); S5(Phospho); S7(Phospho); C26(Carbamidomethyl)	S(1): 49.8; T(3): 49.8; S(5): 49.8; S(7): 49.8; S(8): 49.8; S(10): 49.8; T(12): 0.9; S(15): 0.0; T(21): 0.0; S(25): 0.0	109.26	3	3233.32	-1.16564	1.38584	0.0618836	0.60036	0.00404914
sRtLsQSSESGTLPSGPPGHTMEVSc	1	IPI00326606.4	Isoform 2 of Protein NDRG2		cytoplasm; cytosol		N-Term(iTRAQ8plex); T3(Phospho); S5(Phospho); C26(Carbamidomethyl)	S(1): 33.2; T(3): 33.2; S(5): 33.2; S(7): 33.2; S(8): 33.2; S(10): 33.2; T(12): 0.5; S(15): 0.0; T(21): 0.0; S(25): 0.0	109.26	4	3153.36	-0.631047	1.21556	0.26063	0.722103	0.0684217
lSRsRtAsLtSAASIDGSR	1	IPI00326606.4	Isoform 2 of Protein NDRG2		cytoplasm; cytosol		N-Term(iTRAQ8plex); S4(Phospho); T6(Phospho); S8(Phospho); T10(Phospho)	S(2): 72.3; S(4): 72.3; T(6): 72.3; S(8): 72.3; T(10): 36.8; S(11): 36.8; S(14): 36.8; S(18): 0.3	46.4168	3	2560.09	-0.838935	1.12363	0.496708	0.671509	0.0253434
lSRsRtAsLTSAASIDGSR	1	IPI00326606.4	Isoform 2 of Protein NDRG2		cytoplasm; cytosol		N-Term(iTRAQ8plex); S4(Phospho); T6(Phospho); S8(Phospho)	S(2): 74.8; S(4): 74.8; T(6): 74.8; S(8): 74.8; T(10): 0.7; S(11): 0.0; S(14): 0.0; S(18): 0.0	139.606	4	2480.12	-0.468616	1.06737	0.69737	0.724247	0.0710244
sRtLsQsSESGTLPSGPPGHTmEVSc	1	IPI00326606.4	Isoform 2 of Protein NDRG2		cytoplasm; cytosol		N-Term(iTRAQ8plex); T3(Phospho); S5(Phospho); S7(Phospho); M22(Oxidation); C26(Carbamidomethyl)	S(1): 42.7; T(3): 42.7; S(5): 42.7; S(7): 42.7; S(8): 42.7; S(10): 42.7; T(12): 42.7; S(15): 1.1; T(21): 0.0; S(25): 0.0	72.0133	3	3249.32	-0.684431	0.942272	0.740929	0.748449	0.105657
tASLTSAAsIDGSR	1	IPI00326606.4	Isoform 2 of Protein NDRG2		cytoplasm; cytosol		N-Term(iTRAQ8plex); S9(Phospho)	T(1): 0.0; S(3): 0.0; T(5): 0.0; S(6): 0.0; S(9): 100.0; S(13): 0.0	181.423	2	1720.84	-1.32669	1.03582	0.826684	0.929948	0.703335
sRTAsLtsAAsIDGSR	1	IPI00326606.4	Isoform 2 of Protein NDRG2		cytoplasm; cytosol		N-Term(iTRAQ8plex); S5(Phospho); T7(Phospho); S8(Phospho); S11(Phospho)	S(1): 66.4; T(3): 66.4; S(5): 66.4; T(7): 66.4; S(8): 66.4; S(11): 66.4; S(15): 1.8	49.0537	2	2203.88	0.829839	0.924142	0.656046	0.717428	0.062995
lSRsRtASLTSAASIDGSR	1	IPI00326606.4	Isoform 2 of Protein NDRG2		cytoplasm; cytosol		N-Term(iTRAQ8plex); S4(Phospho); T6(Phospho)	S(2): 66.2; S(4): 66.2; T(6): 66.2; S(8): 1.3; T(10): 0.0; S(11): 0.0; S(14): 0.0; S(18): 0.0	79.4096	3	2400.16	-0.0878471	0.823012	0.258511	0.940551	0.751832
tLsQssESGTLPSGPPGHTmEVSc	1	IPI00326606.4	Isoform 2 of Protein NDRG2		cytoplasm; cytosol		N-Term(iTRAQ8plex); S3(Phospho); S5(Phospho); S6(Phospho); M20(Oxidation); C24(Carbamidomethyl)	T(1): 3.4; S(3): 37.1; S(5): 37.1; S(6): 37.1; S(8): 37.1; T(10): 37.1; S(13): 37.1; T(19): 37.1; S(23): 37.1	11.5622	3	3006.19	2.25553	0.856862	0.372475	0.730086	0.0784805
tLSQSsESGTLPSGPPGHTMEVSc	1	IPI00326606.4	Isoform 2 of Protein NDRG2		cytoplasm; cytosol		N-Term(iTRAQ8plex); S6(Phospho); C24(Carbamidomethyl)	T(1): 0.0; S(3): 0.0; S(5): 1.8; S(6): 94.5; S(8): 1.8; T(10): 1.8; S(13): 0.0; T(19): 0.0; S(23): 0.0	223.667	3	2830.25	-1.21813	0.99642	0.999522	0.807681	0.236399
tLSQssESGTLPSGPPGHTMEVSc	1	IPI00326606.4	Isoform 2 of Protein NDRG2		cytoplasm; cytosol		N-Term(iTRAQ8plex); S5(Phospho); S6(Phospho); C24(Carbamidomethyl)	T(1): 0.0; S(3): 3.8; S(5): 96.1; S(6): 96.1; S(8): 3.9; T(10): 0.1; S(13): 0.0; T(19): 0.0; S(23): 0.0	176.029	2	2910.22	-0.51661	1.07179	0.680145	0.797477	0.208943
tLsQsSESGTLPSGPPGHTmEVSc	1	IPI00326606.4	Isoform 2 of Protein NDRG2		cytoplasm; cytosol		N-Term(iTRAQ8plex); S3(Phospho); S5(Phospho); M20(Oxidation); C24(Carbamidomethyl)	T(1): 0.0; S(3): 39.9; S(5): 39.9; S(6): 39.9; S(8): 39.9; T(10): 39.9; S(13): 0.6; T(19): 0.0; S(23): 0.0	111.939	3	2926.22	-0.0112677	1.06818	0.694221	0.671994	0.0256142
sRtAsLTSAASIDGSR	1	IPI00326606.4	Isoform 2 of Protein NDRG2		cytoplasm; cytosol		N-Term(iTRAQ8plex); T3(Phospho); S5(Phospho)	S(1): 0.1; T(3): 100.0; S(5): 99.9; T(7): 0.0; S(8): 0.0; S(11): 0.0; S(15): 0.0	182.759	2	2043.94	-0.277764	0.993224	0.984385	0.892928	0.540345
tLSQSsESGTLPSGPPGHTmEVSc	1	IPI00326606.4	Isoform 2 of Protein NDRG2		cytoplasm; cytosol		N-Term(iTRAQ8plex); S6(Phospho); M20(Oxidation); C24(Carbamidomethyl)	T(1): 0.0; S(3): 0.0; S(5): 0.3; S(6): 33.1; S(8): 33.1; T(10): 33.1; S(13): 0.3; T(19): 0.0; S(23): 0.0	152.776	3	2846.25	-0.668478	1.01615	0.912062	0.930723	0.706862
tASLtsAAsIDGSR	1	IPI00326606.4	Isoform 2 of Protein NDRG2		cytoplasm; cytosol		N-Term(iTRAQ8plex); T5(Phospho); S6(Phospho); S9(Phospho)	T(1): 50.0; S(3): 50.0; T(5): 50.0; S(6): 50.0; S(9): 50.0; S(13): 50.0	4.82164e-16	3	1880.77	-0.563354	0.885787	0.486585	0.824175	0.285142
sRtAsLTSAASIDGSR	1	IPI00326606.4	Isoform 2 of Protein NDRG2		cytoplasm; cytosol		N-Term(iTRAQ8plex); S1(Phospho); T3(Phospho); S5(Phospho)	S(1): 100.0; T(3): 100.0; S(5): 100.0; T(7): 0.0; S(8): 0.0; S(11): 0.0; S(15): 0.0	112.811	3	2123.91	-0.772719	1.00134	0.978194	0.790049	0.190261
tAsLTSAAsIDGSR	1	IPI00326606.4	Isoform 2 of Protein NDRG2		cytoplasm; cytosol		N-Term(iTRAQ8plex); S3(Phospho); S9(Phospho)	T(1): 0.0; S(3): 98.3; T(5): 1.7; S(6): 1.7; S(9): 98.3; S(13): 0.0	122.594	3	1800.81	-0.711501	0.868894	0.418233	0.914304	0.633011
gTVNAMRFLtAVSmEQPEmLEk	1	IPI00327079.5	Glutathione S-transferase kappa 1	antioxidant activity; catalytic activity; protein binding	cytoplasm; membrane; mitochondrion; organelle lumen	metabolic process	N-Term(iTRAQ8plex); T10(Phospho); M14(Oxidation); M19(Oxidation); K22(iTRAQ8plex)	T(2): 33.3; T(10): 33.3; S(13): 33.3	41.5709	4	3202.58	0.0952868	1.18751	0.320841	0.912698	0.625894
tYNTNAQVPDsAGTATAYLcGVk	1	IPI00327143.1	Alkaline phosphatase, tissue-nonspecific isozyme	catalytic activity; metal ion binding	extracellular; membrane	development; metabolic process; reproduction; response to stimulus	N-Term(iTRAQ8plex); S11(Phospho); C20(Carbamidomethyl); K23(iTRAQ8plex)	T(1): 0.0; Y(2): 0.0; T(4): 0.0; S(11): 25.0; T(14): 25.0; T(16): 25.0; Y(18): 25.0	162.607	4	3090.51	1.13641	1.01797	0.904043	0.94744	0.783596
vWTsGQVEEYDLDADDINSR	1	IPI00327202.8	Aquaporin-1	protein binding; transporter activity	cytoplasm; extracellular; membrane; nucleus	cell communication; cell death; cell organization and biogenesis; cell proliferation; cellular component movement; cellular homeostasis; development; metabolic process; regulation of biological process; response to stimulus; transport	N-Term(iTRAQ8plex); S4(Phospho)	T(3): 49.9; S(4): 49.9; Y(10): 0.2; S(19): 0.0	183.575	3	2696.19	-3.67254	0.805438	0.208604	1.07773	0.659137
gDDAsEEGQNGSSPk	1	IPI00327244.1	Isoform 1 of Alpha-adducin	metal ion binding; protein binding; structural molecule activity	cytoplasm; cytoskeleton; membrane	cell communication; cell differentiation; cell organization and biogenesis; cellular homeostasis; development; metabolic process; regulation of biological process; response to stimulus; transport	N-Term(iTRAQ8plex); S5(Phospho); K15(iTRAQ8plex)	S(5): 0.6; S(12): 49.7; S(13): 49.7	30.8161	3	2165.97	-4.02647	1.45766	0.0313024	1.38685	0.0686961
sPPDQSAVPNtPPsTPVk	1	IPI00327244.1	Isoform 1 of Alpha-adducin	metal ion binding; protein binding; structural molecule activity	cytoplasm; cytoskeleton; membrane	cell communication; cell differentiation; cell organization and biogenesis; cellular homeostasis; development; metabolic process; regulation of biological process; response to stimulus; transport	N-Term(iTRAQ8plex); T11(Phospho); S14(Phospho); K18(iTRAQ8plex)	S(1): 0.0; S(6): 0.0; T(11): 66.7; S(14): 66.7; T(15): 66.7	100.86	3	2587.26	-3.74572	0.88539	0.484926	0.789882	0.189855
sPPDQSAVPNtPPsTPVkLEGGLPQEPTSR	1	IPI00327244.1	Isoform 1 of Alpha-adducin	metal ion binding; protein binding; structural molecule activity	cytoplasm; cytoskeleton; membrane	cell communication; cell differentiation; cell organization and biogenesis; cellular homeostasis; development; metabolic process; regulation of biological process; response to stimulus; transport	N-Term(iTRAQ8plex); T11(Phospho); S14(Phospho); K18(iTRAQ8plex)	S(1): 0.0; S(6): 1.2; T(11): 66.3; S(14): 66.3; T(15): 66.3; T(28): 0.0; S(29): 0.0	111.639	4	3851.91	-0.0778369	0.843432	0.324545	1.14625	0.436413
hAFSPVAsVEsAsGEVLHSPk	1	IPI00327469.1	Alpha-2-HS-glycoprotein	enzyme regulator activity	extracellular	cell communication; cell growth; cell organization and biogenesis; defense response; development; metabolic process; regulation of biological process; reproduction; response to stimulus; transport	N-Term(iTRAQ8plex); S8(Phospho); S11(Phospho); S13(Phospho); K21(iTRAQ8plex)	S(4): 0.1; S(8): 100.0; S(11): 100.0; S(13): 100.0; S(19): 0.1	120.129	3	2984.38	-1.96511	1.17963	0.339561	0.908413	0.607022
hAFSPVAsVEsASGEVLHSPk	1	IPI00327469.1	Alpha-2-HS-glycoprotein	enzyme regulator activity	extracellular	cell communication; cell growth; cell organization and biogenesis; defense response; development; metabolic process; regulation of biological process; reproduction; response to stimulus; transport	N-Term(iTRAQ8plex); S8(Phospho); S11(Phospho); K21(iTRAQ8plex)	S(4): 0.0; S(8): 98.6; S(11): 98.6; S(13): 2.8; S(19): 0.0	131.931	3	2904.42	1.11968	0.77568	0.138935	0.96502	0.865105
vLHAQcHSTPDsAEDVR	1	IPI00327469.1	Alpha-2-HS-glycoprotein	enzyme regulator activity	extracellular	cell communication; cell growth; cell organization and biogenesis; defense response; development; metabolic process; regulation of biological process; reproduction; response to stimulus; transport	N-Term(iTRAQ8plex); C6(Carbamidomethyl); S12(Phospho)	S(8): 0.0; T(9): 0.0; S(12): 100.0	175.614	3	2306.05	-0.873051	1.06529	0.705582	0.986363	0.963926
vLHAQcHSTPDsAEDVRk	1	IPI00327469.1	Alpha-2-HS-glycoprotein	enzyme regulator activity	extracellular	cell communication; cell growth; cell organization and biogenesis; defense response; development; metabolic process; regulation of biological process; reproduction; response to stimulus; transport	N-Term(iTRAQ8plex); C6(Carbamidomethyl); S12(Phospho); K18(iTRAQ8plex)	S(8): 2.1; T(9): 2.1; S(12): 95.7	79.3421	4	2738.35	-3.04943	1.09348	0.599098	1.16843	0.377202
lEQsNVPEGPGsGTGDESSGPR	1	IPI00327662.3	Spectrin beta chain, brain 2	protein binding; structural molecule activity	cytoplasm; cytoskeleton; cytosol; nucleus; organelle lumen	cell communication; cell organization and biogenesis; regulation of biological process; transport	N-Term(iTRAQ8plex); S4(Phospho); S12(Phospho)	S(4): 81.5; S(12): 81.5; T(14): 12.3; S(18): 12.3; S(19): 12.3	34.531	3	2621.11	1.45082	0.887349	0.493125	0.725791	0.0729425
lGPGVPQDGsDEEDEEWPTLEk	1	IPI00331892.8	Bystin		cytoplasm; cytoskeleton; nucleus; organelle lumen	cell differentiation; development; response to stimulus	N-Term(iTRAQ8plex); S10(Phospho); K22(iTRAQ8plex)	S(10): 100.0; T(19): 0.0	119.921	3	3115.47	4.17389	0.943135	0.745017	1.78164	0.00142027
aEALTSLHGDDQDsEDEVLTIPEVk	1	IPI00332022.6	Mannose 6-phosphate/insulin-like growth factor II receptor	transporter activity	cytoplasm; membrane	transport	N-Term(iTRAQ8plex); S14(Phospho); K25(iTRAQ8plex)	T(5): 0.0; S(6): 0.0; S(14): 98.1; T(20): 1.9	168.019	4	3399.67	1.8172	1.06723	0.697946	0.87138	0.452358
tASSYDYGYSHGLTDSSLLLEDYSSRLsPQTk	1	IPI00337123.4	Uncharacterized protein	protein binding			N-Term(iTRAQ8plex); S28(Phospho); K32(iTRAQ8plex)	T(1): 0.0; S(3): 0.0; S(4): 0.0; Y(5): 0.0; Y(7): 0.0; Y(9): 0.0; S(10): 0.1; T(14): 2.2; S(16): 2.2; S(17): 2.2; Y(23): 2.2; S(24): 2.2; S(25): 2.2; S(28): 86.6; T(31): 0.1	144.482	4	4230.04	-0.096961	1.02705	0.864328	1.07369	0.674067
tVIIEQSWGsPk	1	IPI00339148.2	60 kDa heat shock protein, mitochondrial	nucleotide binding; protein binding	cell surface; cytoplasm; cytosol; endoplasmic reticulum; Golgi; membrane; mitochondrion; organelle lumen	cell death; defense response; metabolic process; regulation of biological process; response to stimulus	N-Term(iTRAQ8plex); S10(Phospho); K12(iTRAQ8plex)	T(1): 0.0; S(7): 50.0; S(10): 50.0	50.4482	3	2033.1	1.42443	0.967556	0.861689	1.07141	0.682586
eEVAsEPEEAASPITPk	1	IPI00357923.3	Uncharacterized protein	RNA binding			N-Term(iTRAQ8plex); S5(Phospho); K17(iTRAQ8plex)	S(5): 49.6; S(12): 49.6; T(15): 0.8	47.5778	3	2472.23	-1.42091	1.73422	0.00170831	1.02286	0.876557
sAsSGAEGDVSSEREP	1	IPI00357936.2	D-tyrosyl-tRNA(Tyr) deacylase	catalytic activity	cytoplasm; nucleus; organelle lumen	metabolic process	N-Term(iTRAQ8plex); S3(Phospho)	S(1): 32.2; S(3): 32.2; S(4): 32.2; S(11): 1.7; S(12): 1.7	12.789	3	1948.84	-0.415392	0.83191	0.28624	1.32292	0.118223
kAEDsDsEPEPEDNVR	1	IPI00357938.4	Uncharacterized protein	catalytic activity; metal ion binding	nucleus; organelle lumen	cell growth; metabolic process	K1(iTRAQ8plex); N-Term(iTRAQ8plex); S5(Phospho); S7(Phospho)	S(5): 100.0; S(7): 100.0	115.63	3	2585.12	-2.08243	1.01912	0.898982	1.01175	0.923861
nSAGGTSVGWDsPPAsPLQR	1	IPI00357951.3	Uncharacterized protein	protein binding	membrane	cell differentiation; cell organization and biogenesis; development	N-Term(iTRAQ8plex); S12(Phospho); S16(Phospho)	S(2): 0.0; T(6): 0.0; S(7): 0.0; S(12): 100.0; S(16): 100.0	299.083	3	2448.09	-0.878056	1.00453	0.963832	0.822978	0.281424
nSAGGTSVGWDsPPASPLQR	1	IPI00357951.3	Uncharacterized protein	protein binding	membrane	cell differentiation; cell organization and biogenesis; development	N-Term(iTRAQ8plex); S12(Phospho)	S(2): 0.0; T(6): 0.0; S(7): 0.0; S(12): 100.0; S(16): 0.0	332.105	3	2368.12	-1.92919	1.04507	0.787682	0.990841	0.984505
eVSPYFkNSAGGTSVGWDsPPASPLQR	1	IPI00357951.3	Uncharacterized protein	protein binding	membrane	cell differentiation; cell organization and biogenesis; development	N-Term(iTRAQ8plex); K7(iTRAQ8plex); S19(Phospho)	S(3): 0.5; Y(5): 19.8; S(9): 19.8; T(13): 19.8; S(14): 19.8; S(19): 19.8; S(23): 0.5	53.9668	4	3522.72	-9.83123	1.17125	0.360357	0.909363	0.611193
qPSsPGPQPR	1	IPI00357951.3	Uncharacterized protein	protein binding	membrane	cell differentiation; cell organization and biogenesis; development	N-Term(iTRAQ8plex); S4(Phospho)	S(3): 97.3; S(4): 2.7	65.4352	3	1434.7	-3.15643	1.02841	0.858472	1.07928	0.653461
qPssPGPQPR	1	IPI00357951.3	Uncharacterized protein	protein binding	membrane	cell differentiation; cell organization and biogenesis; development	N-Term(iTRAQ8plex); S3(Phospho); S4(Phospho)	S(3): 100.0; S(4): 100.0	103.634	3	1514.67	-1.39273	1.01009	0.938963	1.06442	0.709047
sDSAPPTPVNR	1	IPI00357968.4	Ral GTPase-activating protein subunit beta	enzyme regulator activity; protein binding	membrane	cell communication; metabolic process; regulation of biological process; response to stimulus	N-Term(iTRAQ8plex); S1(Phospho)	S(1): 49.2; S(3): 49.2; T(7): 1.7	14.7194	3	1524.74	0.797868	0.659651	0.0148176	1.29258	0.151174
aRsMsPPPk	1	IPI00357978.3	splicing factor, arginine/serine-rich 6	nucleotide binding			N-Term(iTRAQ8plex); S3(Phospho); S5(Phospho); K9(iTRAQ8plex)	S(3): 100.0; S(5): 100.0	53.0935	3	1738.85	-4.68589	1.16079	0.387652	1.12298	0.505377
aLDLFtQLGVEGctR	1	IPI00358322.8	Uncharacterized protein	catalytic activity; motor activity	cytoskeleton; membrane	cellular component movement	N-Term(iTRAQ8plex); T6(Phospho); C13(Carbamidomethyl); T14(Phospho)	T(6): 100.0; T(14): 100.0	32.7076	2	2143.98	-0.780827	0.899489	0.545122	0.907465	0.60287
rmsAsEEEEVENENR	1	IPI00358405.3	myomesin 2	protein binding			N-Term(iTRAQ8plex); M2(Oxidation); S3(Phospho); S5(Phospho)	S(3): 100.0; S(5): 100.0	87.3743	3	2288.9	-1.68131	0.945389	0.755709	1.01145	0.925161
aSSQssAEGMTcR	1	IPI00358405.3	myomesin 2	protein binding			N-Term(iTRAQ8plex); S5(Phospho); S6(Phospho); C12(Carbamidomethyl)	S(2): 50.0; S(3): 50.0; S(5): 50.0; S(6): 50.0; T(11): 0.0	49.4028	3	1835.7	-0.126178	0.942621	0.742578	0.977218	0.921691
lIPAStSAD	1	IPI00358405.3	myomesin 2	protein binding			N-Term(iTRAQ8plex); T6(Phospho)	S(5): 0.3; T(6): 49.9; S(7): 49.9	77.2635	2	1258.62	0.652146	0.990067	0.969388	0.89272	0.539464
mSAsEEEEVENENR	1	IPI00358405.3	myomesin 2	protein binding			N-Term(iTRAQ8plex); S4(Phospho)	S(2): 0.0; S(4): 100.0	248.631	2	2036.84	-0.180587	1.04682	0.780415	0.987275	0.968123
rMsASEEEEVENENR	1	IPI00358405.3	myomesin 2	protein binding			N-Term(iTRAQ8plex); S3(Phospho)	S(3): 50.0; S(5): 50.0	67.6674	3	2192.94	-0.222573	0.831412	0.284644	1.1745	0.362072
nYVVLSWDPPsPR	1	IPI00358405.3	myomesin 2	protein binding			N-Term(iTRAQ8plex); S11(Phospho)	Y(2): 0.0; S(6): 0.0; S(11): 100.0	194.998	3	1913.94	-3.41587	0.796885	0.186678	0.949421	0.792753
rmsASEEEEVENENR	1	IPI00358405.3	myomesin 2	protein binding			N-Term(iTRAQ8plex); M2(Oxidation); S3(Phospho)	S(3): 50.0; S(5): 50.0	108.415	3	2208.93	-2.42281	1.15696	0.398022	1.00796	0.940154
yFLEQTVADNLALERsSFEDR	1	IPI00358405.3	myomesin 2	protein binding			N-Term(iTRAQ8plex); S16(Phospho)	Y(1): 0.0; T(6): 0.6; S(16): 49.7; S(17): 49.7	80.3307	3	2887.38	-1.79827	0.712206	0.0472523	1.07683	0.662434
mSAsEEEEVENENR	1	IPI00358405.3	myomesin 2	protein binding			N-Term(iTRAQ8plex); M1(Oxidation); S4(Phospho)	S(2): 0.0; S(4): 100.0	207.058	3	2052.84	0.715528	0.805347	0.208364	1.18318	0.341255
sRTSVQtEDDQLIAGQSAR	1	IPI00358406.2	Uncharacterized protein	protein binding; structural molecule activity	cytoplasm; cytoskeleton; membrane	cell communication; cell death; cell differentiation; cell organization and biogenesis; cell proliferation; development; regulation of biological process; reproduction; response to stimulus	N-Term(iTRAQ8plex); S1(Phospho); T7(Phospho)	S(1): 95.9; T(3): 4.1; S(4): 4.1; T(7): 95.9; S(17): 0.0	157.767	3	2526.15	-0.908793	1.04432	0.790808	0.988716	0.974752
tPEELDDsDFETEDFDVR	1	IPI00358406.2	Uncharacterized protein	protein binding; structural molecule activity	cytoplasm; cytoskeleton; membrane	cell communication; cell death; cell differentiation; cell organization and biogenesis; cell proliferation; development; regulation of biological process; reproduction; response to stimulus	N-Term(iTRAQ8plex); S8(Phospho)	T(1): 0.0; S(8): 100.0; T(12): 0.0	264.738	3	2543.06	-1.10858	1.12765	0.483994	0.929283	0.700312
tPEELDDsDFETEDFDVRsR	1	IPI00358406.2	Uncharacterized protein	protein binding; structural molecule activity	cytoplasm; cytoskeleton; membrane	cell communication; cell death; cell differentiation; cell organization and biogenesis; cell proliferation; development; regulation of biological process; reproduction; response to stimulus	N-Term(iTRAQ8plex); S8(Phospho); S19(Phospho)	T(1): 0.1; S(8): 99.9; T(12): 99.9; S(19): 0.1	65.3021	3	2866.16	-0.37905	1.00821	0.947377	0.896389	0.55502
sRtsVQtEDDQLIAGQSAR	1	IPI00358406.2	Uncharacterized protein	protein binding; structural molecule activity	cytoplasm; cytoskeleton; membrane	cell communication; cell death; cell differentiation; cell organization and biogenesis; cell proliferation; development; regulation of biological process; reproduction; response to stimulus	N-Term(iTRAQ8plex); T3(Phospho); S4(Phospho); T7(Phospho)	S(1): 75.0; T(3): 75.0; S(4): 75.0; T(7): 75.0; S(17): 0.0	119.933	3	2606.11	-2.13077	0.714016	0.048949	0.889345	0.525296
tsVQtEDDQLIAGQSAR	1	IPI00358406.2	Uncharacterized protein	protein binding; structural molecule activity	cytoplasm; cytoskeleton; membrane	cell communication; cell death; cell differentiation; cell organization and biogenesis; cell proliferation; development; regulation of biological process; reproduction; response to stimulus	N-Term(iTRAQ8plex); S2(Phospho); T5(Phospho)	T(1): 0.9; S(2): 99.5; T(5): 99.5; S(15): 0.0	155.832	3	2283.02	-0.991418	0.769952	0.127621	1.08275	0.640836
tSVQtEDDQLIAGQSAR	1	IPI00358406.2	Uncharacterized protein	protein binding; structural molecule activity	cytoplasm; cytoskeleton; membrane	cell communication; cell death; cell differentiation; cell organization and biogenesis; cell proliferation; development; regulation of biological process; reproduction; response to stimulus	N-Term(iTRAQ8plex); T5(Phospho)	T(1): 0.0; S(2): 0.0; T(5): 100.0; S(15): 0.0	141.696	3	2203.06	0.368007	1.12393	0.495741	1.13865	0.458158
sRtSVQTEDDQLIAGQSAR	1	IPI00358406.2	Uncharacterized protein	protein binding; structural molecule activity	cytoplasm; cytoskeleton; membrane	cell communication; cell death; cell differentiation; cell organization and biogenesis; cell proliferation; development; regulation of biological process; reproduction; response to stimulus	N-Term(iTRAQ8plex); T3(Phospho)	S(1): 96.8; T(3): 1.6; S(4): 1.6; T(7): 0.0; S(17): 0.0	167.294	3	2446.19	-0.87944	1.05799	0.734704	1.07858	0.656003
aMDsI	1	IPI00358406.2	Uncharacterized protein	protein binding; structural molecule activity	cytoplasm; cytoskeleton; membrane	cell communication; cell death; cell differentiation; cell organization and biogenesis; cell proliferation; development; regulation of biological process; reproduction; response to stimulus	N-Term(iTRAQ8plex); S4(Phospho)	S(4): 100.0	63.5198	2	920.408	-2.65084	1.04021	0.808066	1.00608	0.948315
qSLGEsPRtLSPTPSAEGFQDGRDR	1	IPI00358533.5	Uncharacterized protein (Fragment)	metal ion binding; protein binding	cytoskeleton	cell differentiation; cell organization and biogenesis; development; metabolic process; regulation of biological process; response to stimulus	N-Term(iTRAQ8plex); S6(Phospho); T9(Phospho)	S(2): 20.6; S(6): 20.6; T(9): 20.6; S(11): 20.6; T(13): 20.6; S(15): 97.2	30.1622	4	3152.43	-2.14239	1.53512	0.0144321	0.438383	3.07129e-06
tsSLPGYGk	1	IPI00358533.5	Uncharacterized protein (Fragment)	metal ion binding; protein binding	cytoskeleton	cell differentiation; cell organization and biogenesis; development; metabolic process; regulation of biological process; response to stimulus	N-Term(iTRAQ8plex); S2(Phospho); K9(iTRAQ8plex)	T(1): 33.0; S(2): 33.0; S(3): 33.0; Y(7): 1.0	15.0135	3	1597.84	-3.6305	1.31331	0.118097	0.884185	0.503903
qSLGEsPRtLsPTPSAEGFQDGR	1	IPI00358533.5	Uncharacterized protein (Fragment)	metal ion binding; protein binding	cytoskeleton	cell differentiation; cell organization and biogenesis; development; metabolic process; regulation of biological process; response to stimulus	N-Term(iTRAQ8plex); S6(Phospho); T9(Phospho); S11(Phospho)	S(2): 1.9; S(6): 98.7; T(9): 98.7; S(11): 98.7; T(13): 1.9; S(15): 0.0	111.654	3	2961.27	-0.896605	0.861707	0.390592	1.11549	0.52904
tLsPTPSAEGFQDGRDR	1	IPI00358533.5	Uncharacterized protein (Fragment)	metal ion binding; protein binding	cytoskeleton	cell differentiation; cell organization and biogenesis; development; metabolic process; regulation of biological process; response to stimulus	N-Term(iTRAQ8plex); S3(Phospho)	T(1): 0.0; S(3): 1.2; T(5): 1.2; S(7): 97.6	46.3506	3	2218.04	0.102575	1.23282	0.228303	0.654371	0.0171517
qSLGEsPRtLSPTPSAEGFQDGR	1	IPI00358533.5	Uncharacterized protein (Fragment)	metal ion binding; protein binding	cytoskeleton	cell differentiation; cell organization and biogenesis; development; metabolic process; regulation of biological process; response to stimulus	N-Term(iTRAQ8plex); S6(Phospho); T9(Phospho)	S(2): 40.0; S(6): 40.0; T(9): 40.0; S(11): 40.0; T(13): 40.0; S(15): 0.0	133.71	4	2881.3	-1.61742	1.08091	0.645342	0.79218	0.195509
sSGREEDEEELLR	1	IPI00358533.5	Uncharacterized protein (Fragment)	metal ion binding; protein binding	cytoskeleton	cell differentiation; cell organization and biogenesis; development; metabolic process; regulation of biological process; response to stimulus	N-Term(iTRAQ8plex); S1(Phospho)	S(1): 50.0; S(2): 50.0	31.9978	3	1932.88	-1.66437	1.4281	0.041629	0.909235	0.610632
tLsPTPsAEGFQDGRDR	1	IPI00358533.5	Uncharacterized protein (Fragment)	metal ion binding; protein binding	cytoskeleton	cell differentiation; cell organization and biogenesis; development; metabolic process; regulation of biological process; response to stimulus	N-Term(iTRAQ8plex); S3(Phospho); S7(Phospho)	T(1): 50.0; S(3): 50.0; T(5): 50.0; S(7): 50.0	12.0722	3	2298.01	-0.680985	0.996099	0.998004	0.786542	0.181827
qDRQsLGEsPRtLsPTPSAEGFQDGR	1	IPI00358533.5	Uncharacterized protein (Fragment)	metal ion binding; protein binding	cytoskeleton	cell differentiation; cell organization and biogenesis; development; metabolic process; regulation of biological process; response to stimulus	N-Term(iTRAQ8plex); S5(Phospho); S9(Phospho); T12(Phospho); S14(Phospho)	S(5): 98.3; S(9): 98.3; T(12): 98.3; S(14): 98.3; T(16): 6.9; S(18): 0.0	72.0133	4	3440.42	-1.33342	0.975767	0.901069	0.875454	0.468507
dcLcQLcAQPMSSsPk	1	IPI00358533.5	Uncharacterized protein (Fragment)	metal ion binding; protein binding	cytoskeleton	cell differentiation; cell organization and biogenesis; development; metabolic process; regulation of biological process; response to stimulus	N-Term(iTRAQ8plex); C2(Carbamidomethyl); C4(Carbamidomethyl); C7(Carbamidomethyl); S14(Phospho); K16(iTRAQ8plex)	S(12): 0.0; S(13): 1.6; S(14): 98.4	203.839	3	2570.17	-1.73798	1.0439	0.792564	0.991514	0.987593
dcLcQLcAQPmSSsPk	1	IPI00358533.5	Uncharacterized protein (Fragment)	metal ion binding; protein binding	cytoskeleton	cell differentiation; cell organization and biogenesis; development; metabolic process; regulation of biological process; response to stimulus	N-Term(iTRAQ8plex); C2(Carbamidomethyl); C4(Carbamidomethyl); C7(Carbamidomethyl); M11(Oxidation); S14(Phospho); K16(iTRAQ8plex)	S(12): 1.7; S(13): 1.7; S(14): 96.7	188.996	3	2586.16	-1.34224	1.01523	0.916121	0.966888	0.873781
tLsPTPSAEGFQDGR	1	IPI00358533.5	Uncharacterized protein (Fragment)	metal ion binding; protein binding	cytoskeleton	cell differentiation; cell organization and biogenesis; development; metabolic process; regulation of biological process; response to stimulus	N-Term(iTRAQ8plex); S3(Phospho)	T(1): 0.0; S(3): 99.5; T(5): 0.5; S(7): 0.0	151.147	3	1946.92	-0.281316	1.02776	0.861264	1.12147	0.51008
qDRQsLGEsPRtLSPTPSAEGFQDGR	1	IPI00358533.5	Uncharacterized protein (Fragment)	metal ion binding; protein binding	cytoskeleton	cell differentiation; cell organization and biogenesis; development; metabolic process; regulation of biological process; response to stimulus	N-Term(iTRAQ8plex); S5(Phospho); S9(Phospho); T12(Phospho)	S(5): 74.3; S(9): 74.3; T(12): 74.3; S(14): 74.3; T(16): 2.6; S(18): 0.0	59.1393	4	3360.45	-2.5209	0.975663	0.900569	0.880754	0.489872
aIYDIERPDLITYEPFyTSGYEDkQDRQSLGEsPR	1	IPI00358533.5	Uncharacterized protein (Fragment)	metal ion binding; protein binding	cytoskeleton	cell differentiation; cell organization and biogenesis; development; metabolic process; regulation of biological process; response to stimulus	N-Term(iTRAQ8plex); Y17(Phospho); K24(iTRAQ8plex); S33(Phospho)	Y(3): 22.2; T(12): 22.2; Y(13): 22.2; Y(17): 22.2; T(18): 22.2; S(19): 22.2; Y(21): 22.2; S(29): 22.2; S(33): 22.2	35.9729	5	4920.35	4.62819	1.31911	0.112343	0.662874	0.0208947
sTsQGSINSPVYSR	1	IPI00358533.5	Uncharacterized protein (Fragment)	metal ion binding; protein binding	cytoskeleton	cell differentiation; cell organization and biogenesis; development; metabolic process; regulation of biological process; response to stimulus	N-Term(iTRAQ8plex); S3(Phospho)	S(1): 0.0; T(2): 0.9; S(3): 98.2; S(6): 0.9; S(9): 0.0; Y(12): 0.0; S(13): 0.0	186.728	3	1866.89	-0.38884	1.01961	0.896832	1.04678	0.778131
qSLGEsPR	1	IPI00358533.5	Uncharacterized protein (Fragment)	metal ion binding; protein binding	cytoskeleton	cell differentiation; cell organization and biogenesis; development; metabolic process; regulation of biological process; response to stimulus	N-Term(iTRAQ8plex); S6(Phospho)	S(2): 0.0; S(6): 100.0	111.642	2	1257.61	-2.15051	1.00238	0.97351	1.12902	0.486797
sTsQGsINsPVYSR	1	IPI00358533.5	Uncharacterized protein (Fragment)	metal ion binding; protein binding	cytoskeleton	cell differentiation; cell organization and biogenesis; development; metabolic process; regulation of biological process; response to stimulus	N-Term(iTRAQ8plex); S3(Phospho); S6(Phospho); S9(Phospho)	S(1): 50.1; T(2): 50.1; S(3): 50.1; S(6): 50.1; S(9): 99.6; Y(12): 0.0; S(13): 0.0	95.0085	3	2026.81	-4.02404	0.887484	0.49369	1.23304	0.239006
tsSESIYSRPGSSIPGSPGHTIYAk	1	IPI00358533.5	Uncharacterized protein (Fragment)	metal ion binding; protein binding	cytoskeleton	cell differentiation; cell organization and biogenesis; development; metabolic process; regulation of biological process; response to stimulus	N-Term(iTRAQ8plex); T1(Phospho); S2(Phospho); K25(iTRAQ8plex)	T(1): 19.9; S(2): 19.9; S(3): 19.9; S(5): 19.9; Y(7): 19.9; S(8): 19.9; S(12): 19.9; S(13): 19.9; S(17): 19.9; T(21): 19.9; Y(23): 0.7	27.1553	4	3347.62	-0.436731	2.1153	2.03182e-05	0.608731	0.00518345
sTSQGsINsPVYSR	1	IPI00358533.5	Uncharacterized protein (Fragment)	metal ion binding; protein binding	cytoskeleton	cell differentiation; cell organization and biogenesis; development; metabolic process; regulation of biological process; response to stimulus	N-Term(iTRAQ8plex); S6(Phospho); S9(Phospho)	S(1): 0.0; T(2): 0.0; S(3): 0.0; S(6): 100.0; S(9): 100.0; Y(12): 0.0; S(13): 0.0	143.622	3	1946.85	-0.823287	0.846898	0.336585	1.09891	0.58399
tLsPTPsAEGFQDGR	1	IPI00358533.5	Uncharacterized protein (Fragment)	metal ion binding; protein binding	cytoskeleton	cell differentiation; cell organization and biogenesis; development; metabolic process; regulation of biological process; response to stimulus	N-Term(iTRAQ8plex); S3(Phospho); S7(Phospho)	T(1): 0.0; S(3): 98.3; T(5): 3.4; S(7): 98.3	176.304	2	2026.88	-1.56949	0.929769	0.682156	1.28023	0.166699
sSsDFFYPk	1	IPI00358533.5	Uncharacterized protein (Fragment)	metal ion binding; protein binding	cytoskeleton	cell differentiation; cell organization and biogenesis; development; metabolic process; regulation of biological process; response to stimulus	N-Term(iTRAQ8plex); S3(Phospho); K9(iTRAQ8plex)	S(1): 0.0; S(2): 0.8; S(3): 99.2; Y(7): 0.0	157.446	3	1765.86	-2.49679	0.88723	0.492625	0.949792	0.794472
qDRQsLGEsPR	1	IPI00358533.5	Uncharacterized protein (Fragment)	metal ion binding; protein binding	cytoskeleton	cell differentiation; cell organization and biogenesis; development; metabolic process; regulation of biological process; response to stimulus	N-Term(iTRAQ8plex); S5(Phospho); S9(Phospho)	S(5): 100.0; S(9): 100.0	113.848	2	1736.76	-1.99441	0.912656	0.603588	1.51273	0.021698
qDRQsLGESPR	1	IPI00358533.5	Uncharacterized protein (Fragment)	metal ion binding; protein binding	cytoskeleton	cell differentiation; cell organization and biogenesis; development; metabolic process; regulation of biological process; response to stimulus	N-Term(iTRAQ8plex); S5(Phospho)	S(5): 100.0; S(9): 0.0	55.8181	3	1656.8	-1.75371	1.11013	0.541053	0.942235	0.759584
qsLGEsPR	1	IPI00358533.5	Uncharacterized protein (Fragment)	metal ion binding; protein binding	cytoskeleton	cell differentiation; cell organization and biogenesis; development; metabolic process; regulation of biological process; response to stimulus	N-Term(iTRAQ8plex); S2(Phospho); S6(Phospho)	S(2): 100.0; S(6): 100.0	55.4298	2	1337.58	-1.58238	1.09315	0.600309	1.89266	0.000429698
rNLLEDDsDEEEDFFLR	1	IPI00358945.2	Vesicle-associated membrane protein 4 (Predicted), isoform CRA_b		membrane	transport	N-Term(iTRAQ8plex); S8(Phospho)	S(8): 100.0	67.0179	3	2526.13	-2.45497	1.23162	0.230451	0.81915	0.269726
nLLEDDsDEEEDFFLR	1	IPI00358945.2	Vesicle-associated membrane protein 4 (Predicted), isoform CRA_b		membrane	transport	N-Term(iTRAQ8plex); S7(Phospho)	S(7): 100.0	263.316	3	2370.03	-2.09285	1.04915	0.77077	0.888684	0.522534
rAssAGESNAcPPEVR	1	IPI00359200.3	Uncharacterized protein	enzyme regulator activity; protein binding		cell communication; regulation of biological process; response to stimulus	N-Term(iTRAQ8plex); S3(Phospho); S4(Phospho); C11(Carbamidomethyl)	S(3): 66.7; S(4): 66.7; S(8): 66.7	27.7564	3	2151.92	0.399696	0.842632	0.321801	1.14073	0.452135
asVSDLsPR	1	IPI00359323.1	Thyroid hormone receptor-associated protein 3	nucleotide binding	nucleus	metabolic process; regulation of biological process	N-Term(iTRAQ8plex); S2(Phospho); S7(Phospho)	S(2): 66.7; S(4): 66.7; S(7): 66.7	33.2686	2	1395.62	-4.1405	0.873059	0.434662	1.31155	0.129756
gSQsPk	1	IPI00359323.1	Thyroid hormone receptor-associated protein 3	nucleotide binding	nucleus	metabolic process; regulation of biological process	N-Term(iTRAQ8plex); S4(Phospho); K6(iTRAQ8plex)	S(2): 0.0; S(4): 100.0	107.629	3	1291.69	-1.20618	1.12339	0.497479	1.24775	0.214114
iDIsPSTFR	1	IPI00359323.1	Thyroid hormone receptor-associated protein 3	nucleotide binding	nucleus	metabolic process; regulation of biological process	N-Term(iTRAQ8plex); S4(Phospho)	S(4): 98.2; S(6): 0.9; T(7): 0.9	53.5719	2	1419.72	-1.20148	0.914136	0.610274	1.20412	0.294804
rIDIsPSTFR	1	IPI00359323.1	Thyroid hormone receptor-associated protein 3	nucleotide binding	nucleus	metabolic process; regulation of biological process	N-Term(iTRAQ8plex); S5(Phospho)	S(5): 96.7; S(7): 1.6; T(8): 1.6	32.2251	3	1575.82	-1.89469	1.02018	0.894317	1.06946	0.689889
eRsPALksPLQSVVVR	1	IPI00359323.1	Thyroid hormone receptor-associated protein 3	nucleotide binding	nucleus	metabolic process; regulation of biological process	N-Term(iTRAQ8plex); S3(Phospho); K7(iTRAQ8plex); S8(Phospho)	S(3): 100.0; S(8): 100.0; S(12): 0.0	89.5163	4	2534.37	-2.03816	0.999345	0.987218	1.00555	0.950605
aSVSDLsPR	1	IPI00359323.1	Thyroid hormone receptor-associated protein 3	nucleotide binding	nucleus	metabolic process; regulation of biological process	N-Term(iTRAQ8plex); S7(Phospho)	S(2): 0.0; S(4): 0.0; S(7): 100.0	101.924	2	1315.65	-2.24111	0.87434	0.439771	1.2598	0.195357
lQRPkEEssEDENEVSNILR	1	IPI00359426.7	Uncharacterized protein				N-Term(iTRAQ8plex); K5(iTRAQ8plex); S8(Phospho); S9(Phospho)	S(8): 100.0; S(9): 100.0; S(16): 0.0	137.214	4	3140.51	-1.15446	1.85952	0.000412857	1.0026	0.963409
vGGssVDLHR	1	IPI00359491.4	Uncharacterized protein	protein binding	cytoplasm; membrane; nucleus	development	N-Term(iTRAQ8plex); S4(Phospho); S5(Phospho)	S(4): 100.0; S(5): 100.0	50.7179	3	1490.67	-0.493897	1.02369	0.878961	1.21419	0.274303
gsLAsLDSLR	1	IPI00359491.4	Uncharacterized protein	protein binding	cytoplasm; membrane; nucleus	development	N-Term(iTRAQ8plex); S2(Phospho); S5(Phospho)	S(2): 96.7; S(5): 96.7; S(8): 6.6	14.5106	2	1482.69	-1.71532	1.22889	0.235363	0.961126	0.847023
gSLAsLDsLRk	1	IPI00359491.4	Uncharacterized protein	protein binding	cytoplasm; membrane; nucleus	development	N-Term(iTRAQ8plex); S5(Phospho); S8(Phospho); K11(iTRAQ8plex)	S(2): 0.0; S(5): 100.0; S(8): 100.0	63.851	4	1914.99	-1.10649	1.13186	0.470903	0.833064	0.313591
sQsSHsYDDSTLPLIDR	1	IPI00359491.4	Uncharacterized protein	protein binding	cytoplasm; membrane; nucleus	development	N-Term(iTRAQ8plex); S3(Phospho); S6(Phospho)	S(1): 40.0; S(3): 40.0; S(4): 40.0; S(6): 40.0; Y(7): 40.0; S(10): 0.0; T(11): 0.0	102.56	3	2385.02	-3.67925	0.890873	0.50801	0.902513	0.581324
dENPFASLTATSQPIAtAARSPDR	1	IPI00359635.3	ubiquitination factor E4B	catalytic activity		metabolic process	N-Term(iTRAQ8plex); T17(Phospho)	S(7): 16.7; T(9): 16.7; T(11): 16.7; S(12): 16.7; T(17): 16.7; S(21): 16.7	25.4961	3	2900.41	0.0227492	1.10154	0.570532	1.16077	0.396939
sQSsEGVsSLSSSPSNSLETQSQSLSR	1	IPI00359635.3	ubiquitination factor E4B	catalytic activity		metabolic process	N-Term(iTRAQ8plex); S4(Phospho); S8(Phospho)	S(1): 33.1; S(3): 33.1; S(4): 33.1; S(8): 16.8; S(9): 16.8; S(11): 16.8; S(12): 16.8; S(13): 16.8; S(15): 16.8; S(17): 0.0; T(20): 0.0; S(22): 0.0; S(24): 0.0; S(26): 0.0	168.237	3	3220.41	-4.21381	0.85457	0.364054	0.96983	0.88744
vLVGELLTSLPEVDERPcRtPPLQQsPSVIR	1	IPI00359669.2	DENN/MADD domain containing 5A	protein binding			N-Term(iTRAQ8plex); C18(Carbamidomethyl); T20(Phospho); S26(Phospho)	T(8): 40.0; S(9): 40.0; T(20): 40.0; S(26): 40.0; S(28): 40.0	52.7262	4	3950.02	1.62903	1.19493	0.303966	0.727171	0.0746892
cQEsPEVQAGSGDSL	1	IPI00359697.2	PHD finger protein 11-like	metal ion binding; protein binding	nucleus		N-Term(iTRAQ8plex); C1(Carbamidomethyl); S4(Phospho)	S(4): 100.0; S(11): 0.0; S(14): 0.0	109.678	2	1947.83	-1.46613	0.888277	0.497028	0.907582	0.603385
tcDsPQNPmDLISDPVPDSPFPR	1	IPI00359825.4	Ubiquitin carboxyl-terminal hydrolase 10	catalytic activity; protein binding	cytoplasm; endosome; nucleus	cell communication; metabolic process; regulation of biological process; response to stimulus	N-Term(iTRAQ8plex); C2(Carbamidomethyl); S4(Phospho); M9(Oxidation)	T(1): 0.0; S(4): 100.0; S(13): 0.0; S(19): 0.0	136.176	3	2985.34	1.71494	0.931232	0.688981	0.959951	0.841567
tcDsPQNPMDLISDPVPDSPFPR	1	IPI00359825.4	Ubiquitin carboxyl-terminal hydrolase 10	catalytic activity; protein binding	cytoplasm; endosome; nucleus	cell communication; metabolic process; regulation of biological process; response to stimulus	N-Term(iTRAQ8plex); C2(Carbamidomethyl); S4(Phospho)	T(1): 0.0; S(4): 100.0; S(13): 0.0; S(19): 0.0	174.476	3	2969.32	-5.27103	0.556698	0.000583699	0.945127	0.772911
sADFFPGLSAFLsQEEINk	1	IPI00359939.2	Similar to palladin		cytoplasm; cytoskeleton	cell differentiation; cell organization and biogenesis; development; regulation of biological process; response to stimulus	N-Term(iTRAQ8plex); S13(Phospho); K19(iTRAQ8plex)	S(1): 0.0; S(9): 0.0; S(13): 100.0	198.493	3	2788.41	0.302654	0.969774	0.872331	0.975811	0.915173
aMEsELDPDPEGDLGVR	1	IPI00360149.1	Single Ig IL-1-related receptor	protein binding; receptor activity; signal transducer activity	membrane	cell communication; defense response; metabolic process; regulation of biological process; response to stimulus	N-Term(iTRAQ8plex); S4(Phospho)	S(4): 100.0	34.6772	3	2213.99	-3.0879	0.968769	0.867508	0.785094	0.178415
gQGSEPAAIAGGQVGPETPRPPPsPPETR	1	IPI00360322.7	Putative uncharacterized protein	protein binding			N-Term(iTRAQ8plex); S24(Phospho)	S(4): 0.0; T(18): 50.0; S(24): 50.0; T(28): 0.0	108.052	4	3221.6	2.57224	1.19756	0.298134	0.981478	0.941394
sEsLSNcSIGk	1	IPI00360453.6	Uncharacterized protein	protein binding			N-Term(iTRAQ8plex); S3(Phospho); C7(Carbamidomethyl); K11(iTRAQ8plex)	S(1): 25.0; S(3): 25.0; S(5): 25.0; S(8): 25.0	31.296	3	1869.92	-2.56526	0.95707	0.811424	0.997462	0.985809
sLSksDsDLLTcSPTEDTTMGSR	1	IPI00360453.6	Uncharacterized protein	protein binding			N-Term(iTRAQ8plex); K4(iTRAQ8plex); S5(Phospho); S7(Phospho); C12(Carbamidomethyl)	S(1): 0.0; S(3): 2.0; S(5): 99.0; S(7): 99.0; T(11): 0.0; S(13): 0.0; T(15): 0.0; T(18): 0.0; T(19): 0.0; S(22): 0.0	115.004	3	3256.45	-3.40827	1.15394	0.406324	0.838137	0.330492
sPsFASEWDEIEk	1	IPI00360453.6	Uncharacterized protein	protein binding			N-Term(iTRAQ8plex); S3(Phospho); K13(iTRAQ8plex)	S(1): 1.1; S(3): 97.7; S(6): 1.1	122.895	3	2213.06	-2.11921	1.04019	0.808134	0.910857	0.617768
nFQVSmLAVDEMyDDLAmLEk	1	IPI00360499.2	Uncharacterized protein	transporter activity	membrane	cellular homeostasis; metabolic process	N-Term(iTRAQ8plex); M6(Oxidation); Y13(Phospho); M18(Oxidation); K21(iTRAQ8plex)	S(5): 50.0; Y(13): 50.0	96.3499	4	3182.5	1.13058	1.00027	0.983018	1.15681	0.407443
gPAGEASAsPPVR	1	IPI00360536.4	syntrophin, beta 2	protein binding			N-Term(iTRAQ8plex); S9(Phospho)	S(7): 50.0; S(9): 50.0	51.7577	3	1579.78	-1.65362	0.79653	0.185803	1.22194	0.259327
gSGTGHPGTGVPQAPDsPAGVR	1	IPI00360767.3	Uncharacterized protein	protein binding			N-Term(iTRAQ8plex); S17(Phospho)	S(2): 0.0; T(4): 0.0; T(9): 0.0; S(17): 100.0	221.708	3	2386.14	-2.07667	1.01528	0.915921	0.959367	0.838855
gsPQAAmDLSFATR	1	IPI00360767.3	Uncharacterized protein	protein binding			N-Term(iTRAQ8plex); S2(Phospho); M7(Oxidation)	S(2): 99.9; S(10): 0.0; T(13): 0.0	46.9691	3	1851.86	1.01957	0.886126	0.488001	1.10357	0.568184
kGSPVSEIGWETPPPEsPR	1	IPI00360767.3	Uncharacterized protein	protein binding			N-Term(iTRAQ8plex); K1(iTRAQ8plex); S17(Phospho)	S(3): 0.0; S(6): 0.0; T(12): 0.0; S(17): 100.0	101.149	3	2738.39	-2.5837	0.985944	0.949748	1.07597	0.665596
lGSGsADPLSSQPFSFHR	1	IPI00360767.3	Uncharacterized protein	protein binding			N-Term(iTRAQ8plex); S5(Phospho)	S(3): 0.0; S(5): 100.0; S(10): 0.0; S(11): 0.0; S(15): 0.0	204.86	3	2274.09	-0.14904	0.99255	0.981184	0.916113	0.641048
kGSPVSEIGWEtPPPEsPR	1	IPI00360767.3	Uncharacterized protein	protein binding			K1(iTRAQ8plex); N-Term(iTRAQ8plex); T12(Phospho); S17(Phospho)	S(3): 0.0; S(6): 0.0; T(12): 100.0; S(17): 100.0	126.315	3	2818.37	0.102069	0.984049	0.940702	0.911819	0.622012
gSPVSEIGWETPPPEsPR	1	IPI00360767.3	Uncharacterized protein	protein binding			N-Term(iTRAQ8plex); S16(Phospho)	S(2): 0.0; S(5): 0.0; T(11): 0.0; S(16): 100.0	237.127	2	2306.1	0.765084	0.88496	0.483135	1.01321	0.917598
gSPVSEIGWEtPPPEsPR	1	IPI00360767.3	Uncharacterized protein	protein binding			N-Term(iTRAQ8plex); T11(Phospho); S16(Phospho)	S(2): 0.0; S(5): 0.0; T(11): 100.0; S(16): 100.0	294.766	2	2386.06	-2.64649	1.01018	0.938582	0.938793	0.743757
tPEELEDVsDLEDDHEVR	1	IPI00360819.2	catenin (cadherin associated protein), alpha 3	protein binding; structural molecule activity	cytoskeleton		N-Term(iTRAQ8plex); S9(Phospho)	T(1): 0.0; S(9): 100.0	222.472	3	2511.06	-19.5425	1.06666	0.700192	0.968997	0.883572
tPEELEDVSDLEDDHEVRSHtstQTEGk	1	IPI00360819.2	catenin (cadherin associated protein), alpha 3	protein binding; structural molecule activity	cytoskeleton		N-Term(iTRAQ8plex); T21(Phospho); S22(Phospho); T23(Phospho); K28(iTRAQ8plex)	T(1): 0.0; S(9): 50.0; S(19): 50.0; T(21): 50.0; S(22): 50.0; T(23): 50.0; T(25): 50.0	70.3027	5	4031.73	1.00539	0.793637	0.178758	0.64556	0.0138672
esEPSSGTSVSTTASSTTTTTITTSSsR	1	IPI00360973.2	Uncharacterized protein	DNA binding; metal ion binding; protein binding	cytoskeleton; nucleus		N-Term(iTRAQ8plex); S2(Phospho); S27(Phospho)	S(2): 10.0; S(5): 10.0; S(6): 10.0; T(8): 10.0; S(9): 10.0; S(11): 10.0; T(12): 10.0; T(13): 10.0; S(15): 10.0; S(16): 10.0; T(17): 10.0; T(18): 10.0; T(19): 10.0; T(20): 10.0; T(21): 10.0; T(23): 10.0; T(24): 10.0; S(25): 10.0; S(26): 10.0; S(27): 10.0	8.19678e-15	3	3215.4	0.543336	0.782287	0.15281	1.86888	0.000556502
rLsGAEEAVLPAPLR	1	IPI00361133.4	alpha-protein kinase 3	catalytic activity; nucleotide binding; protein binding		metabolic process	N-Term(iTRAQ8plex); S3(Phospho)	S(3): 100.0	132.02	3	1963.06	-2.50569	0.88489	0.482844	1.0259	0.863814
tLTEGDsPsPQ	1	IPI00361279.4	Cytochrome b-561 (Predicted), isoform CRA_a		membrane		N-Term(iTRAQ8plex); S7(Phospho); S9(Phospho)	T(1): 0.0; T(3): 0.0; S(7): 100.0; S(9): 100.0	111.083	2	1595.65	-2.15882	1.17244	0.357363	0.866492	0.433312
dEVLQVAsSHcItAVLVHsPAk	1	IPI00361421.4	Uncharacterized protein			cell differentiation; reproduction	N-Term(iTRAQ8plex); S8(Phospho); C11(Carbamidomethyl); T13(Phospho); S19(Phospho); K22(iTRAQ8plex)	S(8): 67.0; S(9): 67.0; T(13): 67.0; S(19): 99.1	40.6234	4	3209.53	-0.171041	1.11383	0.528638	1.0528	0.754189
vGLSPDSPAGDRNsVGsEGSVGSIR	1	IPI00361533.3	Uncharacterized protein	protein binding			N-Term(iTRAQ8plex); S14(Phospho); S17(Phospho)	S(4): 0.2; S(7): 0.2; S(14): 99.7; S(17): 99.7; S(20): 0.2; S(23): 0.0	108.637	3	2864.31	-0.440083	0.955457	0.80371	1.06953	0.689643
yNDWsDDDDDSNESk	1	IPI00361632.2	Armadillo repeat-containing X-linked protein 3	protein binding	cytoplasm; membrane; mitochondrion	metabolic process; regulation of biological process	N-Term(iTRAQ8plex); S5(Phospho); K15(iTRAQ8plex)	Y(1): 0.0; S(5): 49.6; S(11): 49.6; S(14): 0.7	47.9636	3	2493.01	-2.97899	1.57101	0.00996161	0.966562	0.872265
eHYPVsSPSSPsPPAQPGGVSR	1	IPI00361795.3	Uncharacterized protein	protein binding; RNA binding	membrane; nucleus; organelle lumen	metabolic process	N-Term(iTRAQ8plex); S6(Phospho); S12(Phospho)	Y(3): 1.0; S(6): 39.8; S(7): 39.8; S(9): 39.8; S(10): 39.8; S(12): 39.8; S(21): 0.0	57.7333	3	2684.2	-1.38872	1.05168	0.760351	1.03013	0.846141
dHsPTPSVFNsDEER	1	IPI00361823.2	Pre-mRNA 3'-end-processing factor FIP1	RNA binding	nucleus	metabolic process	N-Term(iTRAQ8plex); S3(Phospho); S11(Phospho)	S(3): 50.0; T(5): 50.0; S(7): 50.0; S(11): 50.0	12.6349	3	2180.88	-3.27715	1.17651	0.347194	0.907654	0.6037
eRDHsPTPSVFNsDEER	1	IPI00361823.2	Pre-mRNA 3'-end-processing factor FIP1	RNA binding	nucleus	metabolic process	N-Term(iTRAQ8plex); S5(Phospho); S13(Phospho)	S(5): 50.0; T(7): 50.0; S(9): 50.0; S(13): 50.0	28.5122	3	2466.02	-2.81675	0.732372	0.0688949	1.01493	0.910214
hLPGsGQQSSPPAR	1	IPI00361959.3	Uncharacterized protein	metal ion binding; protein binding	membrane	cell communication; regulation of biological process; response to stimulus	N-Term(iTRAQ8plex); S5(Phospho)	S(5): 33.3; S(9): 33.3; S(10): 33.3	52.202	3	1802.88	-0.555687	0.841445	0.317752	1.13486	0.469285
sPGGHTNSAsPRsPVPTTLPGLR	1	IPI00361959.3	Uncharacterized protein	metal ion binding; protein binding	membrane	cell communication; regulation of biological process; response to stimulus	N-Term(iTRAQ8plex); S10(Phospho); S13(Phospho)	S(1): 1.3; T(6): 49.7; S(8): 49.7; S(10): 49.7; S(13): 49.7; T(17): 0.0; T(18): 0.0	56.9092	4	2750.34	1.90313	1.00824	0.947223	0.920932	0.662594
gYPSPGAHsPQAGsVSPGSPPYLQSR	1	IPI00361959.3	Uncharacterized protein	metal ion binding; protein binding	membrane	cell communication; regulation of biological process; response to stimulus	N-Term(iTRAQ8plex); S9(Phospho); S14(Phospho)	Y(2): 0.1; S(4): 2.4; S(9): 97.5; S(14): 97.5; S(16): 2.4; S(19): 0.1; Y(22): 0.0; S(25): 0.0	109.26	3	3045.38	0.452206	1.15359	0.407291	0.861986	0.416074
vLVQNAAGsQEk	1	IPI00362014.6	talin-1	protein binding; structural molecule activity	cytoskeleton; membrane	cell organization and biogenesis	N-Term(iTRAQ8plex); S9(Phospho); K12(iTRAQ8plex)	S(9): 100.0	144.713	3	1932.04	-1.53213	1.11227	0.533858	1.09791	0.587418
sFSLAsSGNsPISQR	1	IPI00362151.5	Oxysterol-binding protein	protein binding		transport	N-Term(iTRAQ8plex); S6(Phospho); S10(Phospho)	S(1): 39.5; S(3): 39.5; S(6): 39.5; S(7): 39.5; S(10): 39.5; S(13): 2.4	13.0383	3	2001.9	0.213632	1.28226	0.153486	0.828155	0.297692
sFSLASSGNsPISQR	1	IPI00362151.5	Oxysterol-binding protein	protein binding		transport	N-Term(iTRAQ8plex); S10(Phospho)	S(1): 0.0; S(3): 0.0; S(6): 1.2; S(7): 1.2; S(10): 97.5; S(13): 0.0	134.437	3	1921.92	-3.89427	0.955323	0.803069	1.08852	0.620166
rDsDsEDD	1	IPI00362201.1	Phosducin-like protein 3		cytoplasm	cell death; reproduction	N-Term(iTRAQ8plex); S3(Phospho); S5(Phospho)	S(3): 100.0; S(5): 100.0	87.1599	2	1402.47	-2.14758	0.856637	0.371641	1.37189	0.0782248
fQHPNTDMLQEkPSNPSPMPSstPsPSLNLGSTEEAIR	1	IPI00362416.3	Serum deprivation-response protein	protein binding	cytoplasm; cytosol; Golgi; membrane		N-Term(iTRAQ8plex); K12(iTRAQ8plex); S22(Phospho); T23(Phospho); S25(Phospho)	T(6): 33.5; S(14): 33.5; S(17): 33.5; S(21): 33.5; S(22): 33.5; T(23): 33.5; S(25): 97.8; S(27): 0.9; S(32): 0.0; T(33): 0.0	133.87	4	4970.24	-4.6917	1.07503	0.667665	0.940186	0.750154
sSPFkVsPLSFGR	1	IPI00362416.3	Serum deprivation-response protein	protein binding	cytoplasm; cytosol; Golgi; membrane		N-Term(iTRAQ8plex); K5(iTRAQ8plex); S7(Phospho)	S(1): 0.0; S(2): 1.6; S(7): 98.3; S(10): 0.0	86.215	3	2097.13	-2.08173	1.44117	0.0367267	0.966384	0.871441
gNNSGVGsNADLTIEEDEEEESVALQQAQQVR	1	IPI00362416.3	Serum deprivation-response protein	protein binding	cytoplasm; cytosol; Golgi; membrane		N-Term(iTRAQ8plex); S8(Phospho)	S(4): 0.0; S(8): 100.0; T(13): 0.0; S(22): 0.0	335.898	4	3800.74	-0.357823	1.13314	0.466995	0.982466	0.945955
fQHPNTDMLQEkPSNPSPMPSStPsPSLNLGSTEEAIR	1	IPI00362416.3	Serum deprivation-response protein	protein binding	cytoplasm; cytosol; Golgi; membrane		N-Term(iTRAQ8plex); K12(iTRAQ8plex); T23(Phospho); S25(Phospho)	T(6): 17.3; S(14): 17.3; S(17): 17.3; S(21): 17.3; S(22): 17.3; T(23): 17.3; S(25): 94.8; S(27): 1.5; S(32): 0.0; T(33): 0.0	89.6542	5	4890.29	-1.09295	1.0513	0.761912	0.990014	0.980714
ssPFkVsPLSFGR	1	IPI00362416.3	Serum deprivation-response protein	protein binding	cytoplasm; cytosol; Golgi; membrane		N-Term(iTRAQ8plex); S2(Phospho); K5(iTRAQ8plex); S7(Phospho)	S(1): 1.0; S(2): 99.0; S(7): 100.0; S(10): 0.0	68.8193	2	2177.1	-1.08423	1.14857	0.421428	1.00543	0.951105
fALGLsGGSLVSMLAR	1	IPI00362469.2	6-phosphogluconolactonase	catalytic activity		metabolic process	N-Term(iTRAQ8plex); S6(Phospho)	S(6): 100.0; S(9): 0.0; S(12): 0.0	131.318	3	1963.04	-1.35618	0.998973	0.9889	0.527031	0.000298509
gNsAQHsPSSLR	1	IPI00362550.2	Endonuclease/exonuclease/phosphatase family domain-containing protein 1	DNA binding	membrane	metabolic process; response to stimulus; transport	N-Term(iTRAQ8plex); S3(Phospho); S7(Phospho)	S(3): 94.3; S(7): 94.3; S(9): 5.7; S(10): 5.7	30.459	3	1704.74	0.994636	1.03211	0.842537	0.962443	0.853139
gNSAQHsPSSLR	1	IPI00362550.2	Endonuclease/exonuclease/phosphatase family domain-containing protein 1	DNA binding	membrane	metabolic process; response to stimulus; transport	N-Term(iTRAQ8plex); S7(Phospho)	S(3): 0.8; S(7): 97.6; S(9): 0.8; S(10): 0.8	55.2948	3	1624.77	-1.3468	0.913973	0.609539	1.41142	0.0553085
rPPsPDVIVLsDSEQPSSPR	1	IPI00362615.2	GATA zinc finger domain containing 2A	catalytic activity		metabolic process	N-Term(iTRAQ8plex); S4(Phospho); S11(Phospho)	S(4): 96.8; S(11): 96.8; S(13): 5.5; S(17): 0.4; S(18): 0.4	51.3278	3	2627.24	0.881781	0.966692	0.857544	0.845285	0.355107
rPPsPDVIVLsDSEQPSsPR	1	IPI00362615.2	GATA zinc finger domain containing 2A	catalytic activity		metabolic process	N-Term(iTRAQ8plex); S4(Phospho); S11(Phospho); S18(Phospho)	S(4): 98.6; S(11): 50.3; S(13): 50.3; S(17): 50.3; S(18): 50.3	43.5395	3	2707.21	-0.956176	0.882191	0.471658	1.21754	0.267755
aQtPEScGSVtPER	1	IPI00362625.5	Uncharacterized protein	catalytic activity; motor activity; transporter activity	cytoskeleton; membrane	reproduction; transport	N-Term(iTRAQ8plex); T3(Phospho); C7(Carbamidomethyl); T11(Phospho)	T(3): 50.0; S(6): 50.0; S(9): 50.0; T(11): 50.0	14.9489	3	1982.82	-1.44115	0.854629	0.36427	1.02324	0.874964
qsSASGYQAPSTPSFPVSPAYYPGLSSPATSPSPDSAAFR	1	IPI00362755.4	tensin 1	protein binding		cell communication; regulation of biological process; response to stimulus	N-Term(iTRAQ8plex); S2(Phospho)	S(2): 10.0; S(3): 10.0; S(5): 10.0; Y(7): 10.0; S(11): 10.0; T(12): 10.0; S(14): 10.0; S(18): 10.0; Y(21): 10.0; Y(22): 10.0; S(26): 0.0; S(27): 0.0; T(30): 0.0; S(31): 0.0; S(33): 0.0; S(36): 0.0	152.038	4	4402.05	-0.245268	1.30402	0.127862	0.806008	0.231757
aASDGQYENQSPEAtSPRsPGVR	1	IPI00362755.4	tensin 1	protein binding		cell communication; regulation of biological process; response to stimulus	N-Term(iTRAQ8plex); T15(Phospho); S19(Phospho)	S(3): 0.0; Y(7): 0.0; S(11): 50.0; T(15): 50.0; S(16): 50.0; S(19): 50.0	139.637	3	2868.25	-0.202639	1.0861	0.626003	0.836717	0.325713
rAAsDGQYENQSPEATSPR	1	IPI00362755.4	tensin 1	protein binding		cell communication; regulation of biological process; response to stimulus	N-Term(iTRAQ8plex); S4(Phospho)	S(4): 99.0; Y(8): 1.0; S(12): 0.0; T(16): 0.0; S(17): 0.0	99.2662	3	2448.11	-1.64635	1.47062	0.0275726	0.680047	0.0304536
aASDGQYENQSPEAtSPRSPGVR	1	IPI00362755.4	tensin 1	protein binding		cell communication; regulation of biological process; response to stimulus	N-Term(iTRAQ8plex); T15(Phospho)	S(3): 0.5; Y(7): 19.9; S(11): 19.9; T(15): 19.9; S(16): 19.9; S(19): 19.9	42.3467	3	2788.29	0.434392	0.708788	0.0441734	0.919295	0.655257
qGsPTPALPEkR	1	IPI00362755.4	tensin 1	protein binding		cell communication; regulation of biological process; response to stimulus	N-Term(iTRAQ8plex); S3(Phospho); K11(iTRAQ8plex)	S(3): 100.0; T(5): 0.0	139.766	3	1969.06	-4.11915	1.21446	0.262819	0.915515	0.63839
eAFEEmEGTSPSsPPPSVAR	1	IPI00362755.4	tensin 1	protein binding		cell communication; regulation of biological process; response to stimulus	N-Term(iTRAQ8plex); M6(Oxidation); S13(Phospho)	T(9): 25.0; S(10): 25.0; S(12): 25.0; S(13): 25.0; S(17): 0.0	118.153	3	2505.11	-1.17684	0.950588	0.780456	0.880923	0.490558
sHPGGGPTVsSPGR	1	IPI00362755.4	tensin 1	protein binding		cell communication; regulation of biological process; response to stimulus	N-Term(iTRAQ8plex); S10(Phospho)	S(1): 0.0; T(8): 33.3; S(10): 33.3; S(11): 33.3	48.3269	3	1676.8	-2.87555	0.758047	0.106184	1.00521	0.952079
hVAYGGYStPEDR	1	IPI00362755.4	tensin 1	protein binding		cell communication; regulation of biological process; response to stimulus	N-Term(iTRAQ8plex); T9(Phospho)	Y(4): 94.6; Y(7): 1.8; S(8): 1.8; T(9): 1.8	40.3665	3	1835.82	-1.5724	0.80257	0.20108	0.93448	0.723998
hLGGSGSVVPGsPSLDR	1	IPI00362755.4	tensin 1	protein binding		cell communication; regulation of biological process; response to stimulus	N-Term(iTRAQ8plex); S12(Phospho)	S(5): 0.0; S(7): 0.0; S(12): 100.0; S(14): 0.0	206.54	2	2005.99	-3.29011	1.03462	0.831798	0.864419	0.425343
aAsDGQYENQsPEATSPR	1	IPI00362755.4	tensin 1	protein binding		cell communication; regulation of biological process; response to stimulus	N-Term(iTRAQ8plex); S3(Phospho); S11(Phospho)	S(3): 0.0; Y(7): 100.0; S(11): 100.0; T(15): 0.0; S(16): 0.0	110.177	3	2371.97	-1.66361	1.11809	0.51461	1.17859	0.352155
tVGTNtPPsPGFGR	1	IPI00362755.4	tensin 1	protein binding		cell communication; regulation of biological process; response to stimulus	N-Term(iTRAQ8plex); T6(Phospho); S9(Phospho)	T(1): 0.0; T(4): 0.0; T(6): 100.0; S(9): 100.0	219.942	2	1851.83	-1.39674	1.02774	0.861375	0.94796	0.785995
qVmGPSGPGFHGNVVSGHPTSATVAPGsPSLGR	1	IPI00362755.4	tensin 1	protein binding		cell communication; regulation of biological process; response to stimulus	N-Term(iTRAQ8plex); M3(Oxidation); S28(Phospho)	S(6): 0.0; S(16): 0.0; T(20): 0.0; S(21): 0.0; T(23): 0.0; S(28): 97.2; S(30): 2.8	128.079	4	3542.71	-0.408539	1.1017	0.569984	1.11337	0.535882
eAFEEMEGTSPssPPPSVAR	1	IPI00362755.4	tensin 1	protein binding		cell communication; regulation of biological process; response to stimulus	N-Term(iTRAQ8plex); S12(Phospho); S13(Phospho)	T(9): 50.0; S(10): 50.0; S(12): 50.0; S(13): 50.0; S(17): 0.0	120.389	3	2569.09	0.475588	0.774182	0.135912	0.921075	0.663234
hPVGSHQVPGLHSGVVTTPGSPsLGR	1	IPI00362755.4	tensin 1	protein binding		cell communication; regulation of biological process; response to stimulus	N-Term(iTRAQ8plex); S23(Phospho)	S(5): 0.0; S(13): 0.0; T(17): 0.0; T(18): 0.0; S(21): 98.7; S(23): 1.3	130.852	4	2944.51	-1.0874	1.00999	0.939417	1.02605	0.863148
aINPTmAAPGsPSLSHR	1	IPI00362755.4	tensin 1	protein binding		cell communication; regulation of biological process; response to stimulus	N-Term(iTRAQ8plex); M6(Oxidation); S11(Phospho)	T(5): 0.0; S(11): 99.9; S(13): 0.0; S(15): 0.0	144.611	3	2107.03	-1.26428	0.829391	0.278226	1.05702	0.737617
ySmPDNsPETR	1	IPI00362755.4	tensin 1	protein binding		cell communication; regulation of biological process; response to stimulus	N-Term(iTRAQ8plex); M3(Oxidation); S7(Phospho)	Y(1): 33.3; S(2): 33.3; S(7): 33.3; T(10): 0.0	34.7831	2	1696.72	-0.565829	0.800241	0.195097	0.451938	7.04013e-06
qVMGPSGPGFHGNVVSGHPTSATVAPGsPSLGR	1	IPI00362755.4	tensin 1	protein binding		cell communication; regulation of biological process; response to stimulus	N-Term(iTRAQ8plex); S28(Phospho)	S(6): 0.0; S(16): 0.0; T(20): 0.0; S(21): 0.0; T(23): 0.0; S(28): 99.9; S(30): 0.1	229.631	4	3526.72	-0.398496	1.00997	0.939507	0.868222	0.440009
sGYIPSGDTLGAPELLSSGR	1	IPI00362755.4	tensin 1	protein binding		cell communication; regulation of biological process; response to stimulus	N-Term(iTRAQ8plex); S1(Phospho)	S(1): 49.3; Y(3): 49.3; S(6): 0.7; T(9): 0.7; S(17): 0.0; S(18): 0.0	78.1808	3	2361.16	-0.89822	0.766031	0.120256	0.873329	0.460054
aINPTMAAPGsPSLSHR	1	IPI00362755.4	tensin 1	protein binding		cell communication; regulation of biological process; response to stimulus	N-Term(iTRAQ8plex); S11(Phospho)	T(5): 0.0; S(11): 100.0; S(13): 0.0; S(15): 0.0	209.781	3	2091.03	-0.699295	1.1148	0.525421	1.04712	0.77677
tVGTNTPPsPGFGR	1	IPI00362755.4	tensin 1	protein binding		cell communication; regulation of biological process; response to stimulus	N-Term(iTRAQ8plex); S9(Phospho)	T(1): 0.0; T(4): 0.0; T(6): 0.0; S(9): 100.0	179.155	3	1771.87	-0.627992	0.999846	0.984951	0.953795	0.813008
eAFEEMEGTSPsSPPPSVAR	1	IPI00362755.4	tensin 1	protein binding		cell communication; regulation of biological process; response to stimulus	N-Term(iTRAQ8plex); S12(Phospho)	T(9): 0.1; S(10): 0.1; S(12): 97.6; S(13): 2.3; S(17): 0.0	185.318	3	2489.12	0.990284	0.987113	0.955318	1.00299	0.961692
hLGGsGSVVPGsPSLDR	1	IPI00362755.4	tensin 1	protein binding		cell communication; regulation of biological process; response to stimulus	N-Term(iTRAQ8plex); S5(Phospho); S12(Phospho)	S(5): 98.7; S(7): 1.3; S(12): 100.0; S(14): 0.0	195.429	2	2085.97	0.570554	0.911093	0.596546	0.981677	0.94231
aASDGQYENQsPEATSPR	1	IPI00362755.4	tensin 1	protein binding		cell communication; regulation of biological process; response to stimulus	N-Term(iTRAQ8plex); S11(Phospho)	S(3): 0.0; Y(7): 0.0; S(11): 100.0; T(15): 0.0; S(16): 0.0	263.354	3	2292	-1.7385	1.01817	0.903173	1.1868	0.332838
gYDPSGLFRsQsFPDVEPQLPQAPAR	1	IPI00362755.4	tensin 1	protein binding		cell communication; regulation of biological process; response to stimulus	N-Term(iTRAQ8plex); S10(Phospho); S12(Phospho)	Y(2): 0.0; S(5): 6.0; S(10): 97.0; S(12): 97.0	142.027	3	3323.54	-1.91615	0.864628	0.401719	0.984371	0.954746
sQsFPDVEPQLPQAPAR	1	IPI00362755.4	tensin 1	protein binding		cell communication; regulation of biological process; response to stimulus	N-Term(iTRAQ8plex); S3(Phospho)	S(1): 0.0; S(3): 100.0	263.231	3	2251.1	-4.44527	1.00684	0.953511	0.942538	0.760977
ySMPDNsPETR	1	IPI00362755.4	tensin 1	protein binding		cell communication; regulation of biological process; response to stimulus	N-Term(iTRAQ8plex); S7(Phospho)	Y(1): 0.0; S(2): 0.0; S(7): 100.0; T(10): 0.0	178.888	2	1680.72	-2.28937	1.17365	0.354302	0.991683	0.988371
qGsPTPALPEk	1	IPI00362755.4	tensin 1	protein binding		cell communication; regulation of biological process; response to stimulus	N-Term(iTRAQ8plex); S3(Phospho); K11(iTRAQ8plex)	S(3): 50.0; T(5): 50.0	74.102	3	1812.97	-2.22661	0.814823	0.234446	1.15489	0.412607
sQsVPGAWPGASPLSSQPLLGSScQSHPLTQSR	1	IPI00362755.4	tensin 1	protein binding		cell communication; regulation of biological process; response to stimulus	N-Term(iTRAQ8plex); S3(Phospho); C24(Carbamidomethyl)	S(1): 0.1; S(3): 99.7; S(12): 0.1; S(15): 0.1; S(16): 0.1; S(22): 0.0; S(23): 0.0; S(26): 0.0; T(30): 0.0; S(32): 0.0	166.017	4	3788.83	-1.98421	0.996521	1	0.962949	0.855487
qSsAsGYQAPSTPSFPVSPAYYPGLSSPATSPSPDSAAFR	1	IPI00362755.4	tensin 1	protein binding		cell communication; regulation of biological process; response to stimulus	N-Term(iTRAQ8plex); S3(Phospho); S5(Phospho)	S(2): 20.0; S(3): 20.0; S(5): 20.0; Y(7): 20.0; S(11): 20.0; T(12): 20.0; S(14): 20.0; S(18): 20.0; Y(21): 20.0; Y(22): 20.0; S(26): 0.0; S(27): 0.0; T(30): 0.0; S(31): 0.0; S(33): 0.0; S(36): 0.0	152.038	4	4482.02	1.38824	0.938689	0.723992	1.03199	0.838415
rAAsDGQYENQsPEATSPR	1	IPI00362755.4	tensin 1	protein binding		cell communication; regulation of biological process; response to stimulus	N-Term(iTRAQ8plex); S4(Phospho); S12(Phospho)	S(4): 40.0; Y(8): 40.0; S(12): 40.0; T(16): 40.0; S(17): 40.0	33.5821	3	2528.07	-0.492557	0.794895	0.1818	1.28218	0.164168
sSsPGAGGGHsTSTSTSPATTLQR	1	IPI00362827.4	Uncharacterized protein	enzyme regulator activity; protein binding	membrane	cell communication; regulation of biological process; response to stimulus	N-Term(iTRAQ8plex); S3(Phospho); S11(Phospho)	S(1): 19.8; S(2): 19.8; S(3): 19.8; S(11): 19.8; T(12): 19.8; S(13): 19.8; T(14): 19.8; S(15): 19.8; T(16): 19.8; S(17): 19.8; T(20): 0.8; T(21): 0.8	14.7705	3	2696.18	-1.77003	0.943156	0.745114	1.16747	0.379627
lcDFGSASHVADNDITPyLVSR	1	IPI00362970.2	Serine/threonine-protein kinase PRP4 homolog	catalytic activity; nucleotide binding	chromosome; nucleus; spliceosomal complex	metabolic process	N-Term(iTRAQ8plex); C2(Carbamidomethyl); Y18(Phospho)	S(6): 0.0; S(8): 0.0; T(16): 0.6; Y(18): 98.8; S(21): 0.6	197.015	3	2821.31	-2.39621	1.03939	0.811524	1.04062	0.803005
mLDAEDIVNtPkPDER	1	IPI00363022.4	actinin alpha 2	metal ion binding; protein binding	cytoplasm; membrane	cell organization and biogenesis	N-Term(iTRAQ8plex); T10(Phospho); K12(iTRAQ8plex)	T(10): 100.0	178.335	3	2531.26	-2.60185	0.875684	0.445158	1.02842	0.85327
mLDAEDIVNtPkPDER	1	IPI00363022.4	actinin alpha 2	metal ion binding; protein binding	cytoplasm; membrane	cell organization and biogenesis	N-Term(iTRAQ8plex); M1(Oxidation); T10(Phospho); K12(iTRAQ8plex)	T(10): 100.0	81.8186	4	2547.26	-0.73829	0.873701	0.437218	0.979204	0.93088
iSsSNPYSTVTMDELR	1	IPI00363022.4	actinin alpha 2	metal ion binding; protein binding	cytoplasm; membrane	cell organization and biogenesis	N-Term(iTRAQ8plex); S3(Phospho)	S(2): 0.3; S(3): 49.7; S(4): 49.7; Y(7): 0.3; S(8): 0.0; T(9): 0.0; T(11): 0.0	92.3354	2	2184.02	-0.0839971	0.939952	0.729955	0.980451	0.936649
fAIQDIsVEETSAk	1	IPI00363022.4	actinin alpha 2	metal ion binding; protein binding	cytoplasm; membrane	cell organization and biogenesis	N-Term(iTRAQ8plex); S7(Phospho); K14(iTRAQ8plex)	S(7): 100.0; T(11): 0.0; S(12): 0.0	203.373	3	2226.15	-2.61763	1.17733	0.345188	0.947152	0.782262
sSIASTPLsPQAGR	1	IPI00363171.4	Uncharacterized protein (Fragment)		membrane	cell communication; regulation of biological process; response to stimulus	N-Term(iTRAQ8plex); S9(Phospho)	S(1): 0.0; S(2): 0.0; S(5): 97.6; T(6): 1.2; S(9): 1.2	88.7764	2	1755.89	-4.98585	0.919322	0.633886	1.11654	0.525687
gLQGVGPGSNDETLLsAVASALHTSSAPITGQVSAAVEk	1	IPI00363197.4	Mbd2 protein	DNA binding	nucleus		N-Term(iTRAQ8plex); S16(Phospho); K39(iTRAQ8plex)	S(9): 12.5; T(13): 12.5; S(16): 12.5; S(20): 12.5; T(24): 12.5; S(25): 12.5; S(26): 12.5; T(30): 12.5; S(34): 0.0	40.6558	4	4408.31	5.8512	0.953143	0.792651	0.90235	0.580617
aVDTEEVDIDmDsGDEE	1	IPI00363197.4	Mbd2 protein	DNA binding	nucleus		N-Term(iTRAQ8plex); M11(Oxidation); S13(Phospho)	T(4): 0.0; S(13): 100.0	165.239	2	2268.89	-1.33512	1.0027	0.972088	0.725908	0.0730897
sFGsGTELGHWVtTPPDIPGSR	1	IPI00363275.1	Solute carrier family 25 member 46		cytoplasm; membrane; mitochondrion	transport	N-Term(iTRAQ8plex); S4(Phospho); T13(Phospho)	S(1): 33.3; S(4): 33.3; T(6): 33.3; T(13): 50.0; T(14): 50.0; S(21): 0.0	86.5939	3	2762.24	-3.5714	1.01807	0.903605	0.835385	0.321265
sFGSGTELGHWVTTPPDIPGSR	1	IPI00363275.1	Solute carrier family 25 member 46		cytoplasm; membrane; mitochondrion	transport	N-Term(iTRAQ8plex); S1(Phospho)	S(1): 33.3; S(4): 33.3; T(6): 33.3; T(13): 0.0; T(14): 0.0; S(21): 0.0	114.884	3	2682.27	-5.39891	0.858269	0.377692	0.880629	0.489362
tVAsDsEEEVGkEESSVk	1	IPI00363456.5	Protein IWS1 homolog	DNA binding	extracellular; membrane; nucleus	metabolic process; reproduction	N-Term(iTRAQ8plex); S4(Phospho); S6(Phospho); K12(iTRAQ8plex); K18(iTRAQ8plex)	T(1): 0.0; S(4): 100.0; S(6): 100.0; S(15): 0.0; S(16): 0.0	133.994	4	2982.43	-2.84677	0.949318	0.774402	1.13012	0.483466
ssSPDLSSSSk	1	IPI00363498.4	furry homolog		membrane		N-Term(iTRAQ8plex); S1(Phospho); S2(Phospho); K11(iTRAQ8plex)	S(1): 66.4; S(2): 66.4; S(3): 66.4; S(7): 0.8; S(8): 0.0; S(9): 0.0; S(10): 0.0	55.2677	3	1849.84	-2.46483	0.963389	0.841702	1.02993	0.846951
rPAsPsSPEHLPATPAESPAQR	1	IPI00363650.4	Uncharacterized protein	protein binding	chromosome; nucleus; organelle lumen	metabolic process; regulation of biological process	N-Term(iTRAQ8plex); S4(Phospho); S6(Phospho)	S(4): 66.2; S(6): 66.2; S(7): 66.2; T(14): 1.3; S(18): 0.0	49.5275	4	2747.28	-1.05766	0.832298	0.287487	1.07323	0.675785
vLIEDtDDEANT	1	IPI00363671.2	xenotropic and polytropic retrovirus receptor 1		membrane		N-Term(iTRAQ8plex); T6(Phospho)	T(6): 99.1; T(12): 0.9	69.4418	2	1718.77	-0.667502	1.2669	0.174106	0.82734	0.295097
iDPNPVDSESAPsE	1	IPI00363859.4	TIP41-like protein		cytoplasm	metabolic process; regulation of biological process; response to stimulus	N-Term(iTRAQ8plex); S13(Phospho)	S(8): 1.2; S(10): 1.2; S(13): 97.6	50.2102	2	1840.81	-1.57682	1.34009	0.0935284	0.98382	0.952205
lcssSSSDTSPR	1	IPI00364213.5	Uncharacterized protein	metal ion binding; protein binding	membrane; nucleus	cell death; regulation of biological process	N-Term(iTRAQ8plex); C2(Carbamidomethyl); S3(Phospho); S4(Phospho)	S(3): 39.7; S(4): 39.7; S(5): 39.7; S(6): 39.7; S(7): 39.7; T(9): 0.8; S(10): 0.8	49.2176	2	1747.69	-1.51118	1.03913	0.812638	1.20869	0.285353
rssGSScNSTR	1	IPI00364249.4	Uncharacterized protein				N-Term(iTRAQ8plex); S2(Phospho); S3(Phospho); C7(Carbamidomethyl)	S(2): 100.0; S(3): 100.0; S(5): 0.0; S(6): 0.0; S(9): 0.0; T(10): 0.0	93.1527	3	1662.66	-0.112197	1.35195	0.0841706	1.14453	0.441281
aGVSTPSsGAAsPR	1	IPI00364249.4	Uncharacterized protein				N-Term(iTRAQ8plex); S8(Phospho); S12(Phospho)	S(4): 0.8; T(5): 49.8; S(7): 49.8; S(8): 49.8; S(12): 49.8	66.3653	2	1708.76	-1.29137	1.06981	0.687839	0.726672	0.074054
sINHQIEsPGER	1	IPI00364284.5	LIM and calponin homology domains 1-like isoform 1	metal ion binding; protein binding	membrane	cell organization and biogenesis	N-Term(iTRAQ8plex); S8(Phospho)	S(1): 0.0; S(8): 100.0	106.808	2	1750.84	-0.913988	1.19632	0.300877	1.01151	0.924906
csPTVALVEFsSSPQLR	1	IPI00364284.5	LIM and calponin homology domains 1-like isoform 1	metal ion binding; protein binding	membrane	cell organization and biogenesis	N-Term(iTRAQ8plex); C1(Carbamidomethyl); S2(Phospho); S11(Phospho)	S(2): 50.0; T(4): 50.0; S(11): 33.3; S(12): 33.3; S(13): 33.3	44.2031	3	2342.07	-3.47273	0.949039	0.773071	0.948264	0.787402
gSSDGRGsDsESDLPHR	1	IPI00364284.5	LIM and calponin homology domains 1-like isoform 1	metal ion binding; protein binding	membrane	cell organization and biogenesis	N-Term(iTRAQ8plex); S8(Phospho); S10(Phospho)	S(2): 6.8; S(3): 6.8; S(8): 90.9; S(10): 90.9; S(12): 4.6	85.7703	4	2222.9	-0.927761	0.941582	0.73766	0.971166	0.893637
aGPLSPcsPTPPGQSPNR	1	IPI00364284.5	LIM and calponin homology domains 1-like isoform 1	metal ion binding; protein binding	membrane	cell organization and biogenesis	N-Term(iTRAQ8plex); C7(Carbamidomethyl); S8(Phospho)	S(5): 0.0; S(8): 99.9; T(10): 0.0; S(15): 0.0	147.743	3	2204.05	-0.443032	0.929219	0.679594	1.05003	0.765182
sRQtPsPDVVLR	1	IPI00364284.5	LIM and calponin homology domains 1-like isoform 1	metal ion binding; protein binding	membrane	cell organization and biogenesis	N-Term(iTRAQ8plex); T4(Phospho); S6(Phospho)	S(1): 4.9; T(4): 97.5; S(6): 97.5	84.7956	3	1818.88	-1.4172	1.09852	0.581157	1.05107	0.761047
sWSTATsPLGGERPFR	1	IPI00364284.5	LIM and calponin homology domains 1-like isoform 1	metal ion binding; protein binding	membrane	cell organization and biogenesis	N-Term(iTRAQ8plex); S7(Phospho)	S(1): 0.0; S(3): 0.1; T(4): 0.1; T(6): 3.2; S(7): 96.5	88.4508	3	2133.04	-1.8244	0.794703	0.181334	1.14844	0.430303
gSSDGRGsDSESDLPHR	1	IPI00364284.5	LIM and calponin homology domains 1-like isoform 1	metal ion binding; protein binding	membrane	cell organization and biogenesis	N-Term(iTRAQ8plex); S8(Phospho)	S(2): 24.9; S(3): 24.9; S(8): 24.9; S(10): 24.9; S(12): 0.4	46.5471	4	2142.93	-2.31907	1.03336	0.837163	1.23378	0.2377
aGPLsPcsPTPPGQSPNR	1	IPI00364284.5	LIM and calponin homology domains 1-like isoform 1	metal ion binding; protein binding	membrane	cell organization and biogenesis	N-Term(iTRAQ8plex); S5(Phospho); C7(Carbamidomethyl); S8(Phospho)	S(5): 100.0; S(8): 100.0; T(10): 0.1; S(15): 0.0	124.357	3	2284.01	-0.81145	0.882728	0.473876	1.03476	0.826962
hGRDDsFDsLDSFGSR	1	IPI00364284.5	LIM and calponin homology domains 1-like isoform 1	metal ion binding; protein binding	membrane	cell organization and biogenesis	N-Term(iTRAQ8plex); S6(Phospho); S9(Phospho)	S(6): 99.6; S(9): 99.6; S(12): 0.4; S(15): 0.4	28.4987	3	2261.92	0.916962	0.791161	0.172868	1.15566	0.410538
sVsELsLQGR	1	IPI00364316.3	Uncharacterized protein	protein binding		cell communication; cell differentiation; development; metabolic process; regulation of biological process; response to stimulus	N-Term(iTRAQ8plex); S3(Phospho); S6(Phospho)	S(1): 98.4; S(3): 100.0; S(6): 1.6	79.9913	2	1539.71	-1.4774	0.951591	0.785239	0.98875	0.974906
hGPPVAAtP	1	IPI00364316.3	Uncharacterized protein	protein binding		cell communication; cell differentiation; development; metabolic process; regulation of biological process; response to stimulus	N-Term(iTRAQ8plex); T8(Phospho)	T(8): 100.0	87.5861	2	1230.62	-1.37607	1.04525	0.786927	0.975501	0.913737
rSVsELsLQGR	1	IPI00364316.3	Uncharacterized protein	protein binding		cell communication; cell differentiation; development; metabolic process; regulation of biological process; response to stimulus	N-Term(iTRAQ8plex); S4(Phospho); S7(Phospho)	S(2): 66.7; S(4): 66.7; S(7): 66.7	0	3	1695.81	-2.52807	0.955861	0.805642	0.89664	0.556093
vFGALGPIGPSSPGLtLGGLAVNEHRLSNk	1	IPI00364332.1	Prostate tumor-overexpressed gene 1 protein homolog		cytoplasm; membrane; nucleus	metabolic process; regulation of biological process	N-Term(iTRAQ8plex); T16(Phospho); K30(iTRAQ8plex)	S(11): 25.0; S(12): 25.0; T(16): 25.0; S(28): 25.0	33.2483	4	3646.98	-2.70778	1.6512	0.00424948	0.751421	0.110614
fLSHsTDSLNk	1	IPI00364348.6	A kinase (PRKA) anchor protein 13	enzyme regulator activity; protein binding		cell communication; regulation of biological process; response to stimulus	N-Term(iTRAQ8plex); S5(Phospho); K11(iTRAQ8plex)	S(3): 0.3; S(5): 49.7; T(6): 49.7; S(8): 0.3	93.1527	3	1936.99	-3.52179	0.914824	0.613392	1.01484	0.910602
sSLMsLSEEHLEPDQR	1	IPI00364348.6	A kinase (PRKA) anchor protein 13	enzyme regulator activity; protein binding		cell communication; regulation of biological process; response to stimulus	N-Term(iTRAQ8plex); S5(Phospho)	S(1): 25.0; S(2): 25.0; S(5): 25.0; S(7): 25.0	27.7564	3	2242.03	-3.08521	0.7285	0.0642526	0.965871	0.869059
qLAELEtEDGLRESP	1	IPI00364417.1	Uncharacterized protein	catalytic activity; enzyme regulator activity		metabolic process; regulation of biological process	N-Term(iTRAQ8plex); T7(Phospho)	T(7): 99.1; S(14): 0.9	117.246	3	2070.99	-0.275393	0.912993	0.605106	1.07608	0.665224
vENmSSNQDGNDsDEFm	1	IPI00364421.3	Uncharacterized protein				N-Term(iTRAQ8plex); M4(Oxidation); S13(Phospho); M17(Oxidation)	S(5): 33.3; S(6): 33.3; S(13): 33.3	100.774	2	2334.87	0.430827	1.46028	0.0305119	0.598883	0.00387279
vENMSSNQDGNDsDEFm	1	IPI00364421.3	Uncharacterized protein				N-Term(iTRAQ8plex); S13(Phospho); M17(Oxidation)	S(5): 0.0; S(6): 0.0; S(13): 100.0	171.723	2	2318.88	2.76813	0.836106	0.29988	0.8751	0.467094
vENMSSNQDGNDsDEFM	1	IPI00364421.3	Uncharacterized protein				N-Term(iTRAQ8plex); S13(Phospho)	S(5): 0.0; S(6): 0.0; S(13): 100.0	184.862	3	2302.88	-0.75177	1.04271	0.797546	0.690591	0.0378508
kAscPsPLTIGAENQR	1	IPI00364468.2	Uncharacterized protein		cytoplasm		K1(iTRAQ8plex); N-Term(iTRAQ8plex); S3(Phospho); C4(Carbamidomethyl); S6(Phospho)	S(3): 100.0; S(6): 100.0; T(9): 0.0	89.9326	3	2497.21	-1.31076	1.35736	0.080192	0.769736	0.14478
sPVPsPPGsPR	1	IPI00364478.4	Uncharacterized protein	catalytic activity		metabolic process	N-Term(iTRAQ8plex); S5(Phospho); S9(Phospho)	S(1): 0.0; S(5): 100.0; S(9): 100.0	143.012	2	1541.71	-0.85708	1.13026	0.47587	0.987901	0.971004
tQEScGIAPLtPSQsPkPEVR	1	IPI00364478.4	Uncharacterized protein	catalytic activity		metabolic process	N-Term(iTRAQ8plex); C5(Carbamidomethyl); T11(Phospho); S15(Phospho); K17(iTRAQ8plex)	T(1): 0.0; S(4): 0.0; T(11): 66.7; S(13): 66.7; S(15): 66.7	98.2629	4	3050.49	0.216643	1.11677	0.518938	1.01658	0.903184
tQEScGIAPLTPsQSPkPEVR	1	IPI00364478.4	Uncharacterized protein	catalytic activity		metabolic process	N-Term(iTRAQ8plex); C5(Carbamidomethyl); S13(Phospho); K17(iTRAQ8plex)	T(1): 0.0; S(4): 0.0; T(11): 33.3; S(13): 33.3; S(15): 33.3	42.2107	4	2970.52	-1.16718	1.60182	0.0072069	1.36758	0.0811777
eLTAQItSIk	1	IPI00364529.4	coiled-coil domain containing 37				N-Term(iTRAQ8plex); T7(Phospho); K10(iTRAQ8plex)	T(3): 0.0; T(7): 50.0; S(8): 50.0	169.584	2	1792.01	-0.42226	1.24652	0.205054	1.09972	0.581227
eGVILTNESVAsPEQPEEEDAk	1	IPI00364693.3	Uncharacterized protein	catalytic activity	cytoplasm; nucleus; organelle lumen	metabolic process	N-Term(iTRAQ8plex); S12(Phospho); K22(iTRAQ8plex)	T(6): 0.0; S(9): 0.0; S(12): 100.0	235.296	3	3059.51	5.07503	1.34582	0.088896	1.09272	0.605404
iAcEEEFsDsDEEGEGGRk	1	IPI00364813.1	Histone deacetylase 1	catalytic activity	nucleus; organelle lumen	cell organization and biogenesis; metabolic process; regulation of biological process	N-Term(iTRAQ8plex); C3(Carbamidomethyl); S8(Phospho); S10(Phospho); K19(iTRAQ8plex)	S(8): 100.0; S(10): 100.0	178.174	4	2912.21	-3.37824	0.958518	0.81836	1.02821	0.854144
gGPAEEPsPRGsPR	1	IPI00364862.4	Uncharacterized protein		membrane		N-Term(iTRAQ8plex); S8(Phospho); S12(Phospho)	S(8): 100.0; S(12): 100.0	90.5697	3	1857.82	-1.21172	1.09103	0.607976	0.952847	0.808615
gGGsFVQNNQPVGLR	1	IPI00364904.2	Kinesin-1 heavy chain	catalytic activity; motor activity; nucleotide binding; protein binding; transporter activity	chromosome; cytoplasm; cytoskeleton; membrane; nucleus; organelle lumen	cell differentiation; cell organization and biogenesis; cellular component movement; metabolic process; reproduction; transport	N-Term(iTRAQ8plex); S4(Phospho)	S(4): 100.0	43.6676	3	1913.95	0.460126	0.989931	0.968741	1.16034	0.398079
sAsADNLILPR	1	IPI00364913.2	cyclin-Y	protein binding		metabolic process; regulation of biological process	N-Term(iTRAQ8plex); S3(Phospho)	S(1): 0.0; S(3): 100.0	192.367	2	1540.8	-1.22327	1.00437	0.964585	1.03905	0.80941
pGPTPSATNVGSsGRSPSk	1	IPI00364983.3	protein transport protein Sec61 subunit beta	protein binding		metabolic process; transport	N-Term(iTRAQ8plex); S13(Phospho); K19(iTRAQ8plex)	T(4): 0.0; S(6): 0.0; T(8): 0.1; S(12): 3.1; S(13): 3.1; S(16): 90.5; S(18): 3.1	73.5338	4	2472.27	-1.20357	0.990288	0.970438	1.13557	0.467192
yTDQsGEEEEDYESEEQIQHR	1	IPI00365149.2	Ubiquinone biosynthesis protein COQ9, mitochondrial		cytoplasm; mitochondrion	metabolic process	N-Term(iTRAQ8plex); S5(Phospho)	Y(1): 0.0; T(2): 0.0; S(5): 100.0; Y(12): 0.0; S(14): 0.0	260.673	3	2985.22	-1.2796	0.64411	0.0099483	1.29863	0.144033
qsSTADAPELR	1	IPI00365162.3	Uncharacterized protein	catalytic activity; protein binding	membrane	metabolic process	N-Term(iTRAQ8plex); S2(Phospho)	S(2): 33.3; S(3): 33.3; T(4): 33.3	71.2171	2	1558.74	-2.17838	1.11242	0.533363	1.13389	0.472167
sQDSYPGsPSLsPR	1	IPI00365184.3	Uncharacterized protein	enzyme regulator activity; protein binding	cytoplasm; cytoskeleton	cell organization and biogenesis	N-Term(iTRAQ8plex); S8(Phospho); S12(Phospho)	S(1): 0.0; S(4): 0.7; Y(5): 49.8; S(8): 49.8; S(10): 49.8; S(12): 49.8	52.9011	2	1941.82	-2.67827	1.00969	0.940749	0.91995	0.658189
sRsLPTsPER	1	IPI00365216.1	Uncharacterized protein	protein binding	cytoplasm	metabolic process; regulation of biological process	N-Term(iTRAQ8plex); S3(Phospho); S7(Phospho)	S(1): 50.0; S(3): 50.0; T(6): 50.0; S(7): 50.0	32.2251	3	1593.73	-1.05934	0.815904	0.237542	1.15229	0.419677
sRsLPTsPERR	1	IPI00365216.1	Uncharacterized protein	protein binding	cytoplasm	metabolic process; regulation of biological process	N-Term(iTRAQ8plex); S3(Phospho); S7(Phospho)	S(1): 0.0; S(3): 3.5; T(6): 98.2; S(7): 98.2	77.1432	2	1749.83	-0.808915	0.669732	0.018914	1.32646	0.114824
gQGAsPVAMQk	1	IPI00365286.3	Vinculin	catalytic activity; protein binding; structural molecule activity	cytoplasm; cytoskeleton; membrane	cell organization and biogenesis; cellular component movement; regulation of biological process; transport	N-Term(iTRAQ8plex); S5(Phospho); K11(iTRAQ8plex)	S(5): 100.0	137.796	3	1761.91	-2.10202	1.22662	0.239519	1.02038	0.887059
gWLRDPNAsPGDAGEQAIR	1	IPI00365286.3	Vinculin	catalytic activity; protein binding; structural molecule activity	cytoplasm; cytoskeleton; membrane	cell organization and biogenesis; cellular component movement; regulation of biological process; transport	N-Term(iTRAQ8plex); S9(Phospho)	S(9): 100.0	235.315	2	2394.15	-0.468074	1.10449	0.560311	0.827493	0.295583
gQGAsPVAmQk	1	IPI00365286.3	Vinculin	catalytic activity; protein binding; structural molecule activity	cytoplasm; cytoskeleton; membrane	cell organization and biogenesis; cellular component movement; regulation of biological process; transport	N-Term(iTRAQ8plex); S5(Phospho); M9(Oxidation); K11(iTRAQ8plex)	S(5): 100.0	103.483	3	1777.91	-3.17093	1.15375	0.406866	1.03635	0.820456
lVQAAQMLQsDPYSVPAR	1	IPI00365286.3	Vinculin	catalytic activity; protein binding; structural molecule activity	cytoplasm; cytoskeleton; membrane	cell organization and biogenesis; cellular component movement; regulation of biological process; transport	N-Term(iTRAQ8plex); S10(Phospho)	S(10): 100.0; Y(13): 0.0; S(14): 0.0	263.22	3	2358.17	-3.50418	1.0096	0.941137	0.885393	0.508881
lVQAAQmLQsDPYSVPAR	1	IPI00365286.3	Vinculin	catalytic activity; protein binding; structural molecule activity	cytoplasm; cytoskeleton; membrane	cell organization and biogenesis; cellular component movement; regulation of biological process; transport	N-Term(iTRAQ8plex); M7(Oxidation); S10(Phospho)	S(10): 98.4; Y(13): 0.8; S(14): 0.8	121.826	3	2374.17	-5.37493	1.0039	0.966702	0.954528	0.816406
gEGEsPQAR	1	IPI00365286.3	Vinculin	catalytic activity; protein binding; structural molecule activity	cytoplasm; cytoskeleton; membrane	cell organization and biogenesis; cellular component movement; regulation of biological process; transport	N-Term(iTRAQ8plex); S5(Phospho)	S(5): 100.0	123.272	3	1314.6	2.49575	0.943019	0.744466	1.09405	0.600756
dPNAsPGDAGEQAIR	1	IPI00365286.3	Vinculin	catalytic activity; protein binding; structural molecule activity	cytoplasm; cytoskeleton; membrane	cell organization and biogenesis; cellular component movement; regulation of biological process; transport	N-Term(iTRAQ8plex); S5(Phospho)	S(5): 100.0	213.028	2	1881.86	-1.19563	1.0415	0.802651	1.22396	0.255518
tQMQEAMTQEVSDVFsDTTTPIk	1	IPI00365286.3	Vinculin	catalytic activity; protein binding; structural molecule activity	cytoplasm; cytoskeleton; membrane	cell organization and biogenesis; cellular component movement; regulation of biological process; transport	N-Term(iTRAQ8plex); S16(Phospho); K23(iTRAQ8plex)	T(1): 0.0; T(8): 0.0; S(12): 25.0; S(16): 25.0; T(18): 25.0; T(19): 25.0; T(20): 0.2	154.675	3	3275.58	3.38323	0.686796	0.0279054	1.54418	0.0160334
sHTGEAIAAR	1	IPI00365366.2	Uncharacterized protein		cytoplasm; membrane; mitochondrion	cell death; regulation of biological process	N-Term(iTRAQ8plex); S1(Phospho)	S(1): 98.9; T(3): 1.1	51.9499	3	1396.69	-1.65124	0.96976	0.872263	1.07824	0.657261
rLsLEsEGANEGAAAAPELSALEEAFR	1	IPI00365393.2	Uncharacterized protein	metal ion binding; protein binding	cytoplasm; cytoskeleton; membrane; nucleus	cell organization and biogenesis; regulation of biological process	N-Term(iTRAQ8plex); S3(Phospho); S6(Phospho)	S(3): 100.0; S(6): 100.0; S(20): 0.0	83.3145	3	3252.51	-1.10707	0.708069	0.0435456	0.954701	0.81721
gIPLPTGDtsPEPELLPGDPLPPPk	1	IPI00365487.2	Eukaryotic translation initiation factor 3 subunit G	nucleotide binding; RNA binding	cytoplasm; nucleus	metabolic process	N-Term(iTRAQ8plex); T9(Phospho); S10(Phospho); K25(iTRAQ8plex)	T(6): 0.1; T(9): 100.0; S(10): 100.0	156.79	3	3302.68	-1.30185	1.12018	0.507791	1.04066	0.802825
gTLDEEDEEADsDTDDIDHR	1	IPI00365580.5	RCG61644	catalytic activity; nucleotide binding			N-Term(iTRAQ8plex); S12(Phospho)	T(2): 0.0; S(12): 99.3; T(14): 0.7	221.675	3	2661.06	-1.01485	0.833542	0.291503	1.05105	0.761121
kVEEEQEADEEDVsEEETENR	1	IPI00365626.3	Uncharacterized protein	catalytic activity	cytoplasm; endoplasmic reticulum; membrane	cell death; cellular homeostasis; regulation of biological process	N-Term(iTRAQ8plex); K1(iTRAQ8plex); S14(Phospho)	S(14): 50.0; T(18): 50.0	11.9785	3	3211.42	-0.932135	2.60817	5.11697e-08	0.923566	0.674441
iGHHSTSDDssAYRSVDEVNYWDkQDHPISR	1	IPI00365663.1	2-oxoisovalerate dehydrogenase subunit alpha, mitochondrial	catalytic activity	cytoplasm; mitochondrion	metabolic process	N-Term(iTRAQ8plex); S10(Phospho); S11(Phospho); K24(iTRAQ8plex)	S(5): 25.0; T(6): 25.0; S(7): 25.0; S(10): 25.0; S(11): 25.0; Y(13): 25.0; S(15): 25.0; Y(21): 25.0; S(30): 0.0	39.189	6	4369.97	-0.738088	1.03559	0.827625	0.709069	0.0541032
iGHHsTsDDSSAYR	1	IPI00365663.1	2-oxoisovalerate dehydrogenase subunit alpha, mitochondrial	catalytic activity	cytoplasm; mitochondrion	metabolic process	N-Term(iTRAQ8plex); S5(Phospho); S7(Phospho)	S(5): 66.7; T(6): 66.7; S(7): 66.7; S(10): 0.0; S(11): 0.0; Y(13): 0.0	108.466	3	1996.81	-1.54051	1.24047	0.215071	1.08248	0.641799
sVDEVNYWDk	1	IPI00365663.1	2-oxoisovalerate dehydrogenase subunit alpha, mitochondrial	catalytic activity	cytoplasm; mitochondrion	metabolic process	N-Term(iTRAQ8plex); S1(Phospho); K10(iTRAQ8plex)	S(1): 50.0; Y(7): 50.0	15.465	2	1942.94	-1.73797	1.102	0.56893	1.27173	0.178167
iGHHsTSDDSSAYR	1	IPI00365663.1	2-oxoisovalerate dehydrogenase subunit alpha, mitochondrial	catalytic activity	cytoplasm; mitochondrion	metabolic process	N-Term(iTRAQ8plex); S5(Phospho)	S(5): 99.6; T(6): 0.4; S(7): 0.0; S(10): 0.0; S(11): 0.0; Y(13): 0.0	141.438	3	1916.84	-1.43388	1.11719	0.517541	1.08778	0.62279
iGHHSTSDDSsAyRSVDEVNYWDk	1	IPI00365663.1	2-oxoisovalerate dehydrogenase subunit alpha, mitochondrial	catalytic activity	cytoplasm; mitochondrion	metabolic process	N-Term(iTRAQ8plex); S11(Phospho); Y13(Phospho); K24(iTRAQ8plex)	S(5): 28.6; T(6): 28.6; S(7): 28.6; S(10): 28.6; S(11): 28.6; Y(13): 28.6; S(15): 28.6; Y(21): 0.0	92.5201	4	3536.56	0.0444088	0.890268	0.505444	1.07873	0.655447
dLTHSDsEsSLHTSDR	1	IPI00365792.3	Stromal interaction molecule 1	metal ion binding; protein binding	cytoplasm; cytoskeleton; endoplasmic reticulum; membrane; mitochondrion	metabolic process; regulation of biological process; response to stimulus; transport	N-Term(iTRAQ8plex); S7(Phospho); S9(Phospho)	T(3): 0.7; S(5): 33.2; S(7): 33.2; S(9): 33.2; S(10): 33.2; T(13): 33.2; S(14): 33.2	46.1786	3	2250.91	-4.63419	1.06471	0.707849	1.034	0.830108
aYsSPSTTPEVR	1	IPI00365830.5	Uncharacterized protein (Fragment)	protein binding			N-Term(iTRAQ8plex); S3(Phospho)	Y(2): 0.4; S(3): 49.2; S(4): 49.2; S(6): 0.4; T(7): 0.4; T(8): 0.4	71.474	2	1678.8	-1.73465	1.01392	0.921939	1.2655	0.186971
aYSSPsTtPEVR	1	IPI00365830.5	Uncharacterized protein (Fragment)	protein binding			N-Term(iTRAQ8plex); S6(Phospho); T8(Phospho)	Y(2): 0.7; S(3): 39.9; S(4): 39.9; S(6): 39.9; T(7): 39.9; T(8): 39.9	49.2176	3	1758.76	-0.773874	0.879951	0.462464	1.02075	0.885481
iSEDSsP	1	IPI00365859.2	Isoform 2 of Prostaglandin reductase 2	catalytic activity; metal ion binding; nucleotide binding		metabolic process	N-Term(iTRAQ8plex); S6(Phospho)	S(2): 0.0; S(5): 0.0; S(6): 100.0	126.906	2	1118.49	-1.7653	0.996633	0.99949	1.18743	0.331396
vLHGAQTsDEEkDF	1	IPI00365864.3	Uncharacterized protein	nucleotide binding	cytoplasm; mitochondrion		N-Term(iTRAQ8plex); S8(Phospho); K12(iTRAQ8plex)	T(7): 50.0; S(8): 50.0	108.466	3	2264.1	-2.17311	1.31278	0.118643	1.04723	0.776332
vLHGAQtsDEEkDF	1	IPI00365864.3	Uncharacterized protein	nucleotide binding	cytoplasm; mitochondrion		N-Term(iTRAQ8plex); T7(Phospho); S8(Phospho); K12(iTRAQ8plex)	T(7): 100.0; S(8): 100.0	102.12	2	2344.07	0.657243	0.987933	0.959226	1.00095	0.970561
tGSTSSSSSGk	1	IPI00365912.4	Isoform 2 of Echinoderm microtubule-associated protein-like 1	protein binding			N-Term(iTRAQ8plex); T1(Phospho); K11(iTRAQ8plex)	T(1): 16.5; S(3): 16.5; T(4): 16.5; S(5): 16.5; S(6): 16.5; S(7): 16.5; S(8): 0.4; S(9): 0.4	16.2473	3	1673.82	-2.51346	1.74021	0.00159796	0.700726	0.0462118
lNWLSVDFNNWkDWEDDsDEDmSNFDR	1	IPI00365935.3	Prostaglandin E synthase 3	catalytic activity; protein binding	cytoplasm; cytoskeleton	cell death; metabolic process; regulation of biological process	N-Term(iTRAQ8plex); K12(iTRAQ8plex); S18(Phospho); M22(Oxidation)	S(5): 0.0; S(18): 100.0; S(23): 0.0	198.487	4	4096.78	0.720575	0.949597	0.775731	1.06183	0.718981
dWEDDsDEDMSNFDR	1	IPI00365935.3	Prostaglandin E synthase 3	catalytic activity; protein binding	cytoplasm; cytoskeleton	cell death; metabolic process; regulation of biological process	N-Term(iTRAQ8plex); S6(Phospho)	S(6): 100.0; S(11): 0.0	256.666	2	2259.83	-0.743424	0.901522	0.554015	1.39261	0.0653158
dWEDDsDEDmSNFDR	1	IPI00365935.3	Prostaglandin E synthase 3	catalytic activity; protein binding	cytoplasm; cytoskeleton	cell death; metabolic process; regulation of biological process	N-Term(iTRAQ8plex); S6(Phospho); M10(Oxidation)	S(6): 100.0; S(11): 0.0	217.629	3	2275.83	-0.789361	0.919965	0.636826	1.06797	0.695526
ySAPPDVYLDEIPssPEVk	1	IPI00365996.5	Uncharacterized protein	catalytic activity; nucleotide binding		metabolic process	N-Term(iTRAQ8plex); S14(Phospho); S15(Phospho); K19(iTRAQ8plex)	Y(1): 0.0; S(2): 0.0; Y(8): 0.0; S(14): 100.0; S(15): 100.0	221.867	3	2874.37	0.483391	1.12452	0.493864	0.662096	0.0205272
gPPQsPVFEGVYNNSR	1	IPI00366038.4	Atxn2l protein		nucleus; organelle lumen	metabolic process	N-Term(iTRAQ8plex); S5(Phospho)	S(5): 100.0; Y(12): 0.0; S(15): 0.0	221.757	3	2132.01	1.02474	0.941901	0.739168	1.05704	0.737565
iSStPPEsPVASYGPSTPLHVPVPR	1	IPI00366061.3	Uncharacterized protein	DNA binding; protein binding	nucleus	cell differentiation; metabolic process; regulation of biological process	N-Term(iTRAQ8plex); T4(Phospho); S8(Phospho)	S(2): 49.5; S(3): 49.5; T(4): 49.5; S(8): 49.5; S(12): 1.0; Y(13): 1.0; S(16): 0.0; T(17): 0.0	110.569	3	3036.47	-4.13101	1.15238	0.410665	1.05233	0.756041
rcTVNDQNsDGYcQTGTMSR	1	IPI00366081.3	Uncharacterized protein	catalytic activity; motor activity; protein binding; structural molecule activity	chromosome; cytoplasm; cytoskeleton; membrane; mitochondrion; nucleus; organelle lumen	cell differentiation; cell organization and biogenesis; development; metabolic process; reproduction	N-Term(iTRAQ8plex); C2(Carbamidomethyl); S9(Phospho); C13(Carbamidomethyl)	T(3): 1.1; S(9): 97.7; Y(12): 1.1; T(15): 0.0; T(17): 0.0; S(19): 0.0	66.4785	3	2734.12	-2.73956	0.960461	0.827667	0.780646	0.168194
tGsQYDIQDAIDk	1	IPI00366081.3	Uncharacterized protein	catalytic activity; motor activity; protein binding; structural molecule activity	chromosome; cytoplasm; cytoskeleton; membrane; mitochondrion; nucleus; organelle lumen	cell differentiation; cell organization and biogenesis; development; metabolic process; reproduction	N-Term(iTRAQ8plex); S3(Phospho); K13(iTRAQ8plex)	T(1): 0.3; S(3): 49.8; Y(5): 49.8	92.1295	3	2142.05	-2.47007	1.02294	0.882222	1.24979	0.210851
gLPSPyNmSAPGsR	1	IPI00366081.3	Uncharacterized protein	catalytic activity; motor activity; protein binding; structural molecule activity	chromosome; cytoplasm; cytoskeleton; membrane; mitochondrion; nucleus; organelle lumen	cell differentiation; cell organization and biogenesis; development; metabolic process; reproduction	N-Term(iTRAQ8plex); Y6(Phospho); M8(Oxidation); S13(Phospho)	S(4): 2.4; Y(6): 65.9; S(9): 65.9; S(13): 65.9	28.9994	3	1913.82	1.65551	0.947185	0.764247	0.901751	0.578028
gGYTcQsGSGWDEFTk	1	IPI00366081.3	Uncharacterized protein	catalytic activity; motor activity; protein binding; structural molecule activity	chromosome; cytoplasm; cytoskeleton; membrane; mitochondrion; nucleus; organelle lumen	cell differentiation; cell organization and biogenesis; development; metabolic process; reproduction	N-Term(iTRAQ8plex); C5(Carbamidomethyl); S7(Phospho); K16(iTRAQ8plex)	Y(3): 0.0; T(4): 0.0; S(7): 50.0; S(9): 50.0; T(15): 0.0	128.646	3	2468.09	-6.32744	0.771506	0.130626	1.27418	0.174788
gLPSPYNMSAPGsR	1	IPI00366081.3	Uncharacterized protein	catalytic activity; motor activity; protein binding; structural molecule activity	chromosome; cytoplasm; cytoskeleton; membrane; mitochondrion; nucleus; organelle lumen	cell differentiation; cell organization and biogenesis; development; metabolic process; reproduction	N-Term(iTRAQ8plex); S13(Phospho)	S(4): 0.0; Y(6): 0.0; S(9): 2.4; S(13): 97.6	87.2162	3	1817.86	1.27468	1.06864	0.692392	0.977594	0.923432
ssSLSDPLEESSPIAAIFDTENLEk	1	IPI00366081.3	Uncharacterized protein	catalytic activity; motor activity; protein binding; structural molecule activity	chromosome; cytoplasm; cytoskeleton; membrane; mitochondrion; nucleus; organelle lumen	cell differentiation; cell organization and biogenesis; development; metabolic process; reproduction	N-Term(iTRAQ8plex); S2(Phospho); K25(iTRAQ8plex)	S(1): 0.0; S(2): 1.0; S(3): 1.0; S(5): 97.9; S(11): 0.0; S(12): 0.0; T(20): 0.0	236.679	4	3367.67	0.267319	1.11503	0.524661	0.999517	0.976828
gLPsPYNMSAPGsR	1	IPI00366081.3	Uncharacterized protein	catalytic activity; motor activity; protein binding; structural molecule activity	chromosome; cytoplasm; cytoskeleton; membrane; mitochondrion; nucleus; organelle lumen	cell differentiation; cell organization and biogenesis; development; metabolic process; reproduction	N-Term(iTRAQ8plex); S4(Phospho); S13(Phospho)	S(4): 50.0; Y(6): 50.0; S(9): 50.0; S(13): 50.0	12.9482	3	1897.82	0.276506	0.876313	0.44769	0.984596	0.955783
cTVNDQNsDGYcQTGTmSR	1	IPI00366081.3	Uncharacterized protein	catalytic activity; motor activity; protein binding; structural molecule activity	chromosome; cytoplasm; cytoskeleton; membrane; mitochondrion; nucleus; organelle lumen	cell differentiation; cell organization and biogenesis; development; metabolic process; reproduction	N-Term(iTRAQ8plex); C1(Carbamidomethyl); S8(Phospho); C12(Carbamidomethyl); M17(Oxidation)	T(2): 31.2; S(8): 31.2; Y(11): 31.2; T(14): 2.2; T(16): 2.2; S(18): 2.2	11.5779	3	2594.02	-2.98016	1.035	0.830178	0.805248	0.229663
aEsGPDLR	1	IPI00366081.3	Uncharacterized protein	catalytic activity; motor activity; protein binding; structural molecule activity	chromosome; cytoplasm; cytoskeleton; membrane; mitochondrion; nucleus; organelle lumen	cell differentiation; cell organization and biogenesis; development; metabolic process; reproduction	N-Term(iTRAQ8plex); S3(Phospho)	S(3): 100.0	133.163	3	1228.59	-0.953819	0.878941	0.45834	0.982493	0.946079
sMsFQGIR	1	IPI00366081.3	Uncharacterized protein	catalytic activity; motor activity; protein binding; structural molecule activity	chromosome; cytoplasm; cytoskeleton; membrane; mitochondrion; nucleus; organelle lumen	cell differentiation; cell organization and biogenesis; development; metabolic process; reproduction	N-Term(iTRAQ8plex); S3(Phospho)	S(1): 2.1; S(3): 97.9	86.982	2	1309.62	-2.25167	0.824114	0.261856	1.07413	0.672436
cTVNDQNsDGYcQTGTMSR	1	IPI00366081.3	Uncharacterized protein	catalytic activity; motor activity; protein binding; structural molecule activity	chromosome; cytoplasm; cytoskeleton; membrane; mitochondrion; nucleus; organelle lumen	cell differentiation; cell organization and biogenesis; development; metabolic process; reproduction	N-Term(iTRAQ8plex); C1(Carbamidomethyl); S8(Phospho); C12(Carbamidomethyl)	T(2): 33.3; S(8): 33.3; Y(11): 33.3; T(14): 0.0; T(16): 0.0; S(18): 0.0	99.2662	3	2578.03	-1.11204	0.590194	0.00197498	0.580014	0.00213518
vDDDsLGEFPVTNSR	1	IPI00366160.4	zinc finger protein ubi-d4	metal ion binding; protein binding			N-Term(iTRAQ8plex); S5(Phospho)	S(5): 100.0; T(12): 0.0; S(14): 0.0	142.875	3	2034.93	0.99169	0.950818	0.781551	1.06219	0.717594
vkEEPPsPPHsPR	1	IPI00366280.3	Uncharacterized protein	DNA binding	nucleus	metabolic process; regulation of biological process	N-Term(iTRAQ8plex); K2(iTRAQ8plex); S7(Phospho); S11(Phospho)	S(7): 100.0; S(11): 100.0	71.1497	3	2225.09	-4.25256	0.847856	0.339954	1.23979	0.227305
qSLDYVELSPLTPsSPQR	1	IPI00366294.3	Uncharacterized protein (Fragment)	protein binding			N-Term(iTRAQ8plex); S14(Phospho)	S(2): 0.0; Y(5): 0.0; S(9): 0.6; T(12): 0.6; S(14): 49.4; S(15): 49.4	80.714	3	2401.19	-1.12451	1.42853	0.0414593	0.864264	0.424748
sLHPWYNITPTSsPk	1	IPI00366296.2	Uncharacterized protein	metal ion binding; protein binding			N-Term(iTRAQ8plex); S13(Phospho); K15(iTRAQ8plex)	S(1): 0.0; Y(6): 20.0; T(9): 20.0; T(11): 20.0; S(12): 20.0; S(13): 20.0	45.9784	3	2416.25	-0.00450368	1.20109	0.290465	0.942625	0.761376
sPAPPMGSsSPQmLIk	1	IPI00366296.2	Uncharacterized protein	metal ion binding; protein binding			N-Term(iTRAQ8plex); S9(Phospho); M13(Oxidation); K16(iTRAQ8plex)	S(1): 0.0; S(8): 0.4; S(9): 49.8; S(10): 49.8	86.9126	3	2332.18	-2.56755	0.990616	0.971998	0.986009	0.962296
sLHPWYNItPtSSPk	1	IPI00366296.2	Uncharacterized protein	metal ion binding; protein binding			N-Term(iTRAQ8plex); T9(Phospho); T11(Phospho); K15(iTRAQ8plex)	S(1): 0.0; Y(6): 0.0; T(9): 50.0; T(11): 50.0; S(12): 50.0; S(13): 50.0	85.1904	3	2496.21	-3.14308	0.970642	0.876494	0.957318	0.829348
sPAPPMGsSSPQMLIk	1	IPI00366296.2	Uncharacterized protein	metal ion binding; protein binding			N-Term(iTRAQ8plex); S8(Phospho); K16(iTRAQ8plex)	S(1): 0.0; S(8): 33.3; S(9): 33.3; S(10): 33.3	65.2576	3	2316.19	-2.30366	1.07415	0.671051	0.940407	0.75117
qSHsPQPSsPk	1	IPI00366345.2	Uncharacterized protein	structural molecule activity	cytoplasm; endoplasmic reticulum; membrane; nucleus	development	N-Term(iTRAQ8plex); S4(Phospho); S9(Phospho); K11(iTRAQ8plex)	S(2): 50.0; S(4): 50.0; S(8): 50.0; S(9): 50.0	57.585	3	1947.9	-8.12521	5.18092	1.02983e-20	1.24885	0.212354
vPEkPPsPkEsPHFYR	1	IPI00366345.2	Uncharacterized protein	structural molecule activity	cytoplasm; endoplasmic reticulum; membrane; nucleus	development	N-Term(iTRAQ8plex); K4(iTRAQ8plex); S7(Phospho); K9(iTRAQ8plex); S11(Phospho)	S(7): 99.9; S(11): 99.9; Y(15): 0.2	41.37	5	2967.52	-4.76156	1.19529	0.303163	1.34172	0.101117
sVPTIDsGNEDDDSSFk	1	IPI00366370.3	Eukaryotic translation initiation factor 5B	catalytic activity; nucleotide binding; RNA binding	cytoplasm	metabolic process	N-Term(iTRAQ8plex); S7(Phospho); K17(iTRAQ8plex)	S(1): 0.0; T(4): 0.0; S(7): 100.0; S(14): 0.0; S(15): 0.0	172.119	3	2501.15	-0.4126	1.51119	0.0184038	0.784415	0.176828
tSFDENDsEELEDkDSk	1	IPI00366370.3	Eukaryotic translation initiation factor 5B	catalytic activity; nucleotide binding; RNA binding	cytoplasm	metabolic process	N-Term(iTRAQ8plex); S8(Phospho); K14(iTRAQ8plex); K17(iTRAQ8plex)	T(1): 0.0; S(2): 0.0; S(8): 99.9; S(16): 0.1	98.9538	4	2980.38	-7.60771	1.10109	0.572104	1.27446	0.174416
sRSPVDSPVPASmFAPEPSsPGAAR	1	IPI00366437.6	GTP-binding protein 1	catalytic activity; nucleotide binding	cytoplasm; cytosol	metabolic process; regulation of biological process	N-Term(iTRAQ8plex); S1(Phospho); M13(Oxidation); S20(Phospho)	S(1): 33.3; S(3): 33.3; S(7): 33.3; S(12): 0.7; S(19): 49.7; S(20): 49.7	64.3387	3	2977.36	3.75205	0.7819	0.151973	1.02005	0.88845
sRSPVDSPVPASMFAPEPSsPGAAR	1	IPI00366437.6	GTP-binding protein 1	catalytic activity; nucleotide binding	cytoplasm; cytosol	metabolic process; regulation of biological process	N-Term(iTRAQ8plex); S1(Phospho); S20(Phospho)	S(1): 33.3; S(3): 33.3; S(7): 33.3; S(12): 0.0; S(19): 50.0; S(20): 50.0	91.3619	3	2961.35	-0.706612	0.98451	0.942903	0.855059	0.390216
sRsPVDSPVPASMFAPEPSsPGAAR	1	IPI00366437.6	GTP-binding protein 1	catalytic activity; nucleotide binding	cytoplasm; cytosol	metabolic process; regulation of biological process	N-Term(iTRAQ8plex); S1(Phospho); S3(Phospho); S20(Phospho)	S(1): 65.6; S(3): 65.6; S(7): 65.6; S(12): 34.4; S(19): 34.4; S(20): 34.4	27.1553	3	3041.31	-1.15698	0.829277	0.277865	1.12168	0.509419
tGTGsPFAGNsPAREGEQDAGSLk	1	IPI00366797.4	Uncharacterized protein	metal ion binding			N-Term(iTRAQ8plex); S5(Phospho); S11(Phospho); K24(iTRAQ8plex)	T(1): 2.6; T(3): 15.4; S(5): 83.7; S(11): 90.1; S(22): 8.2	43.3411	4	3102.44	0.454211	1.07216	0.678714	0.714099	0.059331
tGTGSPFAGNsPAR	1	IPI00366797.4	Uncharacterized protein	metal ion binding			N-Term(iTRAQ8plex); T1(Phospho); S11(Phospho)	T(1): 50.0; T(3): 50.0; S(5): 50.0; S(11): 50.0	13.5146	3	1783.76	-4.54948	0.566724	0.000857154	2.99706	1.58783e-09
lPDSTDkEVVDTLsNGsEtDGDDTPR	1	IPI00366866.2	Uncharacterized protein	protein binding			N-Term(iTRAQ8plex); K7(iTRAQ8plex); S14(Phospho); S17(Phospho); T19(Phospho)	S(4): 50.0; T(5): 50.0; T(12): 50.0; S(14): 50.0; S(17): 50.0; T(19): 50.0; T(24): 0.1	43.5332	4	3611.55	0.165495	0.965041	0.849624	0.809066	0.240286
ltSVSSsVDFDQR	1	IPI00366912.4	Uncharacterized protein	nucleotide binding	membrane		N-Term(iTRAQ8plex); T2(Phospho); S7(Phospho)	T(2): 40.0; S(3): 40.0; S(5): 40.0; S(6): 40.0; S(7): 40.0	77.496	2	1904.84	1.05109	0.987654	0.957901	1.06331	0.713289
nAEEEsEsEAEEGD	1	IPI00366953.1	Basic leucine zipper and W2 domain-containing protein 1	protein binding		metabolic process; regulation of biological process	N-Term(iTRAQ8plex); S6(Phospho); S8(Phospho)	S(6): 100.0; S(8): 100.0	136.464	2	1988.68	-0.588623	0.958138	0.816537	0.967466	0.876466
nAEEEsESEAEEGD	1	IPI00366953.1	Basic leucine zipper and W2 domain-containing protein 1	protein binding		metabolic process; regulation of biological process	N-Term(iTRAQ8plex); S6(Phospho)	S(6): 50.0; S(8): 50.0	132.979	2	1908.72	-0.665499	0.991757	0.977421	1.23068	0.243219
rLsLPGLLSQVsPR	1	IPI00366955.4	Alsin	enzyme regulator activity; protein binding	cytoplasm; cytoskeleton; cytosol; endosome; membrane	cell communication; cell death; cell differentiation; cell organization and biogenesis; defense response; development; metabolic process; regulation of biological process; response to stimulus; transport	N-Term(iTRAQ8plex); S3(Phospho); S12(Phospho)	S(3): 66.7; S(9): 66.7; S(12): 66.7	15.045	3	1987.04	-0.683592	1.21409	0.263552	0.899243	0.56723
vAGEAAEtDsEPEPEPR	1	IPI00367023.1	Uncharacterized protein		cytoplasm; cytosol	cell organization and biogenesis; coagulation; development; regulation of biological process; response to stimulus; transport	N-Term(iTRAQ8plex); T8(Phospho); S10(Phospho)	T(8): 100.0; S(10): 100.0	189.996	3	2247.93	-2.04168	1.01538	0.915455	0.999068	0.978789
rLsNVsLTGLGTVR	1	IPI00367094.4	Uncharacterized protein (Fragment)	catalytic activity; metal ion binding; nucleotide binding; protein binding	cytoplasm; cytosol; membrane; nucleus	cell communication; cell death; cell differentiation; cell organization and biogenesis; cell proliferation; cellular component movement; development; metabolic process; regulation of biological process; response to stimulus; transport	N-Term(iTRAQ8plex); S3(Phospho); S6(Phospho)	S(3): 99.9; S(6): 99.9; T(8): 0.1; T(12): 0.1	48.1973	3	1936.99	-1.5639	0.918779	0.631399	0.766414	0.138109
sENGMTGsASsLNNVTQ	1	IPI00367251.5	fibronectin type III and SPRY domain containing 1-like	protein binding			N-Term(iTRAQ8plex); S8(Phospho); S11(Phospho)	S(1): 0.0; T(6): 40.0; S(8): 40.0; S(10): 40.0; S(11): 40.0; T(16): 40.0	63.9707	2	2160.88	-2.2557	1.0011	0.979303	0.824894	0.287386
sLPENEEEAEEVFDPPIDLssDEEYYVEESR	1	IPI00367286.2	Muscle-related coiled-coil protein		cytoplasm	cell differentiation; development; metabolic process; regulation of biological process	N-Term(iTRAQ8plex); S20(Phospho); S21(Phospho)	S(1): 0.0; S(20): 100.0; S(21): 100.0; Y(25): 0.0; Y(26): 0.0; S(30): 0.0	314.766	3	4109.71	-0.379481	2.02153	6.21036e-05	0.388745	8.75981e-08
vGYIPQEGGDPPtPEPLk	1	IPI00367286.2	Muscle-related coiled-coil protein		cytoplasm	cell differentiation; development; metabolic process; regulation of biological process	N-Term(iTRAQ8plex); T13(Phospho); K18(iTRAQ8plex)	Y(3): 0.0; T(13): 100.0	149.069	4	2582.32	-5.51753	1.16612	0.373566	1.06257	0.716135
lSsVTEDEDQDAALTIVTVLDR	1	IPI00367286.2	Muscle-related coiled-coil protein		cytoplasm	cell differentiation; development; metabolic process; regulation of biological process	N-Term(iTRAQ8plex); S3(Phospho)	S(2): 1.4; S(3): 97.1; T(5): 1.4; T(15): 0.0; T(18): 0.0	283.335	3	2774.36	-0.449682	0.924752	0.658862	0.983019	0.948507
mmsPAQSTVPGPATLmTNPAAAVGmIPGk	1	IPI00367380.3	Uncharacterized protein	protein binding	cytoplasm; nucleus	cell communication; cell differentiation; development; metabolic process; regulation of biological process; response to stimulus	M1(Oxidation); N-Term(iTRAQ8plex); M2(Oxidation); S3(Phospho); M16(Oxidation); M25(Oxidation); K29(iTRAQ8plex)	S(3): 20.0; S(7): 20.0; T(8): 20.0; T(14): 20.0; T(17): 20.0	1.59114e-14	4	3578.75	-2.94475	2.61571	4.66741e-08	0.890829	0.531507
lEEGVAsDEEEAEGAEPGSAPTQEPEAPPPAAPQ	1	IPI00367479.5	Uncharacterized protein	catalytic activity; motor activity; nucleotide binding; protein binding	cytoskeleton		N-Term(iTRAQ8plex); S7(Phospho)	S(7): 94.6; S(19): 2.7; T(22): 2.7	128.792	4	3770.68	0.05769	1.03784	0.818062	0.96809	0.879359
rTSEtsIsPPGSSIGSPNR	1	IPI00367531.3	actin-binding LIM protein 3	metal ion binding; protein binding		cell organization and biogenesis	N-Term(iTRAQ8plex); T5(Phospho); S6(Phospho); S8(Phospho)	T(2): 60.0; S(3): 60.0; T(5): 60.0; S(6): 60.0; S(8): 60.0; S(12): 0.0; S(13): 0.0; S(16): 0.0	42.6469	3	2474.06	-1.19493	1.28857	0.145636	1.6457	0.00584394
rFssGGEEDDFDR	1	IPI00367531.3	actin-binding LIM protein 3	metal ion binding; protein binding		cell organization and biogenesis	N-Term(iTRAQ8plex); S3(Phospho); S4(Phospho)	S(3): 100.0; S(4): 100.0	138.294	3	1980.77	-1.05515	1.0378	0.818234	0.954503	0.816291
rAssPGYIDSPTYSQQGMSPTFSR	1	IPI00367531.3	actin-binding LIM protein 3	metal ion binding; protein binding		cell organization and biogenesis	N-Term(iTRAQ8plex); S3(Phospho); S4(Phospho)	S(3): 66.3; S(4): 66.3; Y(7): 66.3; S(10): 1.0; T(12): 0.0; Y(13): 0.0; S(14): 0.0; S(19): 0.0; T(21): 0.0; S(23): 0.0	132.046	3	3084.35	-0.554687	1.01161	0.932181	0.992357	0.991458
rAssPGYIDSPTYSQQGmSPTFSR	1	IPI00367531.3	actin-binding LIM protein 3	metal ion binding; protein binding		cell organization and biogenesis	N-Term(iTRAQ8plex); S3(Phospho); S4(Phospho); M18(Oxidation)	S(3): 91.1; S(4): 91.1; Y(7): 5.9; S(10): 5.9; T(12): 5.9; Y(13): 0.1; S(14): 0.0; S(19): 0.0; T(21): 0.0; S(23): 0.0	151.234	3	3100.35	1.60016	0.833925	0.292748	0.994885	0.997097
rTSEtsISPPGSSIGSPNR	1	IPI00367531.3	actin-binding LIM protein 3	metal ion binding; protein binding		cell organization and biogenesis	N-Term(iTRAQ8plex); T5(Phospho); S6(Phospho)	T(2): 40.0; S(3): 40.0; T(5): 40.0; S(6): 40.0; S(8): 40.0; S(12): 0.0; S(13): 0.0; S(16): 0.0	68.2505	3	2394.1	-2.0158	0.933596	0.700043	1.20442	0.29418
rASSPGyIDSPTySQQGMsPTFSR	1	IPI00367531.3	actin-binding LIM protein 3	metal ion binding; protein binding		cell organization and biogenesis	N-Term(iTRAQ8plex); Y7(Phospho); Y13(Phospho); S19(Phospho)	S(3): 37.3; S(4): 37.3; Y(7): 37.3; S(10): 37.3; T(12): 37.3; Y(13): 37.3; S(14): 37.3; S(19): 37.3; T(21): 1.3; S(23): 0.1	40.5465	3	3164.32	0.918182	0.876738	0.449406	0.869195	0.443802
nVEPQsGDL	1	IPI00367740.3	Uncharacterized protein	protein binding		cell communication	N-Term(iTRAQ8plex); S6(Phospho)	S(6): 100.0	77.4783	2	1342.62	-2.8498	0.954875	0.800925	1.14487	0.440311
eAGsPGRGsPLSSLLPSASVPESMTVHELR	1	IPI00367740.3	Uncharacterized protein	protein binding		cell communication	N-Term(iTRAQ8plex); S4(Phospho); S9(Phospho)	S(4): 5.4; S(9): 5.4; S(12): 92.7; S(13): 92.7; S(17): 3.7; S(19): 0.1; S(23): 0.0; T(25): 0.0	102.875	4	3512.68	-0.619513	0.9046	0.567579	1.04396	0.789471
sPsMSsIDLVSASDDVHR	1	IPI00367926.3	Uncharacterized protein	catalytic activity; protein binding	cytoplasm; cytosol; Golgi; mitochondrion; nucleus	cell communication; cell organization and biogenesis; cell proliferation; development; metabolic process; regulation of biological process; response to stimulus; transport	N-Term(iTRAQ8plex); S3(Phospho); S6(Phospho)	S(1): 1.0; S(3): 66.3; S(5): 66.3; S(6): 66.3; S(11): 0.0; S(13): 0.0	100.86	3	2367.03	0.323303	0.835444	0.297706	0.94233	0.760021
rNsSsPVsPASVPGQR	1	IPI00368005.2	Interferon regulatory factor 2-binding protein-like	metal ion binding	nucleus		N-Term(iTRAQ8plex); S3(Phospho); S5(Phospho); S8(Phospho)	S(3): 75.0; S(4): 75.0; S(5): 75.0; S(8): 75.0; S(11): 0.0	63.7612	3	2169.94	-1.42567	1.01981	0.895943	0.989304	0.977449
rNssSPVSPASVPGQR	1	IPI00368005.2	Interferon regulatory factor 2-binding protein-like	metal ion binding	nucleus		N-Term(iTRAQ8plex); S3(Phospho); S4(Phospho)	S(3): 66.7; S(4): 66.7; S(5): 66.7; S(8): 0.0; S(11): 0.0	148.414	3	2089.97	-0.885416	0.879554	0.46084	1.02892	0.851179
tPLAALGGPGPAPtAASP	1	IPI00368470.5	castor homolog 1, zinc finger	metal ion binding			N-Term(iTRAQ8plex); T14(Phospho)	T(1): 0.0; T(14): 98.7; S(17): 1.3	186.918	2	1930	-1.8204	0.954187	0.797638	0.987155	0.967569
yQDHDEEDDDDsDEESHAHR	1	IPI00368570.5	Uncharacterized protein				N-Term(iTRAQ8plex); S12(Phospho)	Y(1): 96.6; S(12): 1.7; S(16): 1.7	41.9355	4	2828.05	-0.277767	0.870717	0.425389	0.879102	0.48317
yPGHEVGEENVsEEVFR	1	IPI00368570.5	Uncharacterized protein				N-Term(iTRAQ8plex); S12(Phospho)	Y(1): 0.0; S(12): 100.0	56.842	3	2361.06	-2.69174	1.00854	0.945882	0.919694	0.657042
lQGQEDENDDEDGDsSENGHQTQDHQGHk	1	IPI00368570.5	Uncharacterized protein				N-Term(iTRAQ8plex); S15(Phospho); K29(iTRAQ8plex)	S(15): 33.3; S(16): 33.3; T(22): 33.3	69.4971	5	3937.64	-3.95677	1.87019	0.000365093	1.10049	0.578621
sVQEDIGHQPLQPTGPGsGESR	1	IPI00368570.5	Uncharacterized protein				N-Term(iTRAQ8plex); S18(Phospho)	S(1): 0.0; T(14): 3.1; S(18): 96.8; S(21): 0.1	140.17	4	2660.26	-0.959373	1.02115	0.890058	1.00957	0.933227
eGsSEEESR	1	IPI00368570.5	Uncharacterized protein				N-Term(iTRAQ8plex); S3(Phospho)	S(3): 98.9; S(4): 1.1; S(8): 0.0	107.756	2	1393.58	-1.01628	0.93529	0.707994	1.24017	0.226666
dGDEDIsTEFGHk	1	IPI00368570.5	Uncharacterized protein				N-Term(iTRAQ8plex); S7(Phospho); K13(iTRAQ8plex)	S(7): 50.0; T(8): 50.0	71.6827	3	2137.98	-2.39754	1.10975	0.542327	1.06236	0.716928
aRsRtPPSAPSQSR	1	IPI00368692.5	Uncharacterized protein	protein binding	nucleus; organelle lumen; spliceosomal complex		N-Term(iTRAQ8plex); S3(Phospho); T5(Phospho)	S(3): 99.9; T(5): 99.9; S(8): 0.1; S(11): 0.1; S(13): 0.1	53.821	3	1961.92	-1.85216	1.16117	0.386632	0.912336	0.624297
rsSSELsPEIVEk	1	IPI00368692.5	Uncharacterized protein	protein binding	nucleus; organelle lumen; spliceosomal complex		N-Term(iTRAQ8plex); S2(Phospho); S7(Phospho); K13(iTRAQ8plex)	S(2): 50.0; S(3): 50.0; S(4): 50.0; S(7): 50.0	88.8018	3	2229.1	-2.07652	1.02548	0.871184	1.06782	0.696095
sEQPLSQVLPTLsPEHk	1	IPI00368692.5	Uncharacterized protein	protein binding	nucleus; organelle lumen; spliceosomal complex		N-Term(iTRAQ8plex); S13(Phospho); K17(iTRAQ8plex)	S(1): 0.0; S(6): 0.0; T(11): 50.0; S(13): 50.0	93.7266	3	2578.36	-4.34318	1.04334	0.794932	1.05687	0.738214
eISssPTSk	1	IPI00368692.5	Uncharacterized protein	protein binding	nucleus; organelle lumen; spliceosomal complex		N-Term(iTRAQ8plex); S4(Phospho); S5(Phospho); K9(iTRAQ8plex)	S(3): 1.1; S(4): 97.9; S(5): 97.9; T(7): 1.6; S(8): 1.6	78.5948	2	1703.81	-1.92524	1.24688	0.204474	0.928814	0.698181
sLsYsPVER	1	IPI00368692.5	Uncharacterized protein	protein binding	nucleus; organelle lumen; spliceosomal complex		N-Term(iTRAQ8plex); S3(Phospho); S5(Phospho)	S(1): 0.6; S(3): 66.5; Y(4): 66.5; S(5): 66.5	77.2635	2	1501.66	-2.2902	0.728834	0.0646437	1.46123	0.0351918
sAVRPsPsPER	1	IPI00368692.5	Uncharacterized protein	protein binding	nucleus; organelle lumen; spliceosomal complex		N-Term(iTRAQ8plex); S6(Phospho); S8(Phospho)	S(1): 0.0; S(6): 100.0; S(8): 100.0	117.122	2	1646.76	-2.13488	1.00184	0.975946	1.07584	0.66608
rQPsPQPsPR	1	IPI00368692.5	Uncharacterized protein	protein binding	nucleus; organelle lumen; spliceosomal complex		N-Term(iTRAQ8plex); S4(Phospho); S8(Phospho)	S(4): 100.0; S(8): 100.0	26.846	3	1613.75	-1.02301	0.902596	0.558734	1.47409	0.0312339
vGIFSSQSVSsPLLETVQQR	1	IPI00368692.5	Uncharacterized protein	protein binding	nucleus; organelle lumen; spliceosomal complex		N-Term(iTRAQ8plex); S11(Phospho)	S(5): 0.3; S(6): 0.3; S(8): 0.3; S(10): 49.5; S(11): 49.5; T(16): 0.0	161.012	3	2546.31	-1.27969	0.933507	0.699624	0.865704	0.430271
sEcDssPEPk	1	IPI00368692.5	Uncharacterized protein	protein binding	nucleus; organelle lumen; spliceosomal complex		N-Term(iTRAQ8plex); C3(Carbamidomethyl); S5(Phospho); S6(Phospho); K10(iTRAQ8plex)	S(1): 0.0; S(5): 100.0; S(6): 100.0	86.3151	3	1903.79	-3.45983	0.771192	0.130016	0.835442	0.321455
aAEIPAVAScWVGPQVsPEHk	1	IPI00368692.5	Uncharacterized protein	protein binding	nucleus; organelle lumen; spliceosomal complex		N-Term(iTRAQ8plex); C10(Carbamidomethyl); S17(Phospho); K21(iTRAQ8plex)	S(9): 50.0; S(17): 50.0	116.474	4	2921.47	-3.72723	0.73924	0.0777358	1.31273	0.128517
lNLsSGGLPLSTRHAPRGQGIVR	1	IPI00368770.5	Uncharacterized protein				N-Term(iTRAQ8plex); S4(Phospho)	S(4): 32.9; S(5): 32.9; S(11): 32.9; T(12): 1.4	24.463	3	2770.51	-1.0408	0.869382	0.420142	1.05709	0.737344
kEsPPPLVPPAAR	1	IPI00368916.1	Uncharacterized protein	protein binding	cytoplasm; Golgi; nucleus	cell differentiation; cell proliferation; development; metabolic process; regulation of biological process; reproduction	N-Term(iTRAQ8plex); K1(iTRAQ8plex); S3(Phospho)	S(3): 100.0	68.2735	3	2047.15	-1.56512	1.00255	0.972765	1.04938	0.76774
vSsRSQTEEDcTEELFDFLHAR	1	IPI00369093.1	Cytochrome b-c1 complex subunit 6, mitochondrial	catalytic activity; protein binding; transporter activity	cytoplasm; membrane; mitochondrion	cell organization and biogenesis; metabolic process; transport	N-Term(iTRAQ8plex); S3(Phospho); C11(Carbamidomethyl)	S(2): 20.0; S(3): 20.0; S(5): 20.0; T(7): 20.0; T(12): 20.0	47.9467	4	3040.37	0.215663	0.81492	0.234721	1.09105	0.611239
sQtEEDcTEELFDFLHAR	1	IPI00369093.1	Cytochrome b-c1 complex subunit 6, mitochondrial	catalytic activity; protein binding; transporter activity	cytoplasm; membrane; mitochondrion	cell organization and biogenesis; metabolic process; transport	N-Term(iTRAQ8plex); T3(Phospho); C7(Carbamidomethyl)	S(1): 0.0; T(3): 99.2; T(8): 0.8	168.199	3	2611.13	-0.180791	0.867697	0.41357	0.818861	0.268855
eRLEscDR	1	IPI00369093.1	Cytochrome b-c1 complex subunit 6, mitochondrial	catalytic activity; protein binding; transporter activity	cytoplasm; membrane; mitochondrion	cell organization and biogenesis; metabolic process; transport	N-Term(iTRAQ8plex); S5(Phospho); C6(Carbamidomethyl)	S(5): 100.0	44.8816	3	1448.65	-0.236824	0.96454	0.847222	1.2102	0.282286
lGsPARHsPLGVPGAGDGTEDPSLTALR	1	IPI00369145.1	Palmdelphin		cytoplasm; membrane	cell organization and biogenesis; regulation of biological process	N-Term(iTRAQ8plex); S3(Phospho); S8(Phospho)	S(3): 100.0; S(8): 100.0; T(19): 0.0; S(23): 0.0; T(25): 0.0	106.803	4	3192.54	1.14587	0.832833	0.289212	0.736811	0.0877627
vIsPGPNSQER	1	IPI00369145.1	Palmdelphin		cytoplasm; membrane	cell organization and biogenesis; regulation of biological process	N-Term(iTRAQ8plex); S3(Phospho)	S(3): 100.0; S(8): 0.0	80.3487	3	1567.77	-2.58787	1.17239	0.357484	1.03944	0.807812
sGPQcSsPIcQEEADVR	1	IPI00369145.1	Palmdelphin		cytoplasm; membrane	cell organization and biogenesis; regulation of biological process	N-Term(iTRAQ8plex); C5(Carbamidomethyl); S7(Phospho); C10(Carbamidomethyl)	S(1): 0.0; S(6): 0.4; S(7): 99.6	267.657	3	2303.99	-0.975233	0.863729	0.398278	0.97434	0.908359
eTESAPGsPR	1	IPI00369227.4	la related protein				N-Term(iTRAQ8plex); S8(Phospho)	T(2): 0.0; S(4): 0.0; S(8): 100.0	136.732	2	1414.65	-3.15125	1.22854	0.235999	1.21663	0.269517
tASISSSPSEGTPAVGSyGcTPQsLPk	1	IPI00369227.4	la related protein				N-Term(iTRAQ8plex); Y18(Phospho); C20(Carbamidomethyl); S24(Phospho); K27(iTRAQ8plex)	T(1): 0.0; S(3): 0.0; S(5): 0.0; S(6): 0.0; S(7): 0.0; S(9): 0.7; T(12): 0.7; S(17): 49.6; Y(18): 49.6; T(21): 49.6; S(24): 49.6	87.7471	3	3434.61	2.8626	0.565819	0.000828533	1.35517	0.0902588
eSPRPPAAAEAPAGsDGEDGGRR	1	IPI00369227.4	la related protein				N-Term(iTRAQ8plex); S15(Phospho)	S(2): 0.5; S(15): 99.5	38.379	4	2634.22	0.880392	0.837597	0.304814	1.07092	0.684429
eTEsAPGsPR	1	IPI00369227.4	la related protein				N-Term(iTRAQ8plex); S4(Phospho); S8(Phospho)	T(2): 1.6; S(4): 98.4; S(8): 100.0	73.0924	3	1494.62	-1.9653	0.79424	0.180211	1.0066	0.946045
aSQAsQEY	1	IPI00369397.5	Histone H2A	DNA binding; protein binding	chromosome; nucleus; organelle lumen	cell organization and biogenesis; metabolic process; regulation of biological process; reproduction; response to stimulus	N-Term(iTRAQ8plex); S5(Phospho)	S(2): 0.0; S(5): 99.5; Y(8): 0.5	98.9017	2	1267.55	-2.08823	0.984048	0.940698	0.98504	0.957829
iDsTEVIYQPR	1	IPI00369439.4	47 kDa protein	catalytic activity; nucleotide binding		metabolic process	N-Term(iTRAQ8plex); S3(Phospho)	S(3): 50.0; T(4): 50.0; Y(8): 0.0	50.5108	3	1704.85	-1.02233	1.0741	0.67124	1.05109	0.76097
iIAEALtR	1	IPI00369465.3	Nicalin	catalytic activity	cytoplasm; endoplasmic reticulum; membrane; nucleus	cell communication; metabolic process; regulation of biological process; response to stimulus	N-Term(iTRAQ8plex); T7(Phospho)	T(7): 100.0	57.7933	2	1270.71	0.145454	1.05092	0.763486	0.905139	0.592718
lGASNsPGQPNSVk	1	IPI00369616.5	Uncharacterized protein (Fragment)			metabolic process	N-Term(iTRAQ8plex); S6(Phospho); K14(iTRAQ8plex)	S(4): 0.0; S(6): 100.0; S(12): 0.0	168.579	3	2044.07	-0.84964	0.928867	0.677952	1.0521	0.756957
lcLsTVDLEVk	1	IPI00369678.3	Uncharacterized protein	transporter activity	membrane	transport	N-Term(iTRAQ8plex); C2(Carbamidomethyl); S4(Phospho); K11(iTRAQ8plex)	S(4): 50.0; T(5): 50.0	101.359	3	1965.06	0.706602	1.11873	0.512517	0.955541	0.821102
lAGLGPEDDPDtDDEQEPR	1	IPI00369961.4	Uncharacterized protein	catalytic activity; nucleotide binding	membrane	metabolic process	N-Term(iTRAQ8plex); T12(Phospho)	T(12): 100.0	163.21	3	2453.06	-3.59113	1.07856	0.654213	0.771687	0.148794
ssPAPNPALASPsPVLASPGPAQLQLVR	1	IPI00370029.4	Uncharacterized protein	protein binding			N-Term(iTRAQ8plex); S2(Phospho); S13(Phospho)	S(1): 1.7; S(2): 98.3; S(11): 1.7; S(13): 98.3; S(18): 0.0	200.016	3	3186.63	0.268423	0.988684	0.962806	0.870157	0.447559
nVDNAEGsDTDY	1	IPI00370134.6	hect (homologous to the E6-AP (UBE3A) carboxyl terminus) domain and RCC1 (CHC1)-like domain (RLD) 1	catalytic activity; protein binding	membrane	metabolic process	N-Term(iTRAQ8plex); S8(Phospho)	S(8): 49.9; T(10): 49.9; Y(12): 0.2	139.359	2	1683.67	-0.876838	1.24701	0.204262	0.967523	0.876727
sRSEsDLSQPEsDEEGYALSGR	1	IPI00370134.6	hect (homologous to the E6-AP (UBE3A) carboxyl terminus) domain and RCC1 (CHC1)-like domain (RLD) 1	catalytic activity; protein binding	membrane	metabolic process	N-Term(iTRAQ8plex); S5(Phospho); S12(Phospho)	S(1): 25.6; S(3): 25.6; S(5): 25.6; S(8): 25.6; S(12): 87.0; Y(17): 5.2; S(20): 5.2	24.8604	3	2863.18	-4.85	1.24527	0.20709	0.688355	0.0361755
lADDEGDsDsESVGQSR	1	IPI00370333.1	tyrosine-protein kinase BAZ1B	metal ion binding; protein binding			N-Term(iTRAQ8plex); S8(Phospho); S10(Phospho)	S(8): 100.0; S(10): 99.1; S(12): 0.9; S(16): 0.0	207.095	3	2230.87	-0.628139	0.948732	0.771608	0.93085	0.707437
sNsSEASSGDFLDLk	1	IPI00370361.3	Hematological and neurological expressed 1 protein		nucleus		N-Term(iTRAQ8plex); S3(Phospho); K15(iTRAQ8plex)	S(1): 0.2; S(3): 49.6; S(4): 49.6; S(7): 0.2; S(8): 0.2	137.06	3	2245.08	-3.70822	0.955959	0.806109	1.26706	0.184733
dTSPDkGELVsDEEEDT	1	IPI00370530.4	Uncharacterized protein	enzyme regulator activity; protein binding		metabolic process; regulation of biological process	N-Term(iTRAQ8plex); K6(iTRAQ8plex); S11(Phospho)	T(2): 0.0; S(3): 0.1; S(11): 99.7; T(17): 0.1	69.0769	3	2554.15	-2.70161	0.722231	0.0572411	1.13216	0.477345
rSssGSGGGGATGAR	1	IPI00370721.2	Uncharacterized protein	protein binding			N-Term(iTRAQ8plex); S3(Phospho); S4(Phospho)	S(2): 66.1; S(3): 66.1; S(4): 66.1; S(6): 1.7; T(12): 0.1	45.9784	3	1728.73	-1.90114	1.04709	0.779281	0.936756	0.734415
sAsPDDDLGSSNWEAADLGNEER	1	IPI00371185.2	small acidic protein				N-Term(iTRAQ8plex); S3(Phospho)	S(1): 0.0; S(3): 100.0; S(10): 0.0; S(11): 0.0	229.219	3	2819.19	-0.745318	1.03355	0.836343	1.09734	0.589388
tDsTGLSEGADAPVYAMQDSR	1	IPI00371277.3	xin actin-binding repeat containing 1	protein binding		cell organization and biogenesis	N-Term(iTRAQ8plex); S3(Phospho)	T(1): 33.2; S(3): 33.2; T(4): 33.2; S(7): 0.4; Y(15): 0.0; S(20): 0.0	78.7381	3	2555.13	-0.587676	0.9237	0.654007	1.09691	0.59086
eILVDEkDFQPsPDLIPPGPDVQHQR	1	IPI00371277.3	xin actin-binding repeat containing 1	protein binding		cell organization and biogenesis	N-Term(iTRAQ8plex); K7(iTRAQ8plex); S12(Phospho)	S(12): 100.0	206.002	4	3657.88	1.35179	0.971941	0.882726	1.25225	0.206945
gIsLEEGALPDVSATR	1	IPI00371277.3	xin actin-binding repeat containing 1	protein binding		cell organization and biogenesis	N-Term(iTRAQ8plex); S3(Phospho)	S(3): 100.0; S(13): 0.0; T(15): 0.0	221.892	3	1999	-0.957637	1.00485	0.962401	1.05304	0.753246
gSSsPTFISIQSAAk	1	IPI00371277.3	xin actin-binding repeat containing 1	protein binding		cell organization and biogenesis	N-Term(iTRAQ8plex); S4(Phospho); K15(iTRAQ8plex)	S(2): 20.0; S(3): 20.0; S(4): 20.0; T(6): 20.0; S(9): 20.0; S(12): 0.0	45.9784	3	2169.13	-4.38113	0.947559	0.766026	1.41372	0.0541865
eSPPSWSTDSSLGPVLPEsPTPSR	1	IPI00371306.2	Uncharacterized protein	metal ion binding	cytoplasm; membrane; nucleus	cell communication; cell differentiation; cell organization and biogenesis; cellular component movement; metabolic process; regulation of biological process; response to stimulus	N-Term(iTRAQ8plex); S19(Phospho)	S(2): 0.0; S(5): 0.0; S(7): 0.0; T(8): 0.0; S(10): 0.0; S(11): 0.0; S(19): 99.3; T(21): 0.6; S(23): 0.0	228.976	3	2894.38	-0.198912	0.880891	0.466314	0.923186	0.67273
qEPLGsDSEGVNcLAYDEAIMAQQDR	1	IPI00371462.3	Ubiquitin thioesterase OTUB1	catalytic activity; protein binding	cytoplasm	metabolic process; regulation of biological process; response to stimulus	N-Term(iTRAQ8plex); S6(Phospho); C13(Carbamidomethyl)	S(6): 50.0; S(8): 50.0; Y(16): 0.0	109.26	3	3280.45	2.59891	1.44789	0.0344209	0.992761	0.993307
gSFPEPEESsER	1	IPI00371503.4	latent transforming growth factor beta binding protein 4	metal ion binding; protein binding			N-Term(iTRAQ8plex); S10(Phospho)	S(2): 0.0; S(9): 50.0; S(10): 50.0	31.7814	2	1734.75	-2.93309	1.58781	0.00835463	1.57085	0.0123557
gGGGsGAGEPPk	1	IPI00371727.6	Leucine-rich repeat and fibronectin type-III domain-containing protein 2	protein binding	membrane		N-Term(iTRAQ8plex); S5(Phospho); K12(iTRAQ8plex)	S(5): 100.0	30.5252	3	1658.83	-5.0044	1.00848	0.946153	1.26913	0.1818
aITSLLGGGsPk	1	IPI00371827.5	Uncharacterized protein	DNA binding	membrane; nucleus	cell differentiation; development; metabolic process; regulation of biological process	N-Term(iTRAQ8plex); S10(Phospho); K12(iTRAQ8plex)	T(3): 0.0; S(4): 0.0; S(10): 100.0	189.461	3	1789.01	-0.899058	1.04377	0.793099	0.953281	0.810626
gSRPPLILQSQSLPcsSPR	1	IPI00371827.5	Uncharacterized protein	DNA binding	membrane; nucleus	cell differentiation; development; metabolic process; regulation of biological process	N-Term(iTRAQ8plex); C15(Carbamidomethyl); S16(Phospho)	S(2): 20.0; S(10): 20.0; S(12): 20.0; S(16): 20.0; S(17): 20.0	27.078	3	2464.27	-0.610055	1.01652	0.910451	0.929591	0.701712
emDtSEkEEADLDDQSSNR	1	IPI00371976.4	protein phosphatase 1 regulatory subunit 12B	protein binding			N-Term(iTRAQ8plex); M2(Oxidation); T4(Phospho); K7(iTRAQ8plex)	T(4): 50.0; S(5): 50.0; S(16): 0.0; S(17): 0.0	79.4096	4	2903.26	-3.33902	0.782596	0.153483	1.36748	0.0812487
qLTEMLPSILNQLGADSLTsLR	1	IPI00372004.3	Uncharacterized protein				N-Term(iTRAQ8plex); S20(Phospho)	T(3): 0.0; S(8): 25.0; S(17): 25.0; T(19): 25.0; S(20): 25.0	57.7333	3	2784.44	-2.57606	1.14967	0.418309	1.4586	0.0360569
sSISPMDEPVPDSEsPIEk	1	IPI00372009.3	Uncharacterized protein		cytoplasm; cytosol	cell differentiation; cell growth; cell organization and biogenesis; cellular component movement; development; regulation of biological process; transport	N-Term(iTRAQ8plex); S1(Phospho); S15(Phospho); K19(iTRAQ8plex)	S(1): 40.0; S(2): 40.0; S(4): 40.0; S(13): 40.0; S(15): 40.0	32.1049	3	2812.29	-0.15773	0.666359	0.0174522	3.19208	1.77108e-10
eSTAAYQtSSSPPIDAAAAEPYGFR	1	IPI00372009.3	Uncharacterized protein		cytoplasm; cytosol	cell differentiation; cell growth; cell organization and biogenesis; cellular component movement; development; regulation of biological process; transport	N-Term(iTRAQ8plex); T8(Phospho)	S(2): 0.0; T(3): 0.0; Y(6): 0.3; T(8): 24.9; S(9): 24.9; S(10): 24.9; S(11): 24.9; Y(22): 0.0	112.8	3	2971.37	0.122214	1.30822	0.12336	1.16829	0.377551
eSsPTySPGFSDSTSGAk	1	IPI00372009.3	Uncharacterized protein		cytoplasm; cytosol	cell differentiation; cell growth; cell organization and biogenesis; cellular component movement; development; regulation of biological process; transport	N-Term(iTRAQ8plex); S3(Phospho); Y6(Phospho); K18(iTRAQ8plex)	S(2): 39.9; S(3): 39.9; T(5): 39.9; Y(6): 39.9; S(7): 39.9; S(11): 0.2; S(13): 0.2; T(14): 0.2; S(15): 0.0	102.644	3	2573.13	-0.0847427	0.911386	0.597865	1.04199	0.797422
sLMssPEDLTk	1	IPI00372009.3	Uncharacterized protein		cytoplasm; cytosol	cell differentiation; cell growth; cell organization and biogenesis; cellular component movement; development; regulation of biological process; transport	N-Term(iTRAQ8plex); S4(Phospho); S5(Phospho); K11(iTRAQ8plex)	S(1): 0.0; S(4): 100.0; S(5): 100.0; T(10): 0.0	134.927	3	1975.93	-0.608143	0.999373	0.987091	1.32773	0.113621
vLsPLRsPPLIGSESAYEDFLSADDk	1	IPI00372009.3	Uncharacterized protein		cytoplasm; cytosol	cell differentiation; cell growth; cell organization and biogenesis; cellular component movement; development; regulation of biological process; transport	N-Term(iTRAQ8plex); S3(Phospho); S7(Phospho); K26(iTRAQ8plex)	S(3): 40.0; S(7): 40.0; S(13): 40.0; S(15): 40.0; Y(17): 40.0; S(22): 0.0	98.4632	4	3574.76	1.34129	0.965085	0.849836	1.07431	0.671748
esSPTYSPGFSDSTSGAk	1	IPI00372009.3	Uncharacterized protein		cytoplasm; cytosol	cell differentiation; cell growth; cell organization and biogenesis; cellular component movement; development; regulation of biological process; transport	N-Term(iTRAQ8plex); S2(Phospho); K18(iTRAQ8plex)	S(2): 12.5; S(3): 12.5; T(5): 12.5; Y(6): 12.5; S(7): 12.5; S(11): 12.5; S(13): 12.5; T(14): 12.5; S(15): 0.2	45.9788	3	2493.17	0.411146	0.860036	0.384294	0.972376	0.899251
gTPGsSPYAsPR	1	IPI00372026.4	Leiomodin-2	protein binding	cytoskeleton		N-Term(iTRAQ8plex); S5(Phospho); S10(Phospho)	T(2): 0.9; S(5): 49.8; S(6): 49.8; Y(8): 49.8; S(10): 49.8	49.2176	3	1640.7	-1.01452	1.01833	0.902467	0.80767	0.236368
gtPGsSPYAsPR	1	IPI00372026.4	Leiomodin-2	protein binding	cytoskeleton		N-Term(iTRAQ8plex); T2(Phospho); S5(Phospho); S10(Phospho)	T(2): 2.0; S(5): 74.5; S(6): 74.5; Y(8): 74.5; S(10): 74.5	30.459	2	1720.66	-2.99447	0.898974	0.542877	0.807783	0.236685
yEsIDEDELLASLTAEELk	1	IPI00372026.4	Leiomodin-2	protein binding	cytoskeleton		N-Term(iTRAQ8plex); S3(Phospho); K19(iTRAQ8plex)	Y(1): 0.0; S(3): 100.0; S(12): 0.0; T(14): 0.0	186.229	3	2856.42	-1.66197	0.913782	0.608672	1.6075	0.00858974
tLNMTtSPEEk	1	IPI00372214.3	GMP synthase [glutamine-hydrolyzing]	catalytic activity; nucleotide binding; protein binding	cytoplasm; cytosol	metabolic process; response to stimulus	N-Term(iTRAQ8plex); T6(Phospho); K11(iTRAQ8plex)	T(1): 0.0; T(5): 0.2; T(6): 49.9; S(7): 49.9	120.496	3	1938.97	-2.25106	0.845488	0.331658	1.13796	0.460193
tLNmTTsPEEk	1	IPI00372214.3	GMP synthase [glutamine-hydrolyzing]	catalytic activity; nucleotide binding; protein binding	cytoplasm; cytosol	metabolic process; response to stimulus	N-Term(iTRAQ8plex); M4(Oxidation); S7(Phospho); K11(iTRAQ8plex)	T(1): 0.0; T(5): 33.3; T(6): 33.3; S(7): 33.3	51.8724	3	1954.97	0.149887	0.762609	0.114072	1.40742	0.0573106
sAEDLTEGSYDAILSAEQLEk	1	IPI00372341.3	Armadillo repeat-containing protein 10		cytoplasm; endoplasmic reticulum; membrane; mitochondrion	regulation of biological process	N-Term(iTRAQ8plex); S1(Phospho); K21(iTRAQ8plex)	S(1): 99.9; T(6): 0.1; S(9): 0.0; Y(10): 0.0; S(15): 0.0	149.748	3	2957.45	1.075	1.0691	0.690611	1.11918	0.517301
qFstSSDHEPPGVLG	1	IPI00372366.4	Uncharacterized protein (Fragment)	enzyme regulator activity; metal ion binding		metabolic process; regulation of biological process	N-Term(iTRAQ8plex); S3(Phospho); T4(Phospho)	S(3): 50.0; T(4): 50.0; S(5): 50.0; S(6): 50.0	28.9878	2	2021.86	1.66149	0.802881	0.201888	1.07517	0.668578
rSGVGLAVVNGQLmAVGGFDGtTYLk	1	IPI00372375.2	Kelch-like protein 20	catalytic activity; protein binding	cell surface; cytoplasm; Golgi; nucleus; organelle lumen	cell death; metabolic process; regulation of biological process	N-Term(iTRAQ8plex); M14(Oxidation); T22(Phospho); K26(iTRAQ8plex)	S(2): 47.9; T(22): 47.9; T(23): 2.1; Y(24): 2.1	24.0491	4	3314.73	-3.68651	1.59837	0.00747504	0.636523	0.0110531
vPssDEEVVEEPQSR	1	IPI00372789.3	Uncharacterized protein	protein binding	chromosome; cytoplasm; nucleus; organelle lumen	cell organization and biogenesis; metabolic process	N-Term(iTRAQ8plex); S3(Phospho); S4(Phospho)	S(3): 100.0; S(4): 100.0; S(14): 0.0	201.483	2	2150.92	-0.149753	0.952953	0.791741	1.05721	0.73689
eNYEDQEPLAGQEsPITLATR	1	IPI00372789.3	Uncharacterized protein	protein binding	chromosome; cytoplasm; nucleus; organelle lumen	cell organization and biogenesis; metabolic process	N-Term(iTRAQ8plex); S14(Phospho)	Y(3): 0.0; S(14): 100.0; T(17): 0.0; T(20): 0.0	217.716	3	2745.28	-4.48804	0.887828	0.495138	1.10956	0.548309
lDsPPPsPITEASEAAEAAEAGNWAASGR	1	IPI00372789.3	Uncharacterized protein	protein binding	chromosome; cytoplasm; nucleus; organelle lumen	cell organization and biogenesis; metabolic process	N-Term(iTRAQ8plex); S3(Phospho); S7(Phospho)	S(3): 93.9; S(7): 93.9; T(10): 6.1; S(13): 6.1; S(27): 0.0	204.859	3	3316.47	0.413152	0.933933	0.70162	1.14577	0.43778
tVAISDAAQLPQDycTTPGGTLFsTTPGGTR	1	IPI00372860.1	Uncharacterized protein	protein binding; RNA binding		cell communication; metabolic process; regulation of biological process; response to stimulus	N-Term(iTRAQ8plex); Y14(Phospho); C15(Carbamidomethyl); S24(Phospho)	T(1): 0.0; S(5): 0.0; Y(14): 33.4; T(16): 33.4; T(17): 33.4; T(21): 49.4; S(24): 49.4; T(25): 0.5; T(26): 0.5; T(30): 0.0	181.928	3	3647.67	0.224533	1.03116	0.846608	0.859348	0.406136
tGsEsSQTGTSATSGR	1	IPI00373045.1	Uncharacterized protein	nucleotide binding; RNA binding		metabolic process	N-Term(iTRAQ8plex); S3(Phospho); S5(Phospho)	T(1): 0.0; S(3): 1.7; S(5): 98.3; S(6): 98.3; T(8): 1.7; T(10): 0.0; S(11): 0.0; T(13): 0.0; S(14): 0.0	157.102	3	1977.81	-0.639096	1.3178	0.11362	1.05046	0.763479
sQsSDTEQPSPTSGGGk	1	IPI00373045.1	Uncharacterized protein	nucleotide binding; RNA binding		metabolic process	N-Term(iTRAQ8plex); S3(Phospho); K17(iTRAQ8plex)	S(1): 20.0; S(3): 20.0; S(4): 20.0; T(6): 20.0; S(10): 20.0; T(12): 0.0; S(13): 0.0	64.0905	3	2338.1	-2.32691	0.872881	0.433954	0.676591	0.028295
sQssDTEQPSPTSGGGk	1	IPI00373045.1	Uncharacterized protein	nucleotide binding; RNA binding		metabolic process	N-Term(iTRAQ8plex); S3(Phospho); S4(Phospho); K17(iTRAQ8plex)	S(1): 0.5; S(3): 66.3; S(4): 66.3; T(6): 66.3; S(10): 0.5; T(12): 0.0; S(13): 0.0	115.42	3	2418.06	-2.6126	0.960252	0.826664	0.896326	0.554755
qAEVADQQTTDLPAENGETENQsPAsEEEkEAk	1	IPI00373052.2	Uncharacterized protein	DNA binding	chromosome; nucleus	cell organization and biogenesis; cell proliferation; development; metabolic process; regulation of biological process; response to stimulus	N-Term(iTRAQ8plex); S23(Phospho); S26(Phospho); K30(iTRAQ8plex); K33(iTRAQ8plex)	T(9): 0.0; T(10): 0.0; T(19): 66.7; S(23): 66.7; S(26): 66.7	173.372	4	4646.13	-3.34275	1.32807	0.103935	0.743236	0.0973472
eAEtDsDsD	1	IPI00373118.3	Uncharacterized protein	catalytic activity; nucleotide binding			N-Term(iTRAQ8plex); T4(Phospho); S6(Phospho); S8(Phospho)	T(4): 100.0; S(6): 100.0; S(8): 100.0	53.5719	2	1512.43	-2.85463	0.846061	0.333655	1.04225	0.796371
rGPNYTSGYGTNSELsNPsETESER	1	IPI00373184.2	Fragile X mental retardation syndrome-related protein 1	RNA binding	cytoplasm	cell differentiation; development	N-Term(iTRAQ8plex); S16(Phospho); S19(Phospho)	Y(5): 0.0; T(6): 0.0; S(7): 0.0; Y(9): 0.0; T(11): 1.1; S(13): 49.4; S(16): 49.4; S(19): 49.4; T(21): 49.4; S(23): 1.1	74.1478	3	3196.34	-0.72051	0.992136	0.979219	0.875655	0.469312
nVPQEDIcEDsDIDGDYR	1	IPI00373214.1	Uncharacterized protein	protein binding; transporter activity	cytoplasm; nucleus	transport	N-Term(iTRAQ8plex); C8(Carbamidomethyl); S11(Phospho)	S(11): 100.0; Y(17): 0.0	110.45	3	2524.05	0.824947	1.21738	0.257067	1.03557	0.823643
lEETEVRsVAsNQSEMEYSSLQDMPk	1	IPI00373261.4	hypothetical protein LOC306007			cell death	N-Term(iTRAQ8plex); S8(Phospho); S11(Phospho); K26(iTRAQ8plex)	T(4): 28.6; S(8): 28.6; S(11): 28.6; S(14): 28.6; Y(18): 28.6; S(19): 28.6; S(20): 28.6	54.6553	4	3755.7	-0.359364	1.17831	0.342777	0.930885	0.7076
sGYHDDsDEDLLE	1	IPI00373408.2	Sortilin	receptor activity; signal transducer activity	cytoplasm; endoplasmic reticulum; endosome; Golgi; membrane; nucleus; vacuole	cell differentiation; development; transport	N-Term(iTRAQ8plex); S7(Phospho)	S(1): 0.0; Y(3): 0.0; S(7): 100.0	67.2225	3	1878.76	-1.18887	0.949866	0.77701	1.02302	0.87589
nISLssEEEAEGLAGHPR	1	IPI00373472.5	Uncharacterized protein	nucleotide binding		cell communication; regulation of biological process; response to stimulus	N-Term(iTRAQ8plex); S5(Phospho); S6(Phospho)	S(3): 0.0; S(5): 100.0; S(6): 100.0	229.787	3	2360.03	-5.82523	0.997742	0.994466	0.933229	0.718283
eGEsLEDLMk	1	IPI00373492.2	Uncharacterized protein	metal ion binding; protein binding	cytoplasm; cytoskeleton; cytosol; membrane	cell organization and biogenesis; development; regulation of biological process; response to stimulus; transport	N-Term(iTRAQ8plex); S4(Phospho); K10(iTRAQ8plex)	S(4): 100.0	120.942	3	1838.9	-2.97625	0.918555	0.630378	1.21007	0.282544
qQAAYYAQTsPQGMPQHPPAPQGQ	1	IPI00373591.3	Far upstream element-binding protein 1	DNA binding; RNA binding	nucleus	metabolic process; regulation of biological process	N-Term(iTRAQ8plex); S10(Phospho)	Y(5): 0.0; Y(6): 0.0; T(9): 50.0; S(10): 50.0	135.044	3	2965.36	1.23751	0.941342	0.736525	1.02394	0.872041
qGsPVPTcGPLTDEDVVR	1	IPI00373725.3	tRNA-dihydrouridine synthase 3-like	catalytic activity; metal ion binding		metabolic process	N-Term(iTRAQ8plex); S3(Phospho); C8(Carbamidomethyl)	S(3): 100.0; T(7): 0.0; T(12): 0.0	124.064	3	2311.09	-0.854988	1.08206	0.64103	0.984215	0.954027
aGPSPASssPVPTGGER	1	IPI00382101.4	Serine/threonine kinase 23	catalytic activity; nucleotide binding		metabolic process	N-Term(iTRAQ8plex); S8(Phospho); S9(Phospho)	S(4): 50.0; S(7): 50.0; S(8): 50.0; S(9): 50.0; T(13): 0.0	91.3898	3	2017.89	-1.75705	1.01052	0.937039	1.07861	0.655917
aGPsPASssPVPTGGER	1	IPI00382101.4	Serine/threonine kinase 23	catalytic activity; nucleotide binding		metabolic process	N-Term(iTRAQ8plex); S4(Phospho); S8(Phospho); S9(Phospho)	S(4): 4.7; S(7): 98.4; S(8): 98.4; S(9): 98.4; T(13): 0.1	55.987	3	2097.86	0.684956	1.31096	0.120506	1.035	0.825987
lsTLLSGPAcTtsAR	1	IPI00382193.1	Uncharacterized protein	catalytic activity		metabolic process	N-Term(iTRAQ8plex); S2(Phospho); C10(Carbamidomethyl); T12(Phospho); S13(Phospho)	S(2): 50.0; T(3): 50.0; S(6): 50.0; T(11): 50.0; T(12): 50.0; S(13): 50.0	15.3421	2	2078.89	-1.61617	3.39286	4.02418e-12	1.17695	0.356102
qDDSNFEDsN	1	IPI00382340.3	Serine/threonine-protein kinase TNNI3K	catalytic activity; metal ion binding; nucleotide binding; protein binding	cytoplasm; nucleus	metabolic process	N-Term(iTRAQ8plex); S9(Phospho)	S(4): 0.0; S(9): 100.0	138.499	2	1554.59	-1.81307	0.990888	0.97329	1.07144	0.682471
rGsESSEDLYLDTPTSASR	1	IPI00387644.2	Uncharacterized protein	protein binding	membrane		N-Term(iTRAQ8plex); S3(Phospho)	S(3): 33.2; S(5): 33.2; S(6): 33.2; Y(10): 0.4; T(13): 0.0; T(15): 0.0; S(16): 0.0; S(18): 0.0	81.2803	3	2455.13	2.23019	1.11251	0.533061	0.986307	0.963667
sGsIVELLAGGGSScsPVLSR	1	IPI00387774.4	Uncharacterized protein	protein binding	cytoplasm; membrane; nucleus		N-Term(iTRAQ8plex); S3(Phospho); C15(Carbamidomethyl); S16(Phospho)	S(1): 2.3; S(3): 97.7; S(13): 0.1; S(14): 2.3; S(16): 97.6; S(20): 0.0	156.19	3	2497.18	1.53642	1.04328	0.795164	0.860939	0.412117
sGsSGPETFNVGSMPSPQQQVMVGQMHR	1	IPI00387880.5	Uncharacterized protein	protein binding; structural molecule activity	cytoskeleton; membrane	cell organization and biogenesis	N-Term(iTRAQ8plex); S3(Phospho)	S(1): 16.7; S(3): 16.7; S(4): 16.7; T(8): 16.7; S(13): 16.7; S(16): 16.7	84.4469	3	3344.52	1.4122	0.997279	0.996565	0.98609	0.962669
lDEGtPPEPk	1	IPI00387880.5	Uncharacterized protein	protein binding; structural molecule activity	cytoskeleton; membrane	cell organization and biogenesis	N-Term(iTRAQ8plex); T5(Phospho); K10(iTRAQ8plex)	T(5): 100.0	134.86	3	1770.91	-1.68596	1.02857	0.857783	0.957205	0.828825
nVPQEESLEDsDVDADFk	1	IPI00388159.2	Uncharacterized protein	protein binding; transporter activity	cytoplasm; membrane; nucleus	transport	N-Term(iTRAQ8plex); S11(Phospho); K18(iTRAQ8plex)	S(7): 0.0; S(11): 100.0	224.581	3	2725.27	-0.968721	1.02064	0.892296	1.14638	0.436053
gALILysEGLAVtAWTPR	1	IPI00388717.4	Uncharacterized protein				N-Term(iTRAQ8plex); Y6(Phospho); S7(Phospho); T13(Phospho)	Y(6): 99.5; S(7): 99.5; T(13): 50.5; T(16): 50.5	82.5859	2	2462.14	-4.94232	0.64505	0.010199	1.12712	0.492594
qSFTSLALRPQsPcER	1	IPI00389129.3	Ankyrin G197	protein binding		cell communication; regulation of biological process; response to stimulus	N-Term(iTRAQ8plex); S12(Phospho); C14(Carbamidomethyl)	S(2): 0.0; T(4): 0.1; S(5): 0.1; S(12): 99.7	87.8911	3	2261.1	-2.204	1.16556	0.375032	0.8467	0.360086
sFADENNVFHDPVDGWQNETPSGSLEsPAQAR	1	IPI00389129.3	Ankyrin G197	protein binding		cell communication; regulation of biological process; response to stimulus	N-Term(iTRAQ8plex); S27(Phospho)	S(1): 0.0; T(20): 0.1; S(22): 3.5; S(24): 3.5; S(27): 92.8	161.161	4	3885.75	4.3962	1.06515	0.706127	0.909389	0.61131
rQsFTSLALRPQsPcER	1	IPI00389129.3	Ankyrin G197	protein binding		cell communication; regulation of biological process; response to stimulus	N-Term(iTRAQ8plex); S3(Phospho); S13(Phospho); C15(Carbamidomethyl)	S(3): 34.2; T(5): 34.2; S(6): 34.2; S(13): 97.4	28.5122	4	2497.17	-0.537386	1.107	0.551667	0.877254	0.475718
tIPGESVTEEQFtDEEGNLITR	1	IPI00389129.3	Ankyrin G197	protein binding		cell communication; regulation of biological process; response to stimulus	N-Term(iTRAQ8plex); T13(Phospho)	T(1): 0.0; S(6): 0.0; T(8): 0.9; T(13): 99.1; T(21): 0.0	135.46	3	2849.33	-3.12343	1.04011	0.808485	0.899423	0.568001
gVDFEsDEDDDDDPFmSGScPR	1	IPI00389198.3	Uncharacterized protein	catalytic activity; metal ion binding	nucleus	metabolic process; reproduction; response to stimulus	N-Term(iTRAQ8plex); S6(Phospho); M16(Oxidation); C20(Carbamidomethyl)	S(6): 100.0; S(17): 0.0; S(19): 0.0	201.908	3	2892.07	-3.8143	0.925895	0.664155	0.96692	0.87393
vEQALSEVAsSLQSSAPk	1	IPI00389265.4	Uncharacterized protein (Fragment)	protein binding	membrane		N-Term(iTRAQ8plex); S10(Phospho); K18(iTRAQ8plex)	S(6): 0.0; S(10): 49.6; S(11): 49.6; S(14): 0.4; S(15): 0.4	103.11	3	2519.3	-7.3797	1.13718	0.454729	1.09471	0.59847
scYNLTNPSDSGRGssLLDR	1	IPI00389265.4	Uncharacterized protein (Fragment)	protein binding	membrane		N-Term(iTRAQ8plex); C2(Carbamidomethyl); S15(Phospho); S16(Phospho)	S(1): 0.0; Y(3): 0.0; T(6): 0.4; S(9): 25.4; S(11): 74.6; S(15): 49.8; S(16): 49.8	120.235	3	2663.14	-3.8391	0.972293	0.884412	0.862834	0.419296
vEQALSEVAssLQSSAPk	1	IPI00389265.4	Uncharacterized protein (Fragment)	protein binding	membrane		N-Term(iTRAQ8plex); S10(Phospho); S11(Phospho); K18(iTRAQ8plex)	S(6): 0.0; S(10): 100.0; S(11): 100.0; S(14): 0.0; S(15): 0.0	184.95	3	2599.28	-1.92487	0.982684	0.934178	0.834386	0.31795
sLDsPtSSPGAGAR	1	IPI00389281.4	Uncharacterized protein	enzyme regulator activity; metal ion binding		cell communication; metabolic process; regulation of biological process; response to stimulus	N-Term(iTRAQ8plex); S4(Phospho); T6(Phospho)	S(1): 0.0; S(4): 1.5; T(6): 66.2; S(7): 66.2; S(8): 66.2	29.7436	2	1766.76	-1.37971	0.842623	0.321771	0.918357	0.651061
lSVPYVPQVTDEDRLsR	1	IPI00389292.3	Uncharacterized protein		membrane		N-Term(iTRAQ8plex); S16(Phospho)	S(2): 0.0; Y(5): 0.0; T(10): 97.1; S(16): 2.9	86.792	3	2358.21	2.32409	0.975764	0.901056	0.922381	0.669103
tNsPDLDSQSLSLSSGADQEPLQR	1	IPI00389519.3	Uncharacterized protein	metal ion binding			N-Term(iTRAQ8plex); S3(Phospho)	T(1): 0.0; S(3): 100.0; S(8): 0.0; S(10): 0.0; S(12): 0.0; S(14): 0.0; S(15): 0.0	277.042	3	2929.37	-0.924381	1.03517	0.829445	0.990782	0.984238
tNsPDLDsQSLSLSSGADQEPLQR	1	IPI00389519.3	Uncharacterized protein	metal ion binding			N-Term(iTRAQ8plex); S3(Phospho); S8(Phospho)	T(1): 0.8; S(3): 39.7; S(8): 39.7; S(10): 39.7; S(12): 39.7; S(14): 39.7; S(15): 0.8	75.9183	3	3009.34	1.66854	1.09473	0.594636	1.08219	0.642869
tsSPSSAGSVSLGHYTPTSR	1	IPI00389519.3	Uncharacterized protein	metal ion binding			N-Term(iTRAQ8plex); S2(Phospho)	T(1): 0.2; S(2): 20.0; S(3): 20.0; S(5): 20.0; S(6): 20.0; S(9): 20.0; S(11): 0.0; Y(15): 0.0; T(16): 0.0; T(18): 0.0; S(19): 0.0	118.153	3	2363.12	0.506372	1.04268	0.797678	0.976217	0.917057
tSsPsSAGSVSLGHYTPTSR	1	IPI00389519.3	Uncharacterized protein	metal ion binding			N-Term(iTRAQ8plex); S3(Phospho); S5(Phospho)	T(1): 0.4; S(2): 39.8; S(3): 39.8; S(5): 39.8; S(6): 39.8; S(9): 39.8; S(11): 0.4; Y(15): 0.0; T(16): 0.0; T(18): 0.0; S(19): 0.0	123.195	3	2443.07	-4.66586	1.09688	0.586965	1.096	0.593991
yFGTDAVPDGsDDDEVTSVG	1	IPI00389654.3	Uridine kinase	catalytic activity; nucleotide binding		metabolic process	N-Term(iTRAQ8plex); S11(Phospho)	Y(1): 0.0; T(4): 0.0; S(11): 97.1; T(17): 1.4; S(18): 1.4	116.75	2	2430.02	-0.0908293	0.895801	0.529119	0.88547	0.509199
tAsEGsEAETPEAPk	1	IPI00389960.5	La-related protein 7	nucleotide binding; RNA binding	nucleus; organelle lumen	metabolic process	N-Term(iTRAQ8plex); S3(Phospho); S6(Phospho); K15(iTRAQ8plex)	T(1): 8.4; S(3): 8.4; S(6): 91.6; T(10): 91.6	33.7894	3	2272.02	-1.66385	0.849031	0.344109	1.28291	0.163224
eASWSEDRPStPEsPLLDAPFSR	1	IPI00390034.4	protein Shroom3	protein binding	cytoplasm	cell organization and biogenesis	N-Term(iTRAQ8plex); T11(Phospho); S14(Phospho)	S(3): 0.5; S(5): 0.5; S(10): 49.7; T(11): 49.7; S(14): 99.4; S(22): 0.0	84.0561	3	3038.35	0.427373	1.12004	0.508242	0.895976	0.553262
lLHEDLDEsDDDVDEk	1	IPI00390244.3	Uncharacterized protein (Fragment)	enzyme regulator activity; metal ion binding; protein binding		metabolic process; regulation of biological process	N-Term(iTRAQ8plex); S9(Phospho); K16(iTRAQ8plex)	S(9): 100.0	158.292	3	2575.19	-0.0160043	1.01084	0.935623	1.13989	0.45457
akVEtPPLsASPPQQRPPGPGTGDSAQTLPSLR	1	IPI00392514.4	Uncharacterized protein		cytoplasm; nucleus	cell division; cell organization and biogenesis; metabolic process; regulation of biological process; reproduction	N-Term(iTRAQ8plex); K2(iTRAQ8plex); T5(Phospho); S9(Phospho)	T(5): 57.5; S(9): 57.5; S(11): 57.5; T(22): 6.9; S(25): 6.9; T(28): 6.9; S(31): 6.9	24.3356	4	4106.1	0.466214	1.57273	0.00978457	0.692364	0.0392217
vEVESGGLAAGtPPLSR	1	IPI00392514.4	Uncharacterized protein		cytoplasm; nucleus	cell division; cell organization and biogenesis; metabolic process; regulation of biological process; reproduction	N-Term(iTRAQ8plex); T12(Phospho)	S(5): 0.0; T(12): 99.9; S(16): 0.0	127.335	3	2024.03	-1.59081	0.768104	0.124112	1.38644	0.0689453
tVAGQDAVIVLLGTGNDLSPTTVmsEGtR	1	IPI00392676.4	Uncharacterized protein	catalytic activity; nucleotide binding		metabolic process	N-Term(iTRAQ8plex); T1(Phospho); M24(Oxidation); S25(Phospho); T28(Phospho)	T(1): 42.9; T(14): 42.9; S(19): 42.9; T(21): 42.9; T(22): 42.9; S(25): 42.9; T(28): 42.9	5.3038e-15	6	3462.59	1.26215	1.35405	0.0826047	1.60119	0.00914921
lLPEGEETVEsDDDRDER	1	IPI00393188.2	Uncharacterized protein				N-Term(iTRAQ8plex); S11(Phospho)	T(8): 50.0; S(11): 50.0	47.0987	3	2488.1	-0.327262	1.09446	0.595588	0.825545	0.289429
aAsPPASASDLIEQQQk	1	IPI00393379.4	Uncharacterized protein		membrane		N-Term(iTRAQ8plex); S3(Phospho); K17(iTRAQ8plex)	S(3): 98.2; S(7): 0.9; S(9): 0.9	102.56	3	2429.25	-2.31613	0.933204	0.698206	0.957653	0.830905
iNFSDLDQRsIGsDSQGR	1	IPI00393483.2	pericentriolar material 1				N-Term(iTRAQ8plex); S10(Phospho); S13(Phospho)	S(4): 0.4; S(10): 99.6; S(13): 99.6; S(15): 0.4	81.4356	3	2459.09	-1.81225	1.31	0.121501	0.66461	0.0217344
vTNDIsPESSPGVGR	1	IPI00393483.2	pericentriolar material 1				N-Term(iTRAQ8plex); S6(Phospho)	T(2): 0.9; S(6): 99.1; S(9): 0.0; S(10): 0.0	130.849	3	1898.92	-0.577706	1.11698	0.518251	0.866111	0.43184
sDVsDQEEDEESER	1	IPI00393483.2	pericentriolar material 1				N-Term(iTRAQ8plex); S4(Phospho)	S(1): 0.0; S(4): 100.0; S(12): 0.0	118.637	2	2037.8	-2.89967	1.10532	0.557443	0.817621	0.265134
nVRsDVsDQEEDEESER	1	IPI00393483.2	pericentriolar material 1				N-Term(iTRAQ8plex); S4(Phospho); S7(Phospho)	S(4): 100.0; S(7): 100.0; S(15): 0.0	136.528	3	2486.99	-0.429685	1.29173	0.141838	0.901322	0.576177
yMTQMsVPEQAELEk	1	IPI00393483.2	pericentriolar material 1				N-Term(iTRAQ8plex); S6(Phospho); K15(iTRAQ8plex)	Y(1): 0.0; T(3): 1.3; S(6): 98.7	91.8824	3	2472.2	-1.19568	0.766085	0.120354	0.96882	0.882749
vTNDISPEssPGVGR	1	IPI00393483.2	pericentriolar material 1				N-Term(iTRAQ8plex); S9(Phospho); S10(Phospho)	T(2): 0.1; S(6): 3.1; S(9): 98.4; S(10): 98.4	74.6652	2	1978.88	-1.48419	0.978334	0.913367	0.930514	0.705908
tQESTNVPsDQEGTSk	1	IPI00393483.2	pericentriolar material 1				N-Term(iTRAQ8plex); S9(Phospho); K16(iTRAQ8plex)	T(1): 0.0; S(4): 0.0; T(5): 0.0; S(9): 98.4; T(14): 1.5; S(15): 0.0	88.7353	3	2396.13	-4.63525	1.74646	0.00149029	0.712052	0.05716
lsAPDLsPTGTGR	1	IPI00393489.2	Uncharacterized protein	metal ion binding; protein binding			N-Term(iTRAQ8plex); S2(Phospho); S7(Phospho)	S(2): 99.9; S(7): 99.9; T(9): 0.1; T(11): 0.1	57.7344	3	1735.79	-1.44227	1.68698	0.00287862	0.932091	0.713092
scVPAPRLsAPDLsPTGTGR	1	IPI00393489.2	Uncharacterized protein	metal ion binding; protein binding			N-Term(iTRAQ8plex); C2(Carbamidomethyl); S9(Phospho); S14(Phospho)	S(1): 6.2; S(9): 88.0; S(14): 88.0; T(16): 8.9; T(18): 8.9	25.7178	3	2503.17	-0.563654	1.31582	0.115582	0.674004	0.0267605
lSAPDLsPTGTGR	1	IPI00393489.2	Uncharacterized protein	metal ion binding; protein binding			N-Term(iTRAQ8plex); S7(Phospho)	S(2): 0.0; S(7): 99.1; T(9): 0.9; T(11): 0.0	187.695	2	1655.83	-1.71144	1.13481	0.461898	1.21333	0.276005
nASAGsPQLk	1	IPI00393556.4	Uncharacterized protein		cytoplasm; cytoskeleton	cell organization and biogenesis	N-Term(iTRAQ8plex); S6(Phospho); K10(iTRAQ8plex)	S(3): 0.0; S(6): 100.0	102.853	3	1660.89	-0.225726	0.935177	0.707463	1.2281	0.247892
aAsPEAcEVDSk	1	IPI00394214.1	Uncharacterized protein	catalytic activity		metabolic process; response to stimulus	N-Term(iTRAQ8plex); S3(Phospho); C7(Carbamidomethyl); K12(iTRAQ8plex)	S(3): 100.0; S(11): 0.0	109.592	3	1951.93	-0.803722	0.567828	0.000893271	1.00223	0.964991
gsQASVAGMPWSAsMARAsLPsALPR	1	IPI00394597.1	Uncharacterized protein		membrane	cell communication; regulation of biological process; response to stimulus	N-Term(iTRAQ8plex); S2(Phospho); S14(Phospho); S19(Phospho); S22(Phospho)	S(2): 66.7; S(5): 66.7; S(12): 66.7; S(14): 66.7; S(19): 66.7; S(22): 66.7	0	4	3210.36	0.326669	1.1069	0.552027	1.06218	0.717632
dmLAsDEEEEPSkVEk	1	IPI00396852.2	Isoform 2 of Nexilin	protein binding			N-Term(iTRAQ8plex); M2(Oxidation); S5(Phospho); K13(iTRAQ8plex); K16(iTRAQ8plex)	S(5): 50.0; S(12): 50.0	46.0126	4	2844.4	-0.901523	1.12434	0.494435	1.17964	0.349633
aVsQESLTPGk	1	IPI00396852.2	Isoform 2 of Nexilin	protein binding			N-Term(iTRAQ8plex); S3(Phospho); K11(iTRAQ8plex)	S(3): 49.8; S(6): 49.8; T(8): 0.4	71.2171	3	1804.97	0.854032	0.668211	0.0182431	0.929041	0.699215
dMLAsDEEEEPSk	1	IPI00396852.2	Isoform 2 of Nexilin	protein binding			N-Term(iTRAQ8plex); S5(Phospho); K13(iTRAQ8plex)	S(5): 100.0; S(12): 0.0	122.895	3	2167.98	-4.97033	0.886378	0.489052	1.15619	0.409104
dmLAsDEEEEPSk	1	IPI00396852.2	Isoform 2 of Nexilin	protein binding			N-Term(iTRAQ8plex); M2(Oxidation); S5(Phospho); K13(iTRAQ8plex)	S(5): 100.0; S(12): 0.0	69.4772	3	2183.98	-2.38203	0.782182	0.152584	1.08426	0.635398
fESAFLSHVVSQHQsLLGNIR	1	IPI00396910.1	ATP synthase subunit alpha, mitochondrial	catalytic activity; nucleotide binding; protein binding; transporter activity	cytoplasm; membrane; mitochondrion; nucleus	cell proliferation; development; metabolic process; regulation of biological process; transport	N-Term(iTRAQ8plex); S15(Phospho)	S(3): 0.0; S(7): 1.6; S(11): 96.9; S(15): 1.6	146.865	4	2753.4	-1.1435	1.0119	0.930894	0.824513	0.286195
sGDFTSIQPGVsGEEDYFEk	1	IPI00400481.5	cardiomyopathy associated 5	protein binding		metabolic process	N-Term(iTRAQ8plex); S12(Phospho); K20(iTRAQ8plex)	S(1): 0.0; T(5): 0.0; S(6): 0.0; S(12): 100.0; Y(17): 0.0	192.254	3	2880.34	-2.95211	1.02011	0.894608	0.898314	0.563245
nEGETAsEGGsVDsETSFPR	1	IPI00400481.5	cardiomyopathy associated 5	protein binding		metabolic process	N-Term(iTRAQ8plex); S7(Phospho); S11(Phospho); S14(Phospho)	T(5): 0.1; S(7): 100.0; S(11): 99.9; S(14): 99.9; T(16): 0.1; S(17): 0.0	172.7	3	2599.97	-1.88984	0.841424	0.317681	1.05492	0.745851
sWMSSLLFGSStPDNk	1	IPI00400481.5	cardiomyopathy associated 5	protein binding		metabolic process	N-Term(iTRAQ8plex); T12(Phospho); K16(iTRAQ8plex)	S(1): 0.0; S(4): 0.0; S(5): 0.0; S(10): 33.3; S(11): 33.3; T(12): 33.3	126.015	3	2445.2	-0.0405144	0.994541	0.990626	0.824975	0.287639
tREQEssGEEDNDLSPEER	1	IPI00400646.7	Protein phosphatase inhibitor 2	enzyme regulator activity		cell communication; metabolic process; regulation of biological process; response to stimulus	N-Term(iTRAQ8plex); S6(Phospho); S7(Phospho)	T(1): 3.6; S(6): 98.2; S(7): 98.2; S(15): 0.0	132.671	3	2671.07	0.391394	1.32833	0.103698	1.06799	0.695453
iDEPDTPYHNMIGDDEDVcsDSEGNEVMTPEILAk	1	IPI00400646.7	Protein phosphatase inhibitor 2	enzyme regulator activity		cell communication; metabolic process; regulation of biological process; response to stimulus	N-Term(iTRAQ8plex); C19(Carbamidomethyl); S20(Phospho); K35(iTRAQ8plex)	T(6): 25.0; Y(8): 25.0; S(20): 25.0; S(22): 25.0; T(29): 0.0	104.73	4	4624.05	-1.45623	1.13104	0.473446	0.740533	0.0932283
eQEssGEEDNDLSPEER	1	IPI00400646.7	Protein phosphatase inhibitor 2	enzyme regulator activity		cell communication; metabolic process; regulation of biological process; response to stimulus	N-Term(iTRAQ8plex); S4(Phospho); S5(Phospho)	S(4): 100.0; S(5): 100.0; S(13): 0.0	127.883	2	2413.92	-1.20638	1.18771	0.320386	0.981363	0.940863
iDEPDTPYHNmIGDDEDVcsDSEGNEVMTPEILAk	1	IPI00400646.7	Protein phosphatase inhibitor 2	enzyme regulator activity		cell communication; metabolic process; regulation of biological process; response to stimulus	N-Term(iTRAQ8plex); M11(Oxidation); C19(Carbamidomethyl); S20(Phospho); K35(iTRAQ8plex)	T(6): 20.0; Y(8): 20.0; S(20): 20.0; S(22): 20.0; T(29): 20.0	84.2363	4	4640.04	-1.40764	0.526662	0.000165434	1.68259	0.00400646
tREQEsSGEEDNDLSPEER	1	IPI00400646.7	Protein phosphatase inhibitor 2	enzyme regulator activity		cell communication; metabolic process; regulation of biological process; response to stimulus	N-Term(iTRAQ8plex); S6(Phospho)	T(1): 33.3; S(6): 33.3; S(7): 33.3; S(15): 0.0	79.4096	3	2591.11	1.1659	0.786196	0.161444	0.935051	0.726609
aNLsPDR	1	IPI00400666.3	Uncharacterized protein	metal ion binding			N-Term(iTRAQ8plex); S4(Phospho)	S(4): 100.0	73.2657	2	1156.56	-2.1701	1.07335	0.674149	1.04318	0.792631
vQSQEEIHsDEEDQASEPk	1	IPI00400666.3	Uncharacterized protein	metal ion binding			N-Term(iTRAQ8plex); S9(Phospho); K19(iTRAQ8plex)	S(3): 1.0; S(9): 97.9; S(16): 1.0	83.3312	4	2873.33	-0.391964	1.00388	0.966792	1.18207	0.343866
tGSYGALAEITASk	1	IPI00400681.1	Isoform 2 of Protein phosphatase 1 regulatory subunit 12A	protein binding			N-Term(iTRAQ8plex); T1(Phospho); K14(iTRAQ8plex)	T(1): 33.3; S(3): 33.3; Y(4): 33.3; T(11): 0.0; S(13): 0.0	108.466	3	2057.07	-4.34774	1.28373	0.151622	0.942245	0.759628
tVQAGDsPSAVR	1	IPI00409532.1	Isoform 2 of Cadherin-related family member 5	metal ion binding	membrane		N-Term(iTRAQ8plex); S7(Phospho)	T(1): 1.2; S(7): 97.6; S(9): 1.2	50.251	2	1571.77	-0.777495	0.807599	0.214389	1.50623	0.023083
lQLAmVcYsPDFER	1	IPI00411230.3	Glutathione S-transferase Mu 2	catalytic activity; protein binding	cytoplasm; membrane	metabolic process; response to stimulus	N-Term(iTRAQ8plex); M5(Oxidation); C7(Carbamidomethyl); S9(Phospho)	Y(8): 50.0; S(9): 50.0	48.0903	3	2128.98	0.974491	1.19007	0.314948	1.08579	0.629901
sSPGLyNAPVQDSLQPTAVsPTYSSDISPVSPSR	1	IPI00417227.2	Synaptopodin				N-Term(iTRAQ8plex); Y6(Phospho); S20(Phospho)	S(1): 33.3; S(2): 33.3; Y(6): 33.3; S(13): 33.2; T(17): 33.2; S(20): 33.2; T(22): 0.3; Y(23): 0.3; S(24): 0.0; S(25): 0.0; S(28): 0.0; S(31): 0.0; S(33): 0.0	141.712	3	3968.84	-1.7829	0.961566	0.832963	0.8901	0.528454
tARPFGMQSPGTTSQIEQsPMMGR	1	IPI00417227.2	Synaptopodin				N-Term(iTRAQ8plex); S19(Phospho)	T(1): 0.7; S(9): 19.9; T(12): 19.9; T(13): 19.9; S(14): 19.9; S(19): 19.9	26.3044	3	2979.38	0.354466	0.872735	0.43337	0.848821	0.367618
aAsPAkPSSLDLVPNLPR	1	IPI00417227.2	Synaptopodin				N-Term(iTRAQ8plex); S3(Phospho); K6(iTRAQ8plex)	S(3): 98.0; S(8): 1.0; S(9): 1.0	84.3092	4	2521.39	-2.02433	1.01151	0.932628	0.993106	0.994887
aWAPPAsSmADRSPQPQR	1	IPI00417227.2	Synaptopodin				N-Term(iTRAQ8plex); S7(Phospho); M9(Oxidation)	S(7): 33.3; S(8): 33.3; S(13): 33.3	27.5714	3	2353.1	-0.765795	0.806987	0.212743	1.02514	0.866975
cPsPTMSLPSSWk	1	IPI00417227.2	Synaptopodin				N-Term(iTRAQ8plex); C1(Carbamidomethyl); S3(Phospho); K13(iTRAQ8plex)	S(3): 99.5; T(5): 0.5; S(7): 0.0; S(10): 0.0; S(11): 0.0	131.83	2	2166.06	1.6357	1.13862	0.450423	1.02497	0.867687
rPLGNFtPPPTYAETLSTAPVASQVR	1	IPI00417227.2	Synaptopodin				N-Term(iTRAQ8plex); T7(Phospho)	T(7): 98.4; T(11): 0.8; Y(12): 0.8; T(15): 0.0; S(17): 0.0; T(18): 0.0; S(23): 0.0	171.558	3	3154.63	1.64307	0.736414	0.0740017	0.978292	0.926659
lVGQRsPVVER	1	IPI00417227.2	Synaptopodin				N-Term(iTRAQ8plex); S6(Phospho)	S(6): 100.0	81.4403	3	1623.89	-0.769808	0.926026	0.664761	1.14875	0.429438
cPsPTmSLPSSWk	1	IPI00417227.2	Synaptopodin				N-Term(iTRAQ8plex); C1(Carbamidomethyl); S3(Phospho); M6(Oxidation); K13(iTRAQ8plex)	S(3): 33.3; T(5): 33.3; S(7): 33.3; S(10): 0.0; S(11): 0.0	67.8341	3	2182.05	-3.71627	0.842362	0.320878	1.21958	0.263818
aWAPPASsMADRSPQPQR	1	IPI00417227.2	Synaptopodin				N-Term(iTRAQ8plex); S8(Phospho)	S(7): 33.3; S(8): 33.3; S(13): 33.3	26.6747	3	2337.11	0.291541	0.856153	0.36986	1.18949	0.326696
vAsLSPAR	1	IPI00417227.2	Synaptopodin				N-Term(iTRAQ8plex); S3(Phospho)	S(3): 50.0; S(5): 50.0	16.1577	2	1184.63	-0.317093	3.699	1.12417e-13	1.01781	0.897963
cPsPtmSLPSSWk	1	IPI00417227.2	Synaptopodin				N-Term(iTRAQ8plex); C1(Carbamidomethyl); S3(Phospho); T5(Phospho); M6(Oxidation); K13(iTRAQ8plex)	S(3): 66.3; T(5): 66.3; S(7): 66.3; S(10): 1.0; S(11): 0.0	67.8341	3	2262.01	-2.43454	0.795307	0.182802	0.846272	0.358577
cPsPtMSLPSSWk	1	IPI00417227.2	Synaptopodin				N-Term(iTRAQ8plex); C1(Carbamidomethyl); S3(Phospho); T5(Phospho); K13(iTRAQ8plex)	S(3): 66.7; T(5): 66.7; S(7): 66.7; S(10): 0.0; S(11): 0.0	88.8018	3	2246.02	-2.3245	0.781674	0.151487	0.804125	0.226594
ssPGLYNAPVQDSLQPTAVSPTYSSDISPVSPSR	1	IPI00417227.2	Synaptopodin				N-Term(iTRAQ8plex); S2(Phospho)	S(1): 1.5; S(2): 97.0; Y(6): 1.5; S(13): 0.0; T(17): 0.0; S(20): 0.0; T(22): 0.0; Y(23): 0.0; S(24): 0.0; S(25): 0.0; S(28): 0.0; S(31): 0.0; S(33): 0.0	209.803	3	3888.88	-0.369875	0.940396	0.73205	3.73924	4.31426e-13
asSLEDLVLk	1	IPI00417365.1	superkiller viralicidic activity 2-like	catalytic activity; nucleotide binding			N-Term(iTRAQ8plex); S2(Phospho); K10(iTRAQ8plex)	S(2): 1.3; S(3): 98.7	96.5028	3	1762.98	-1.37743	1.02186	0.886933	1.06282	0.715186
asPALGSGPDGSGDSLEMSSLDR	1	IPI00417750.3	Mitochondrial import receptor subunit TOM70	protein binding	cytoplasm; membrane; mitochondrion	transport	N-Term(iTRAQ8plex); S2(Phospho)	S(2): 100.0; S(7): 0.0; S(12): 0.0; S(15): 0.0; S(19): 0.0; S(20): 0.0	343.441	3	2590.16	-1.67551	1.17792	0.343728	0.935703	0.729593
asPALGSGPDGSGDSLEmSSLDR	1	IPI00417750.3	Mitochondrial import receptor subunit TOM70	protein binding	cytoplasm; membrane; mitochondrion	transport	N-Term(iTRAQ8plex); S2(Phospho); M18(Oxidation)	S(2): 100.0; S(7): 0.0; S(12): 0.0; S(15): 0.0; S(19): 0.0; S(20): 0.0	277.726	3	2606.15	-2.19655	1.03175	0.844076	1.01119	0.926252
sHSPSMSQSGSQLR	1	IPI00421345.1	LMO7b	metal ion binding; protein binding			N-Term(iTRAQ8plex); S1(Phospho)	S(1): 1.5; S(3): 97.1; S(5): 1.5; S(7): 0.0; S(9): 0.0; S(11): 0.0	96.163	3	1872.85	-1.70113	1.5178	0.0172152	1.57066	0.0123791
tSPGSPsPR	1	IPI00421345.1	LMO7b	metal ion binding; protein binding			N-Term(iTRAQ8plex); S7(Phospho)	T(1): 0.7; S(2): 0.7; S(5): 49.3; S(7): 49.3	33.2686	2	1269.61	-2.03404	1.05449	0.748878	0.990415	0.982554
sRSTTELNDPLIEk	1	IPI00421345.1	LMO7b	metal ion binding; protein binding			N-Term(iTRAQ8plex); S1(Phospho); K14(iTRAQ8plex)	S(1): 25.0; S(3): 25.0; T(4): 25.0; T(5): 25.0	69.2438	3	2291.21	-2.01536	1.27702	0.160267	0.793607	0.199071
aTFsSTSGLDSVSDSGEGR	1	IPI00421345.1	LMO7b	metal ion binding; protein binding			N-Term(iTRAQ8plex); S4(Phospho)	T(2): 0.2; S(4): 24.9; S(5): 24.9; T(6): 24.9; S(7): 24.9; S(11): 0.0; S(13): 0.0; S(15): 0.0	119.933	3	2244	0.123592	0.899828	0.546599	1.12996	0.483938
tSPGsPsPR	1	IPI00421345.1	LMO7b	metal ion binding; protein binding			N-Term(iTRAQ8plex); S5(Phospho); S7(Phospho)	T(1): 0.1; S(2): 2.6; S(5): 98.7; S(7): 98.7	63.4838	2	1349.58	-1.65876	0.977067	0.907299	1.25739	0.199002
gAPEIVmtVcSsEDEAER	1	IPI00421356.1	Uncharacterized protein	enzyme regulator activity		metabolic process; regulation of biological process	N-Term(iTRAQ8plex); M7(Oxidation); T8(Phospho); C10(Carbamidomethyl); S12(Phospho)	T(8): 66.7; S(11): 66.7; S(12): 66.7	107.362	2	2460	-0.802026	1.37061	0.0711398	0.830844	0.306344
gAPEIVMtVcsSEDEAERTPSGMER	1	IPI00421356.1	Uncharacterized protein	enzyme regulator activity		metabolic process; regulation of biological process	N-Term(iTRAQ8plex); T8(Phospho); C10(Carbamidomethyl); S11(Phospho)	T(8): 40.0; S(11): 40.0; S(12): 40.0; T(19): 40.0; S(21): 40.0	29.2121	3	3202.35	0.658781	1.16901	0.366087	0.958388	0.834316
gAPEIVMTVcssEDEAER	1	IPI00421356.1	Uncharacterized protein	enzyme regulator activity		metabolic process; regulation of biological process	N-Term(iTRAQ8plex); C10(Carbamidomethyl); S11(Phospho); S12(Phospho)	T(8): 4.8; S(11): 97.6; S(12): 97.6	149.951	3	2443.99	-5.69043	0.995244	0.993959	1.05959	0.727643
tASGssVTSLEGTR	1	IPI00421389.1	Protein NDRG1	protein binding	cytoplasm; cytoskeleton; cytosol; endosome; membrane; nucleus	cell communication; cell differentiation; cell organization and biogenesis; cellular homeostasis; development; regulation of biological process; response to stimulus	N-Term(iTRAQ8plex); S5(Phospho); S6(Phospho)	T(1): 33.0; S(3): 33.0; S(5): 33.0; S(6): 33.0; T(8): 33.0; S(9): 33.0; T(13): 2.0	12.9482	2	1816.81	1.19673	0.864706	0.402018	0.899243	0.567229
sRtAsGSSVTSLEGTR	1	IPI00421389.1	Protein NDRG1	protein binding	cytoplasm; cytoskeleton; cytosol; endosome; membrane; nucleus	cell communication; cell differentiation; cell organization and biogenesis; cellular homeostasis; development; regulation of biological process; response to stimulus	N-Term(iTRAQ8plex); T3(Phospho); S5(Phospho)	S(1): 98.4; T(3): 3.1; S(5): 96.9; S(7): 1.6; S(8): 0.0; T(10): 0.0; S(11): 0.0; T(15): 0.0	119.461	3	2059.93	-4.77417	0.798784	0.191413	1.25566	0.20165
aLmGsPQLVAAVVR	1	IPI00421429.3	Junction plakoglobin	protein binding; structural molecule activity	cytoplasm; cytoskeleton; cytosol; membrane; nucleus; organelle lumen	cell communication; cell differentiation; cell organization and biogenesis; cellular component movement; development; metabolic process; regulation of biological process; reproduction; response to stimulus; transport	N-Term(iTRAQ8plex); M3(Oxidation); S5(Phospho)	S(5): 100.0	186.598	3	1811.97	-1.44632	1.02178	0.887284	1.00939	0.934018
aLMGsPQLVAAVVR	1	IPI00421429.3	Junction plakoglobin	protein binding; structural molecule activity	cytoplasm; cytoskeleton; cytosol; membrane; nucleus; organelle lumen	cell communication; cell differentiation; cell organization and biogenesis; cellular component movement; development; metabolic process; regulation of biological process; reproduction; response to stimulus; transport	N-Term(iTRAQ8plex); S5(Phospho)	S(5): 100.0	212.685	3	1795.98	-0.178417	0.97961	0.919475	1.26809	0.183268
aDVQLFmADDAysHHSVVDYTDPEk	1	IPI00421508.5	Caveolin-2	protein binding	cell surface; cytoplasm; cytosol; Golgi; membrane; nucleus	cell communication; cell differentiation; cell organization and biogenesis; cell proliferation; development; regulation of biological process; response to stimulus; transport	N-Term(iTRAQ8plex); M7(Oxidation); Y12(Phospho); S13(Phospho); K25(iTRAQ8plex)	Y(12): 66.7; S(13): 66.7; S(16): 66.7; Y(20): 0.0; T(21): 0.0	112.646	4	3637.61	0.736411	0.77429	0.136129	1.14317	0.445136
tDDsQPWVLPVVR	1	IPI00421513.8	Aspartate aminotransferase, cytoplasmic	catalytic activity	cytoplasm; cytosol; vacuole	metabolic process; response to stimulus	N-Term(iTRAQ8plex); S4(Phospho)	T(1): 0.0; S(4): 100.0	97.2396	2	1895.96	0.153321	0.836448	0.30101	0.825995	0.290842
rTFGGAPGFsLGSPLssPVFPR	1	IPI00421517.7	Desmin	protein binding; structural molecule activity	cytoplasm; cytoskeleton; membrane		N-Term(iTRAQ8plex); S10(Phospho); S16(Phospho); S17(Phospho)	T(2): 3.0; S(10): 74.2; S(13): 74.2; S(16): 74.2; S(17): 74.2	43.7112	3	2778.27	-1.66138	1.19826	0.296595	0.808272	0.238054
aPsYGAGELLDFSLADAVNQEFLATR	1	IPI00421517.7	Desmin	protein binding; structural molecule activity	cytoplasm; cytoskeleton; membrane		N-Term(iTRAQ8plex); S3(Phospho)	S(3): 33.3; Y(4): 33.3; S(13): 33.3; T(25): 0.0	170.096	3	3139.53	-0.552109	0.853372	0.35969	0.989281	0.977344
rTFGGAPGFsLGsPLSSPVFPR	1	IPI00421517.7	Desmin	protein binding; structural molecule activity	cytoplasm; cytoskeleton; membrane		N-Term(iTRAQ8plex); S10(Phospho); S13(Phospho)	T(2): 0.1; S(10): 99.9; S(13): 99.9; S(16): 0.0; S(17): 0.0	124.029	3	2698.33	5.73956	1.02483	0.873994	0.96724	0.875416
tSGGAGGLGsLR	1	IPI00421517.7	Desmin	protein binding; structural molecule activity	cytoplasm; cytoskeleton; membrane		N-Term(iTRAQ8plex); S10(Phospho)	T(1): 0.0; S(2): 0.0; S(10): 100.0	135.754	2	1416.71	-2.57709	1.13199	0.47052	1.36148	0.0855349
tFGGAPGFSLGsPLSsPVFPR	1	IPI00421517.7	Desmin	protein binding; structural molecule activity	cytoplasm; cytoskeleton; membrane		N-Term(iTRAQ8plex); S12(Phospho); S16(Phospho)	T(1): 0.0; S(9): 0.0; S(12): 100.0; S(15): 1.1; S(16): 98.9	272.622	3	2542.21	1.42833	0.843022	0.323137	0.997264	0.986673
tSGGAGGLGsLR	1	IPI00421517.7	Desmin	protein binding; structural molecule activity	cytoplasm; cytoskeleton; membrane		N-Term(iTRAQ8plex); T1(Phospho); S10(Phospho)	T(1): 66.7; S(2): 66.7; S(10): 66.7	2.89298e-15	3	1496.68	-2.05555	0.834335	0.294081	1.06288	0.714937
tFGGAPGFSLGsPLSSPVFPR	1	IPI00421517.7	Desmin	protein binding; structural molecule activity	cytoplasm; cytoskeleton; membrane		N-Term(iTRAQ8plex); S12(Phospho)	T(1): 0.0; S(9): 0.0; S(12): 100.0; S(15): 0.0; S(16): 0.0	313.695	2	2462.24	0.150708	0.940561	0.732832	1.11015	0.546355
fAsEASGYQDNIAR	1	IPI00421517.7	Desmin	protein binding; structural molecule activity	cytoplasm; cytoskeleton; membrane		N-Term(iTRAQ8plex); S3(Phospho)	S(3): 49.6; S(6): 49.6; Y(8): 0.7	48.4871	3	1912.87	-1.04694	0.754817	0.100838	1.26149	0.19284
etSPEQR	1	IPI00421517.7	Desmin	protein binding; structural molecule activity	cytoplasm; cytoskeleton; membrane		N-Term(iTRAQ8plex); T2(Phospho)	T(2): 50.0; S(3): 50.0	38.7479	3	1230.56	-3.08665	1.40075	0.0538894	2.85801	7.67958e-09
tFGGAPGFsLGsPLSsPVFPR	1	IPI00421517.7	Desmin	protein binding; structural molecule activity	cytoplasm; cytoskeleton; membrane		N-Term(iTRAQ8plex); S9(Phospho); S12(Phospho); S16(Phospho)	T(1): 0.0; S(9): 75.0; S(12): 75.0; S(15): 75.0; S(16): 75.0	121.658	3	2622.17	-0.9747	0.680011	0.0239923	0.730555	0.0791038
rTFGGAPGFSLGsPLSSPVFPR	1	IPI00421517.7	Desmin	protein binding; structural molecule activity	cytoplasm; cytoskeleton; membrane		N-Term(iTRAQ8plex); S13(Phospho)	T(2): 0.0; S(10): 0.0; S(13): 100.0; S(16): 0.0; S(17): 0.0	177.284	3	2618.34	-2.77142	0.780208	0.148349	1.3801	0.0728555
aTsNVFAMFDQSQIQEFk	1	IPI00421625.6	Myosin regulatory light chain 12B	metal ion binding	cytoplasm; cytoskeleton	cell organization and biogenesis; regulation of biological process	N-Term(iTRAQ8plex); S3(Phospho); K18(iTRAQ8plex)	T(2): 50.0; S(3): 50.0; S(12): 0.0	100.86	3	2779.36	-0.275933	0.869304	0.419837	0.966927	0.87396
lTFDSsFSPNTGkk	1	IPI00421874.4	Voltage-dependent anion-selective channel protein 1	nucleotide binding; protein binding; transporter activity	cytoplasm; membrane; mitochondrion	cell death; regulation of biological process; transport	N-Term(iTRAQ8plex); S6(Phospho); K13(iTRAQ8plex); K14(iTRAQ8plex)	T(2): 0.4; S(5): 24.9; S(6): 24.9; S(8): 24.9; T(11): 24.9	46.9691	4	2521.34	-2.36118	1.03867	0.814587	1.00871	0.936952
lTFDSsFSPNTGk	1	IPI00421874.4	Voltage-dependent anion-selective channel protein 1	nucleotide binding; protein binding; transporter activity	cytoplasm; membrane; mitochondrion	cell death; regulation of biological process; transport	N-Term(iTRAQ8plex); S6(Phospho); K13(iTRAQ8plex)	T(2): 0.0; S(5): 0.6; S(6): 0.6; S(8): 98.7; T(11): 0.0	88.8018	3	2089.04	-3.90667	0.982853	0.934988	1.13584	0.466392
lkQLsVPAsDEEDEVPVPVPR	1	IPI00421969.1	ATP-binding cassette sub-family F member 1	catalytic activity; nucleotide binding; translation regulator activity	cytoplasm; nucleus; organelle lumen; ribosome	metabolic process; regulation of biological process	N-Term(iTRAQ8plex); K2(iTRAQ8plex); S5(Phospho); S9(Phospho)	S(5): 100.0; S(9): 100.0	74.7598	4	3072.55	1.02748	1.37038	0.0712873	0.792178	0.195504
qLSVPAsDEEDEVPVPVPR	1	IPI00421969.1	ATP-binding cassette sub-family F member 1	catalytic activity; nucleotide binding; translation regulator activity	cytoplasm; nucleus; organelle lumen; ribosome	metabolic process; regulation of biological process	N-Term(iTRAQ8plex); S7(Phospho)	S(3): 0.0; S(7): 100.0	229.262	2	2447.2	-0.186028	1.14575	0.429513	0.989211	0.977025
qLsVPAsDEEDEVPVPVPR	1	IPI00421969.1	ATP-binding cassette sub-family F member 1	catalytic activity; nucleotide binding; translation regulator activity	cytoplasm; nucleus; organelle lumen; ribosome	metabolic process; regulation of biological process	N-Term(iTRAQ8plex); S3(Phospho); S7(Phospho)	S(3): 100.0; S(7): 100.0	200.011	2	2527.16	-1.05847	1.00221	0.974291	1.22734	0.249277
tVsDNSLSSSk	1	IPI00454345.2	Isoform 7 of Formin-binding protein 1	protein binding			N-Term(iTRAQ8plex); S3(Phospho); K11(iTRAQ8plex)	T(1): 33.2; S(3): 33.2; S(6): 33.2; S(8): 0.3; S(9): 0.0; S(10): 0.0	53.7605	3	1812.91	-2.8193	0.651562	0.012084	1.67906	0.00415457
tVsDNSLSSSk	1	IPI00454345.2	Isoform 7 of Formin-binding protein 1	protein binding			N-Term(iTRAQ8plex); T1(Phospho); S3(Phospho); K11(iTRAQ8plex)	T(1): 65.9; S(3): 65.9; S(6): 65.9; S(8): 1.2; S(9): 0.5; S(10): 0.5	56.5929	3	1892.88	-1.22878	0.777836	0.143364	1.18583	0.335076
lSPsPTSQR	1	IPI00454367.3	Lmna protein	structural molecule activity	cytoskeleton		N-Term(iTRAQ8plex); S4(Phospho)	S(2): 1.0; S(4): 97.0; T(6): 1.0; S(7): 1.0	67.3268	2	1356.68	-0.0512899	0.82607	0.267854	1.03558	0.823597
lRLsPsPTSQR	1	IPI00454367.3	Lmna protein	structural molecule activity	cytoskeleton		N-Term(iTRAQ8plex); S4(Phospho); S6(Phospho)	S(4): 99.9; S(6): 97.6; T(8): 1.2; S(9): 1.2	50.5108	3	1705.83	-1.60584	1.07088	0.683668	1.08279	0.640688
sGAQASSTPLsPTR	1	IPI00454367.3	Lmna protein	structural molecule activity	cytoskeleton		N-Term(iTRAQ8plex); S11(Phospho)	S(1): 0.0; S(6): 0.0; S(7): 1.3; T(8): 1.3; S(11): 96.0; T(13): 1.3	117.392	3	1743.86	-1.69546	0.601161	0.00283377	1.10921	0.549457
assHSSQSQGGGSVTk	1	IPI00454367.3	Lmna protein	structural molecule activity	cytoskeleton		N-Term(iTRAQ8plex); S2(Phospho); S3(Phospho); K16(iTRAQ8plex)	S(2): 49.9; S(3): 49.9; S(5): 49.9; S(6): 49.9; S(8): 0.5; S(13): 0.0; T(15): 0.0	106.848	3	2273.03	-4.88085	0.907462	0.580291	0.882375	0.496482
asSHSSQSQGGGSVTk	1	IPI00454367.3	Lmna protein	structural molecule activity	cytoskeleton		N-Term(iTRAQ8plex); S2(Phospho); K16(iTRAQ8plex)	S(2): 49.7; S(3): 49.7; S(5): 0.2; S(6): 0.2; S(8): 0.2; S(13): 0.0; T(15): 0.0	82.7256	3	2193.07	-3.49006	1.46423	0.0293578	1.50487	0.0233844
sTPGVsDDsDQcDSTQDI	1	IPI00454529.2	Dysbindin	protein binding	cytoplasm; cytoskeleton; cytosol; endoplasmic reticulum; endosome; membrane; nucleus	cell communication; cell differentiation; cell organization and biogenesis; cellular component movement; development; regulation of biological process; response to stimulus; transport	N-Term(iTRAQ8plex); S6(Phospho); S9(Phospho); C12(Carbamidomethyl)	S(1): 0.0; T(2): 0.0; S(6): 50.0; S(9): 50.0; S(14): 50.0; T(15): 50.0	67.2899	2	2390.89	-0.680421	1.40767	0.0505069	0.711946	0.0570494
vIENtDGsEEEMDAR	1	IPI00464465.2	Isoform 2 of Myosin-11 (Fragment)	catalytic activity; motor activity; nucleotide binding; protein binding	cytoskeleton; extracellular	metabolic process; transport	N-Term(iTRAQ8plex); T5(Phospho); S8(Phospho)	T(5): 100.0; S(8): 100.0	100.874	2	2158.85	-4.63058	1.11854	0.513146	0.704605	0.0497634
vIENTDGsEEEMDAR	1	IPI00464465.2	Isoform 2 of Myosin-11 (Fragment)	catalytic activity; motor activity; nucleotide binding; protein binding	cytoskeleton; extracellular	metabolic process; transport	N-Term(iTRAQ8plex); S8(Phospho)	T(5): 1.6; S(8): 98.4	157.973	2	2078.89	-0.452697	1.02077	0.89171	0.893972	0.544758
vIENTDGsEEEmDAR	1	IPI00464465.2	Isoform 2 of Myosin-11 (Fragment)	catalytic activity; motor activity; nucleotide binding; protein binding	cytoskeleton; extracellular	metabolic process; transport	N-Term(iTRAQ8plex); S8(Phospho); M12(Oxidation)	T(5): 0.0; S(8): 100.0	176.889	3	2094.88	-1.78678	1.00889	0.944307	1.21733	0.268155
rPDPDsDEDEDYER	1	IPI00464500.1	Uncharacterized protein	nucleotide binding			N-Term(iTRAQ8plex); S6(Phospho)	S(6): 99.9; Y(12): 0.1	67.4767	3	2121.85	-0.754759	1.27692	0.16041	0.851661	0.377823
ySPNTQVEILPQGREsPIFk	1	IPI00464670.1	Macrophage-capping protein	protein binding	cytoplasm; extracellular; membrane; nucleus; organelle lumen	cell organization and biogenesis; regulation of biological process	N-Term(iTRAQ8plex); S16(Phospho); K20(iTRAQ8plex)	Y(1): 0.0; S(2): 0.0; T(5): 0.0; S(16): 100.0	115.406	4	2991.57	-4.30572	0.977137	0.907634	1.05313	0.752897
lAMQEFMILPVGAsSFR	1	IPI00464815.11	Alpha-enolase	catalytic activity; metal ion binding; protein binding	cell surface; cytoplasm; cytosol; membrane	metabolic process	N-Term(iTRAQ8plex); S14(Phospho)	S(14): 99.1; S(15): 0.9	192.199	3	2281.14	-1.65271	1.25588	0.190317	1.33874	0.103675
qFLIsPPAsPPVGWk	1	IPI00470286.6	Calcipressin-1	protein binding		cell communication; cell differentiation; development; regulation of biological process; response to stimulus	N-Term(iTRAQ8plex); S5(Phospho); S9(Phospho); K15(iTRAQ8plex)	S(5): 100.0; S(9): 100.0	186.086	3	2392.23	-2.28834	0.883668	0.477765	1.34386	0.0993162
iEDVGsDEEDDSGkDk	1	IPI00471584.7	Heat shock protein HSP 90-beta	nucleotide binding; protein binding	cell surface; cytoplasm; cytosol; membrane; mitochondrion; nucleus	cell communication; cell death; cell organization and biogenesis; defense response; development; metabolic process; regulation of biological process; response to stimulus; transport	N-Term(iTRAQ8plex); S6(Phospho); K14(iTRAQ8plex); K16(iTRAQ8plex)	S(6): 50.0; S(12): 50.0	72.1258	4	2730.3	-4.04723	0.970727	0.8769	1.1425	0.447061
iEDVGsDEEDDSGk	1	IPI00471584.7	Heat shock protein HSP 90-beta	nucleotide binding; protein binding	cell surface; cytoplasm; cytosol; membrane; mitochondrion; nucleus	cell communication; cell death; cell organization and biogenesis; defense response; development; metabolic process; regulation of biological process; response to stimulus; transport	N-Term(iTRAQ8plex); S6(Phospho); K14(iTRAQ8plex)	S(6): 100.0; S(12): 0.0	183.808	3	2182.98	-3.07273	0.858392	0.378148	1.55564	0.0143421
mADGGGsPFLGR	1	IPI00471729.1	Uncharacterized protein	protein binding	cytoplasm; membrane; nucleus	cell communication; metabolic process; regulation of biological process; response to stimulus	N-Term(iTRAQ8plex); S7(Phospho)	S(7): 100.0	79.613	2	1548.72	-1.62999	1.04046	0.807014	0.867584	0.437534
lSSAWRPNsPHAPYFGsSRPLSPHR	1	IPI00471729.1	Uncharacterized protein	protein binding	cytoplasm; membrane; nucleus	cell communication; metabolic process; regulation of biological process; response to stimulus	N-Term(iTRAQ8plex); S9(Phospho); S17(Phospho)	S(2): 28.6; S(3): 28.6; S(9): 28.6; Y(14): 28.6; S(17): 28.6; S(18): 28.6; S(22): 28.6	25.1321	5	3268.55	-1.41331	0.99416	0.988821	0.996742	0.98896
sQsLPNSLDYAQTSER	1	IPI00471759.1	Regulator of microtubule dynamics protein 3	protein binding	cytoplasm; cytoskeleton; membrane; mitochondrion; nucleus	cell death; cell differentiation; cellular homeostasis	N-Term(iTRAQ8plex); S3(Phospho)	S(1): 0.0; S(3): 99.1; S(7): 0.9; Y(10): 0.0; T(13): 0.0; S(14): 0.0	70.7446	2	2180.01	-1.70771	0.848611	0.34262	1.00023	0.973714
gcDsPDPDTSYVLtPHTEEk	1	IPI00471856.3	Myocyte enhancer factor 2a	DNA binding; protein binding	nucleus	metabolic process; regulation of biological process	N-Term(iTRAQ8plex); C2(Carbamidomethyl); S4(Phospho); T14(Phospho); K20(iTRAQ8plex)	S(4): 40.0; T(9): 40.0; S(10): 40.0; Y(11): 40.0; T(14): 40.0; T(17): 0.0	70.8518	3	3016.32	0.725137	0.866031	0.407114	0.902811	0.582612
gILAADEsVGTMGNR	1	IPI00471911.7	Fructose-bisphosphate aldolase B	catalytic activity; protein binding	cytoplasm; cytoskeleton; cytosol; endoplasmic reticulum; membrane; nucleus; vacuole	cell communication; cell organization and biogenesis; development; metabolic process; regulation of biological process; response to stimulus	N-Term(iTRAQ8plex); S8(Phospho)	S(8): 100.0; T(11): 0.0	150.918	3	1874.9	0.67317	1.02185	0.887013	1.084	0.63634
sPFNSPsPQDSPR	1	IPI00475727.5	Nuclear factor 1	DNA binding	membrane; nucleus	metabolic process; regulation of biological process	N-Term(iTRAQ8plex); S7(Phospho)	S(1): 0.0; S(5): 0.8; S(7): 99.2; S(11): 0.0	148.398	3	1799.82	-1.92017	0.945827	0.757789	1.43078	0.0464854
sGSMEEDVDTSPGGDyYTSPNsPTSSSR	1	IPI00475727.5	Nuclear factor 1	DNA binding	membrane; nucleus	metabolic process; regulation of biological process	N-Term(iTRAQ8plex); Y16(Phospho); S22(Phospho)	S(1): 0.0; S(3): 0.0; T(10): 28.2; S(11): 28.2; Y(16): 28.2; Y(17): 28.2; T(18): 28.2; S(19): 28.2; S(22): 28.2; T(24): 0.6; S(25): 0.6; S(26): 0.6; S(27): 0.6	65.1733	3	3374.3	-5.51774	0.895626	0.528361	1.16381	0.389017
eRDAEQSSsPR	1	IPI00475727.5	Nuclear factor 1	DNA binding	membrane; nucleus	metabolic process; regulation of biological process	N-Term(iTRAQ8plex); S9(Phospho)	S(7): 1.2; S(8): 1.2; S(9): 97.7	50.5108	3	1645.75	-1.24516	0.536441	0.000254184	1.10198	0.573566
etVmAMMYTVVTPmLNPFIySLR	1	IPI00475756.1	olfactory receptor Olr1475	receptor activity; signal transducer activity	membrane	cell communication; regulation of biological process; response to stimulus	N-Term(iTRAQ8plex); T2(Phospho); M4(Oxidation); M14(Oxidation); Y20(Phospho)	T(2): 33.3; Y(8): 33.3; T(9): 33.3; T(12): 33.3; Y(20): 33.3; S(21): 33.3	7.23246e-15	3	3203.46	-0.00954387	0.776565	0.140741	0.521569	0.000236959
aTtPPNQGRPDsPVYANLQELk	1	IPI00475825.2	Uncharacterized protein	protein binding		cell communication; regulation of biological process; response to stimulus	N-Term(iTRAQ8plex); T3(Phospho); S12(Phospho); K22(iTRAQ8plex)	T(2): 0.8; T(3): 9.3; S(12): 95.0; Y(15): 95.0	54.9821	4	3164.55	-4.2684	1.15457	0.404598	1.07401	0.672875
sEsPPAELPSLR	1	IPI00475907.2	Uncharacterized protein	catalytic activity	membrane	metabolic process	N-Term(iTRAQ8plex); S3(Phospho)	S(1): 0.9; S(3): 99.1; S(10): 0.0	86.386	2	1666.84	0.576589	0.898333	0.540085	1.21541	0.271898
sASsPsPR	1	IPI00475907.2	Uncharacterized protein	catalytic activity	membrane	metabolic process	N-Term(iTRAQ8plex); S4(Phospho); S6(Phospho)	S(1): 50.0; S(3): 50.0; S(4): 50.0; S(6): 50.0	35.6096	2	1252.52	-2.44107	0.860273	0.385184	1.18281	0.34212
vEFSTPFQVEEVDDVSPsPk	1	IPI00475922.1	Uncharacterized protein (Fragment)	structural molecule activity			N-Term(iTRAQ8plex); S18(Phospho); K20(iTRAQ8plex)	S(4): 0.0; T(5): 0.0; S(16): 0.0; S(18): 100.0	177.719	3	2924.44	-1.55133	0.900799	0.550848	0.996517	0.989946
ssPVPRsPDREDGEEAPAGGFLFk	1	IPI00475922.1	Uncharacterized protein (Fragment)	structural molecule activity			N-Term(iTRAQ8plex); S2(Phospho); S7(Phospho); K24(iTRAQ8plex)	S(1): 7.4; S(2): 96.3; S(7): 96.3	65.198	4	3313.58	0.827002	0.789459	0.168893	0.995297	0.99529
lFsQGQDVSDk	1	IPI00476067.4	Uncharacterized protein (Fragment)	protein binding	cytoplasm; membrane; nucleus	cell communication; regulation of biological process; response to stimulus	N-Term(iTRAQ8plex); S3(Phospho); K11(iTRAQ8plex)	S(3): 100.0; S(9): 0.0	72.8627	3	1911.96	-2.22516	0.965435	0.851514	1.04291	0.793728
sSPNVANQPPsPGGk	1	IPI00476067.4	Uncharacterized protein (Fragment)	protein binding	cytoplasm; membrane; nucleus	cell communication; regulation of biological process; response to stimulus	N-Term(iTRAQ8plex); S11(Phospho); K15(iTRAQ8plex)	S(1): 0.0; S(2): 0.0; S(11): 100.0	210.28	3	2125.09	-2.21783	1.22464	0.243191	1.39223	0.0655383
qGAIYHGLATLLNQPsPMmQR	1	IPI00476067.4	Uncharacterized protein (Fragment)	protein binding	cytoplasm; membrane; nucleus	cell communication; regulation of biological process; response to stimulus	N-Term(iTRAQ8plex); S16(Phospho); M19(Oxidation)	Y(5): 0.2; T(10): 3.5; S(16): 96.4	77.1615	3	2726.36	5.14433	0.90262	0.558844	1.26736	0.184303
sSPNVANQPPsPGGk	1	IPI00476067.4	Uncharacterized protein (Fragment)	protein binding	cytoplasm; membrane; nucleus	cell communication; regulation of biological process; response to stimulus	N-Term(iTRAQ8plex); S1(Phospho); S11(Phospho); K15(iTRAQ8plex)	S(1): 50.7; S(2): 50.7; S(11): 98.7	28.3548	3	2205.05	-4.02978	1.04933	0.770014	1.2166	0.269571
eSLkEEDEsDDDNM	1	IPI00476178.3	Proteasome subunit alpha type-3	catalytic activity	cytoplasm; nucleus; proteasome	metabolic process	N-Term(iTRAQ8plex); K4(iTRAQ8plex); S9(Phospho)	S(2): 0.0; S(9): 100.0	77.8707	3	2344	-1.82929	1.12451	0.4939	0.940416	0.751214
eSLkEEDEsDDDNm	1	IPI00476178.3	Proteasome subunit alpha type-3	catalytic activity	cytoplasm; nucleus; proteasome	metabolic process	N-Term(iTRAQ8plex); K4(iTRAQ8plex); S9(Phospho); M14(Oxidation)	S(2): 0.0; S(9): 100.0	92.0257	3	2359.99	-0.541548	0.989204	0.965279	1.08704	0.625428
gPPsPPAPVMHsPSR	1	IPI00476223.3	Uncharacterized protein	protein binding	chromosome; nucleus; spliceosomal complex	cell communication; metabolic process; regulation of biological process; response to stimulus	N-Term(iTRAQ8plex); S4(Phospho); S12(Phospho)	S(4): 100.0; S(12): 99.0; S(14): 1.0	128.138	3	1977.89	-0.936892	0.806055	0.210247	0.978429	0.927295
sVENLPEcGITHEQR	1	IPI00476317.1	Uncharacterized protein	catalytic activity		cell communication; metabolic process; regulation of biological process; response to stimulus	N-Term(iTRAQ8plex); S1(Phospho); C8(Carbamidomethyl)	S(1): 100.0; T(11): 0.0	122.958	3	2152.99	-3.91316	0.984984	0.945165	1.10155	0.575005
aSSGDQGsPPcFLR	1	IPI00476425.5	Uncharacterized protein	protein binding		cell differentiation; cell organization and biogenesis; development	N-Term(iTRAQ8plex); S8(Phospho); C11(Carbamidomethyl)	S(2): 2.3; S(3): 2.3; S(8): 95.4	76.6032	3	1862.84	-0.283463	0.850796	0.350399	0.890782	0.531311
lLPYPTLAsPPFD	1	IPI00476614.1	28 kDa protein				N-Term(iTRAQ8plex); S9(Phospho)	Y(4): 0.0; T(6): 1.0; S(9): 98.9	67.8341	2	1814.93	1.30548	1.02657	0.866438	0.88155	0.49311
eGEEPTVYsDDEEPkDEAAR	1	IPI00480820.4	Membrane-associated progesterone receptor component 1		cytoplasm; endoplasmic reticulum; membrane	cell differentiation; cell organization and biogenesis; development; response to stimulus	N-Term(iTRAQ8plex); S9(Phospho); K15(iTRAQ8plex)	T(6): 33.3; Y(8): 33.3; S(9): 33.3	41.9355	4	2954.34	-1.61947	1.63152	0.00525244	1.04074	0.802529
lSSQLsAGEEk	1	IPI00515808.1	Isoform 4 of Protein LYRIC	DNA binding	cytoplasm; endoplasmic reticulum; membrane; nucleus	metabolic process; regulation of biological process	N-Term(iTRAQ8plex); S6(Phospho); K11(iTRAQ8plex)	S(2): 0.0; S(3): 0.0; S(6): 100.0	139.892	3	1836.95	-1.36622	1.03304	0.838556	1.08736	0.624285
eAVSAAsEDDIFRR	1	IPI00551614.2	Uncharacterized protein	transporter activity	membrane	regulation of biological process; transport	N-Term(iTRAQ8plex); S7(Phospho)	S(4): 0.0; S(7): 100.0	85.8617	3	1949.92	-2.02591	0.941477	0.737163	0.907076	0.601171
sITADGEsPPTTk	1	IPI00551614.2	Uncharacterized protein	transporter activity	membrane	regulation of biological process; transport	N-Term(iTRAQ8plex); S8(Phospho); K13(iTRAQ8plex)	S(1): 0.0; T(3): 2.3; S(8): 97.7; T(11): 0.1; T(12): 0.0	98.9877	3	1992.01	-2.987	1.05449	0.748893	0.877881	0.478244
eAVSAAsEDDIFR	1	IPI00551614.2	Uncharacterized protein	transporter activity	membrane	regulation of biological process; transport	N-Term(iTRAQ8plex); S7(Phospho)	S(4): 0.0; S(7): 100.0	158.645	2	1793.82	-1.82894	0.928628	0.676841	1.32047	0.12063
dSSQSsDVSLPDckA	1	IPI00551659.1	RT1-El protein (Fragment)	protein binding	membrane	response to stimulus	N-Term(iTRAQ8plex); S6(Phospho); C13(Carbamidomethyl); K14(iTRAQ8plex)	S(2): 0.8; S(3): 0.8; S(5): 48.7; S(6): 48.7; S(9): 0.8	45.9784	3	2284.06	-1.89867	0.928933	0.678261	1.07027	0.68686
lAEEHGs	1	IPI00551812.1	ATP synthase subunit beta, mitochondrial	catalytic activity; metal ion binding; nucleotide binding; receptor activity; transporter activity	cytoplasm; membrane; mitochondrion	cellular component movement; metabolic process; regulation of biological process; transport	N-Term(iTRAQ8plex); S7(Phospho)	S(7): 100.0	87.0725	2	1126.51	-1.61115	0.990885	0.973275	1.06925	0.690694
nFsDNQLQEGk	1	IPI00555171.3	Transgelin-2	protein binding	membrane; nucleus	development	N-Term(iTRAQ8plex); S3(Phospho); K11(iTRAQ8plex)	S(3): 100.0	123.149	3	1967.96	-1.73902	1.05228	0.75788	1.06271	0.715588
aGGAGEGsDDDTSLT	1	IPI00555188.1	Uncharacterized protein				N-Term(iTRAQ8plex); S8(Phospho)	S(8): 100.0; T(12): 0.0; S(13): 0.0; T(15): 0.0	165.131	2	1736.71	-1.40114	1.25133	0.197368	0.997539	0.98547
lLGNPGsEDREPR	1	IPI00555207.1	Hsd17b8 protein	catalytic activity; nucleotide binding		metabolic process	N-Term(iTRAQ8plex); S7(Phospho)	S(7): 100.0	86.6436	3	1823.89	-1.95264	0.931959	0.692377	1.45441	0.0374745
dIIRQPsEEEIIk	1	IPI00555213.1	Astrocytic phosphoprotein PEA-15	protein binding	cytoplasm	cell death; regulation of biological process; response to stimulus; transport	N-Term(iTRAQ8plex); S7(Phospho); K13(iTRAQ8plex)	S(7): 100.0	90.6797	4	2258.22	-0.824034	1.08047	0.647003	0.876399	0.47229
qPsEEEIIk	1	IPI00555213.1	Astrocytic phosphoprotein PEA-15	protein binding	cytoplasm	cell death; regulation of biological process; response to stimulus; transport	N-Term(iTRAQ8plex); S3(Phospho); K9(iTRAQ8plex)	S(3): 100.0	113.715	3	1760.93	-1.18413	1.08319	0.636802	1.30035	0.142055
wDVDDWDNENsSAR	1	IPI00555287.3	Non-erythroid spectrin beta	protein binding; structural molecule activity	cytoplasm; cytoskeleton		N-Term(iTRAQ8plex); S11(Phospho)	S(11): 50.0; S(12): 50.0	51.4631	2	2092.84	-6.24208	1.2773	0.159904	0.880589	0.4892
tSskEsSPVPSPTSDR	1	IPI00555287.3	Non-erythroid spectrin beta	protein binding; structural molecule activity	cytoplasm; cytoskeleton		N-Term(iTRAQ8plex); S3(Phospho); K4(iTRAQ8plex); S6(Phospho)	T(1): 40.0; S(2): 40.0; S(3): 40.0; S(6): 40.0; S(7): 40.0; S(11): 0.1; T(13): 0.1; S(14): 0.1	31.0015	4	2430.14	0.251442	0.712578	0.0475972	1.36825	0.0807183
vSEEAESQQWDTSkGDQVsQNGLPAEQGsPR	1	IPI00555287.3	Non-erythroid spectrin beta	protein binding; structural molecule activity	cytoplasm; cytoskeleton		N-Term(iTRAQ8plex); K14(iTRAQ8plex); S19(Phospho); S29(Phospho)	S(2): 0.0; S(7): 0.6; T(12): 33.7; S(13): 33.7; S(19): 33.7; S(29): 98.2	85.345	4	4112.84	-6.62932	1.4563	0.0317195	0.669055	0.0240086
vSEEAESQQWDTSkGDQVSQNGLPAEQGsPR	1	IPI00555287.3	Non-erythroid spectrin beta	protein binding; structural molecule activity	cytoplasm; cytoskeleton		N-Term(iTRAQ8plex); K14(iTRAQ8plex); S29(Phospho)	S(2): 0.0; S(7): 0.0; T(12): 0.0; S(13): 0.0; S(19): 1.1; S(29): 98.9	231.336	4	4032.89	-4.15209	1.0965	0.588308	0.89305	0.540858
gDQVSQNGLPAEQGsPR	1	IPI00555287.3	Non-erythroid spectrin beta	protein binding; structural molecule activity	cytoplasm; cytoskeleton		N-Term(iTRAQ8plex); S15(Phospho)	S(5): 0.0; S(15): 100.0	181.322	3	2124	-2.04814	1.12725	0.485266	1.19601	0.312164
rPPsPEPSAk	1	IPI00555287.3	Non-erythroid spectrin beta	protein binding; structural molecule activity	cytoplasm; cytoskeleton		N-Term(iTRAQ8plex); S4(Phospho); K10(iTRAQ8plex)	S(4): 100.0; S(8): 0.0	81.7141	3	1753.94	-1.25696	1.07053	0.685044	1.17023	0.372673
eSsPVPsPTSDR	1	IPI00555287.3	Non-erythroid spectrin beta	protein binding; structural molecule activity	cytoplasm; cytoskeleton		N-Term(iTRAQ8plex); S3(Phospho); S7(Phospho)	S(2): 0.7; S(3): 99.3; S(7): 99.3; T(9): 0.7; S(10): 0.0	140.918	2	1722.73	-0.502858	0.929065	0.678874	1.3961	0.063345
aQTLPTSVVTITSEsSPGkR	1	IPI00555287.3	Non-erythroid spectrin beta	protein binding; structural molecule activity	cytoplasm; cytoskeleton		N-Term(iTRAQ8plex); S15(Phospho); K19(iTRAQ8plex)	T(3): 1.0; T(6): 14.1; S(7): 14.1; T(10): 14.1; T(12): 14.1; S(13): 14.1; S(15): 14.1; S(16): 14.1	11.3517	4	2747.48	-1.5955	1.01719	0.907468	1.29095	0.153159
aLDVGsGsGILTAcFAR	1	IPI00555303.2	Protein-L-isoaspartate(D-aspartate) O-methyltransferase	catalytic activity	cytoplasm	metabolic process	N-Term(iTRAQ8plex); S6(Phospho); S8(Phospho); C14(Carbamidomethyl)	S(6): 66.7; S(8): 66.7; T(12): 66.7	12.0722	2	2158.99	-0.626963	1.0106	0.936674	1.33371	0.108116
gMYDGPVFDLTtTPkGGtPAGSTR	1	IPI00556970.1	Isoform 1 of Dihydropyrimidinase-related protein 3	catalytic activity; protein binding	cytoplasm; cytoskeleton; cytosol; extracellular	cell differentiation; cell organization and biogenesis; cellular component movement; development; metabolic process; regulation of biological process; response to stimulus	N-Term(iTRAQ8plex); T12(Phospho); K15(iTRAQ8plex); T18(Phospho)	Y(3): 0.0; T(11): 49.7; T(12): 49.7; T(13): 49.7; T(18): 49.7; S(22): 0.7; T(23): 0.7	89.5357	4	3194.51	1.00062	1.14664	0.426939	0.904775	0.591136
dSIQsPk	1	IPI00557056.3	Uncharacterized protein (Fragment)	protein binding	cytoplasm; cytoskeleton; membrane; mitochondrion		N-Term(iTRAQ8plex); S5(Phospho); K7(iTRAQ8plex)	S(2): 0.0; S(5): 100.0	86.1911	3	1462.77	-2.38727	1.00684	0.953476	0.934135	0.722421
tYsDEASQLR	1	IPI00557056.3	Uncharacterized protein (Fragment)	protein binding	cytoplasm; cytoskeleton; membrane; mitochondrion		N-Term(iTRAQ8plex); S3(Phospho)	T(1): 0.0; Y(2): 1.3; S(3): 98.7; S(7): 0.0	103.811	3	1553.71	-1.39573	0.859433	0.382036	1.11752	0.522542
lFtPTNsQVEEDkEEEENATGGPSSR	1	IPI00557056.3	Uncharacterized protein (Fragment)	protein binding	cytoplasm; cytoskeleton; membrane; mitochondrion		N-Term(iTRAQ8plex); T3(Phospho); S7(Phospho); K13(iTRAQ8plex)	T(3): 66.7; T(5): 66.7; S(7): 66.7; T(20): 0.0; S(24): 0.0; S(25): 0.0	72.0133	4	3619.63	-1.05645	0.735752	0.0731468	0.698469	0.0442377
sQsESsDEVTELDLSHGk	1	IPI00557103.2	Uncharacterized protein	protein binding	membrane		N-Term(iTRAQ8plex); S3(Phospho); S6(Phospho); K18(iTRAQ8plex)	S(1): 0.8; S(3): 66.1; S(5): 66.1; S(6): 66.1; T(10): 0.8; S(15): 0.0	106.231	3	2716.22	-0.388532	0.993651	0.986409	0.771292	0.147976
gATPAEDDEDNDIDLFGsDEEEEDkEAAR	1	IPI00557328.1	31 kDa protein	RNA binding	cytoplasm	metabolic process	N-Term(iTRAQ8plex); S18(Phospho); K25(iTRAQ8plex)	T(3): 0.0; S(18): 100.0	183.909	3	3870.66	-4.661	1.18303	0.331385	0.918293	0.650775
aTAPQTQHVsPmR	1	IPI00557328.1	31 kDa protein	RNA binding	cytoplasm	metabolic process	N-Term(iTRAQ8plex); S10(Phospho); M12(Oxidation)	T(2): 2.3; T(6): 48.9; S(10): 48.9	13.2872	3	1823.88	-0.840781	1.10657	0.55314	1.08461	0.634145
vMLPNsPETLGQATPR	1	IPI00557328.1	31 kDa protein	RNA binding	cytoplasm	metabolic process	N-Term(iTRAQ8plex); S6(Phospho)	S(6): 98.9; T(9): 1.1; T(14): 0.0	112.877	3	2095.05	-0.955106	0.72365	0.0587749	1.17158	0.369281
aTAPQTQHVsPMR	1	IPI00557328.1	31 kDa protein	RNA binding	cytoplasm	metabolic process	N-Term(iTRAQ8plex); S10(Phospho)	T(2): 0.0; T(6): 0.0; S(10): 100.0	158.149	3	1807.88	0.930536	0.669232	0.0186914	1.88079	0.000488985
yNVsSTPR	1	IPI00558007.3	Uncharacterized protein (Fragment)		membrane		N-Term(iTRAQ8plex); S4(Phospho)	Y(1): 25.0; S(4): 25.0; S(5): 25.0; T(6): 25.0	34.4585	3	1307.63	-0.00526746	1.08888	0.615806	1.02171	0.881441
sAGsSsPEAGEDsDHEDGNYcPPVk	1	IPI00558170.3	RAN binding protein 3			transport	N-Term(iTRAQ8plex); S4(Phospho); S6(Phospho); S13(Phospho); C21(Carbamidomethyl); K25(iTRAQ8plex)	S(1): 50.0; S(4): 50.0; S(5): 50.0; S(6): 50.0; S(13): 50.0; Y(20): 50.0	41.9618	3	3440.35	-0.402546	1.61543	0.00623767	0.845313	0.355203
eREDEsEDESDILEESPcGR	1	IPI00558297.2	Uncharacterized protein	catalytic activity; nucleotide binding	cytoplasm	cell communication; cell death; cell differentiation; development; metabolic process; regulation of biological process; response to stimulus	N-Term(iTRAQ8plex); S6(Phospho); C18(Carbamidomethyl)	S(6): 50.0; S(10): 50.0; S(16): 0.1	27.0271	3	2765.14	-1.59634	2.12058	1.90732e-05	0.638985	0.0117683
tGDLGIPPNPEDRsPsPEPIYNSEGkR	1	IPI00558327.2	splicing factor 1 isoform 2	metal ion binding; RNA binding			N-Term(iTRAQ8plex); S14(Phospho); S16(Phospho); K26(iTRAQ8plex)	T(1): 0.0; S(14): 93.0; S(16): 93.0; Y(21): 7.0; S(23): 7.0	52.7501	4	3690.77	0.0479299	1.61366	0.00635606	0.518241	0.000205277
tGDLGIPPNPEDRsPsPEPIYNSEGk	1	IPI00558327.2	splicing factor 1 isoform 2	metal ion binding; RNA binding			N-Term(iTRAQ8plex); S14(Phospho); S16(Phospho); K26(iTRAQ8plex)	T(1): 0.0; S(14): 100.0; S(16): 100.0; Y(21): 0.0; S(23): 0.0	240.62	3	3534.66	-0.572098	1.04899	0.77141	1.02441	0.870065
sTPSHGSVsSLNSTGSLSPk	1	IPI00558375.2	Uncharacterized protein (Fragment)	catalytic activity; metal ion binding; motor activity; nucleotide binding; protein binding; transporter activity	cytoplasm; cytoskeleton; extracellular; Golgi; membrane; mitochondrion; nucleus	cell differentiation; cell organization and biogenesis; cellular component movement; development; metabolic process; regulation of biological process; transport	N-Term(iTRAQ8plex); S9(Phospho); K20(iTRAQ8plex)	S(1): 2.6; T(2): 2.6; S(4): 2.6; S(7): 2.6; S(9): 2.6; S(10): 2.6; S(13): 2.6; T(14): 2.6; S(16): 77.0; S(18): 2.6	33.7775	4	2618.31	-5.71631	0.95792	0.815494	1.26546	0.187034
hTDDEmTGyVATR	1	IPI00558535.1	Uncharacterized protein	catalytic activity; nucleotide binding; signal transducer activity		cell communication; metabolic process; regulation of biological process; response to stimulus	N-Term(iTRAQ8plex); M6(Oxidation); Y9(Phospho)	T(2): 0.0; T(7): 0.4; Y(9): 49.8; T(12): 49.8	54.6445	3	1895.81	-3.47377	1.0445	0.790063	1.36514	0.0829022
hTDDEmtGyVATR	1	IPI00558535.1	Uncharacterized protein	catalytic activity; nucleotide binding; signal transducer activity		cell communication; metabolic process; regulation of biological process; response to stimulus	N-Term(iTRAQ8plex); M6(Oxidation); T7(Phospho); Y9(Phospho)	T(2): 0.0; T(7): 100.0; Y(9): 100.0; T(12): 0.0	123.923	3	1975.77	-5.16714	0.773786	0.13512	1.00072	0.971573
hTDDEMtGyVATR	1	IPI00558535.1	Uncharacterized protein	catalytic activity; nucleotide binding; signal transducer activity		cell communication; metabolic process; regulation of biological process; response to stimulus	N-Term(iTRAQ8plex); T7(Phospho); Y9(Phospho)	T(2): 1.9; T(7): 98.1; Y(9): 98.1; T(12): 1.9	57.7344	3	1959.78	-1.88664	0.825906	0.26735	0.906187	0.597287
hTDDEMTGyVATR	1	IPI00558535.1	Uncharacterized protein	catalytic activity; nucleotide binding; signal transducer activity		cell communication; metabolic process; regulation of biological process; response to stimulus	N-Term(iTRAQ8plex); Y9(Phospho)	T(2): 0.0; T(7): 0.3; Y(9): 49.8; T(12): 49.8	74.8314	3	1879.81	-4.71483	0.625591	0.00596068	1.82705	0.000874203
eGGsGSPSFSSPMDIFDMFFGGGGR	1	IPI00558550.1	Uncharacterized protein (Fragment)	protein binding		metabolic process	N-Term(iTRAQ8plex); S4(Phospho)	S(4): 20.0; S(6): 20.0; S(8): 20.0; S(10): 20.0; S(11): 20.0	56.6389	3	2910.24	-0.2609	1.3904	0.0593281	1.55564	0.0143411
yVIsDEEEEEDD	1	IPI00559000.2	Uncharacterized protein				N-Term(iTRAQ8plex); S4(Phospho)	Y(1): 0.0; S(4): 100.0	75.9382	2	1855.73	-2.09071	1.01611	0.912241	0.914623	0.634427
hVLETSDtQPVETsPSPPGQLNGYQEk	1	IPI00559518.2	hypothetical protein	catalytic activity; nucleotide binding			N-Term(iTRAQ8plex); T8(Phospho); S14(Phospho); K27(iTRAQ8plex)	T(5): 33.2; S(6): 33.2; T(8): 33.2; T(13): 33.2; S(14): 33.2; S(16): 33.2; Y(24): 1.0	53.9668	4	3706.74	-2.36857	0.994392	0.98992	0.835396	0.3213
hVLETSDTQPVETsPSPPGQLNGYQEk	1	IPI00559518.2	hypothetical protein	catalytic activity; nucleotide binding			N-Term(iTRAQ8plex); S14(Phospho); K27(iTRAQ8plex)	T(5): 0.0; S(6): 0.0; T(8): 0.5; T(13): 33.0; S(14): 33.0; S(16): 33.0; Y(24): 0.5	89.1932	4	3626.76	-6.67874	1.31816	0.11327	1.01116	0.926407
aAGGGGGsGEDEAQSR	1	IPI00560077.1	Uncharacterized protein		cytoplasm; cytosol; Golgi; membrane; mitochondrion; nucleus	cell communication; cell organization and biogenesis; cell proliferation; regulation of biological process; response to stimulus	N-Term(iTRAQ8plex); S8(Phospho)	S(8): 100.0; S(15): 0.0	107.984	3	1789.76	-0.388637	1.56819	0.0102585	1.02802	0.854912
rTHsDAsDDEAFPTSk	1	IPI00560241.3	LRRGT00098	nucleotide binding		cell communication; development; regulation of biological process; response to stimulus	N-Term(iTRAQ8plex); S4(Phospho); S7(Phospho); K16(iTRAQ8plex)	T(2): 66.1; S(4): 66.1; S(7): 66.1; T(14): 1.7; S(15): 0.1	32.1287	4	2532.13	-0.557051	0.975113	0.897935	0.949306	0.792221
tHsDAsDDEAFPTSk	1	IPI00560241.3	LRRGT00098	nucleotide binding		cell communication; development; regulation of biological process; response to stimulus	N-Term(iTRAQ8plex); S3(Phospho); S6(Phospho); K15(iTRAQ8plex)	T(1): 0.1; S(3): 99.9; S(6): 100.0; T(13): 0.0; S(14): 0.0	93.9635	3	2376.02	-1.85312	1.13338	0.466253	0.838869	0.332971
qQLSPsPGQEAGILPETEk	1	IPI00560296.1	Uncharacterized protein	nucleotide binding			N-Term(iTRAQ8plex); S6(Phospho); K19(iTRAQ8plex)	S(4): 0.7; S(6): 99.3; T(17): 0.0	144.33	3	2697.39	-3.00843	0.913563	0.607682	1.03047	0.844719
gPFGATGGTPAHLLNPSsLsGSAGSSLLEk	1	IPI00560982.3	Uncharacterized protein (Fragment)	DNA binding; metal ion binding; protein binding	membrane; nucleus; organelle lumen	cell communication; cell proliferation; metabolic process; regulation of biological process; response to stimulus	N-Term(iTRAQ8plex); S18(Phospho); S20(Phospho); K30(iTRAQ8plex)	T(6): 25.0; T(9): 25.0; S(17): 25.0; S(18): 25.0; S(20): 25.0; S(22): 25.0; S(25): 25.0; S(26): 25.0	11.7216	4	3578.75	-7.40796	0.800649	0.196136	1.56261	0.0133965
qPEDESPQAFSQSGsPR	1	IPI00561127.2	Uncharacterized protein	protein binding			N-Term(iTRAQ8plex); S15(Phospho)	S(6): 0.6; S(11): 33.1; S(13): 33.1; S(15): 33.1	45.4277	3	2230.99	1.31103	0.78832	0.166268	0.913729	0.630459
sVGSDE	1	IPI00561555.1	Uncharacterized protein		cytoplasm; endoplasmic reticulum		N-Term(iTRAQ8plex); S1(Phospho)	S(1): 50.0; S(4): 50.0	37.4936	2	977.411	-1.6449	0.758816	0.107485	0.826149	0.29133
tSTsPsPPR	1	IPI00561697.3	Uncharacterized protein	protein binding		cell organization and biogenesis	N-Term(iTRAQ8plex); S4(Phospho); S6(Phospho)	T(1): 40.0; S(2): 40.0; T(3): 40.0; S(4): 40.0; S(6): 40.0	53.5719	2	1393.61	-0.880415	1.09917	0.578843	1.47303	0.0315432
sLsDVEIk	1	IPI00561697.3	Uncharacterized protein	protein binding		cell organization and biogenesis	N-Term(iTRAQ8plex); S3(Phospho); K8(iTRAQ8plex)	S(1): 0.0; S(3): 100.0	90.7845	3	1578.85	-3.95121	1.28691	0.14767	1.20564	0.291645
sELSQsPk	1	IPI00561697.3	Uncharacterized protein	protein binding		cell organization and biogenesis	N-Term(iTRAQ8plex); S6(Phospho); K8(iTRAQ8plex)	S(1): 0.0; S(4): 0.6; S(6): 99.4	125.185	3	1563.82	-3.2942	0.850791	0.350381	1.32419	0.116988
hAPPTYEDVIAGHILDIADsPTNLR	1	IPI00561697.3	Uncharacterized protein	protein binding		cell organization and biogenesis	N-Term(iTRAQ8plex); S20(Phospho)	T(5): 0.0; Y(6): 0.0; S(20): 99.6; T(22): 0.4	87.6896	4	3099.55	0.183547	0.937584	0.718782	1.05413	0.748944
tVsETDIIPGDVR	1	IPI00561697.3	Uncharacterized protein	protein binding		cell organization and biogenesis	N-Term(iTRAQ8plex); S3(Phospho)	T(1): 33.3; S(3): 33.3; T(5): 33.3	29.6976	3	1785.89	-2.28441	1.13865	0.450353	1.09246	0.606298
aPEsDtGDEDQDQER	1	IPI00561718.2	Uncharacterized protein	protein binding; structural molecule activity	cytoplasm; cytoskeleton; membrane	cell organization and biogenesis	N-Term(iTRAQ8plex); S4(Phospho); T6(Phospho)	S(4): 100.0; T(6): 100.0	204.401	3	2155.79	-4.16091	1.04532	0.786628	0.78636	0.181395
aPEsDTGDEDQDQER	1	IPI00561718.2	Uncharacterized protein	protein binding; structural molecule activity	cytoplasm; cytoskeleton; membrane	cell organization and biogenesis	N-Term(iTRAQ8plex); S4(Phospho)	S(4): 50.0; T(6): 50.0	89.1217	3	2075.83	-2.84026	0.695827	0.0338838	0.889537	0.526098
sETMVNAQQtPLGtPk	1	IPI00561843.2	Uncharacterized protein		membrane	cell organization and biogenesis; regulation of biological process	N-Term(iTRAQ8plex); T10(Phospho); T14(Phospho); K16(iTRAQ8plex)	S(1): 0.0; T(3): 0.0; T(10): 100.0; T(14): 100.0	119.359	3	2470.19	-0.963279	0.843923	0.326236	0.96526	0.866222
tGEPDGEsLDEQATSSk	1	IPI00562007.2	Uncharacterized protein	protein binding	cytoplasm; cytoskeleton	cell communication; cell organization and biogenesis; regulation of biological process; response to stimulus	N-Term(iTRAQ8plex); S8(Phospho); K17(iTRAQ8plex)	T(1): 0.0; S(8): 100.0; T(14): 0.0; S(15): 0.0; S(16): 0.0	169.795	3	2439.14	-1.08847	1.01141	0.933094	1.07506	0.668997
lYADsDsGEDSDkR	1	IPI00562117.2	Kinesin-like protein KIF1C	catalytic activity; motor activity; nucleotide binding; protein binding	cytoplasm; cytoskeleton; Golgi	cellular component movement; transport	N-Term(iTRAQ8plex); S5(Phospho); S7(Phospho); K13(iTRAQ8plex)	Y(2): 0.0; S(5): 99.9; S(7): 99.9; S(11): 0.2	92.9441	3	2326	-2.4309	1.13101	0.473535	0.934923	0.726026
lYADsDsGEDsDkR	1	IPI00562117.2	Kinesin-like protein KIF1C	catalytic activity; motor activity; nucleotide binding; protein binding	cytoplasm; cytoskeleton; Golgi	cellular component movement; transport	N-Term(iTRAQ8plex); S5(Phospho); S7(Phospho); S11(Phospho); K13(iTRAQ8plex)	Y(2): 0.1; S(5): 100.0; S(7): 100.0; S(11): 100.0	81.4065	3	2405.97	-1.04256	0.903491	0.562681	1.28437	0.161358
qNsDPTSENPPLPTR	1	IPI00562254.2	Uncharacterized protein	catalytic activity; enzyme regulator activity; nucleotide binding		metabolic process	N-Term(iTRAQ8plex); S3(Phospho)	S(3): 98.9; T(6): 1.1; S(7): 0.0; T(14): 0.0	110.613	3	2036.96	-1.38358	1.0539	0.751263	0.922183	0.668216
tTsIsPALAR	1	IPI00562254.2	Uncharacterized protein	catalytic activity; enzyme regulator activity; nucleotide binding		metabolic process	N-Term(iTRAQ8plex); S3(Phospho); S5(Phospho)	T(1): 0.0; T(2): 2.2; S(3): 98.9; S(5): 98.9	94.5858	2	1480.71	-1.45546	1.00535	0.960171	0.914698	0.634758
aVLPGsPIFSR	1	IPI00563659.2	NFkB interacting protein 1-like	protein binding			N-Term(iTRAQ8plex); S6(Phospho)	S(6): 98.8; S(10): 1.2	50.5108	2	1527.82	-1.22743	0.957439	0.813193	0.966505	0.872001
dLEFSAGsPGkDTNESPWR	1	IPI00563755.3	Uncharacterized protein	DNA binding; metal ion binding; receptor activity; signal transducer activity	nucleus	cell communication; metabolic process; regulation of biological process; response to stimulus	N-Term(iTRAQ8plex); S8(Phospho); K11(iTRAQ8plex)	S(5): 1.7; S(8): 98.3; T(13): 0.0; S(16): 0.0	135.798	3	2781.34	1.23225	0.976288	0.903564	1.29149	0.152492
lGsFGsITR	1	IPI00563816.2	Uncharacterized protein	protein binding			N-Term(iTRAQ8plex); S3(Phospho); S6(Phospho)	S(3): 100.0; S(6): 100.0; T(8): 0.0	94.4995	2	1401.64	-4.51613	1.64497	0.00454521	1.1648	0.386455
lGsFGSITR	1	IPI00563816.2	Uncharacterized protein	protein binding			N-Term(iTRAQ8plex); S3(Phospho)	S(3): 100.0; S(6): 0.0; T(8): 0.0	92.405	3	1321.68	-2.08105	1.30979	0.121715	0.869968	0.44682
gTPTQsPVVGR	1	IPI00564841.1	Uncharacterized protein	enzyme regulator activity; metal ion binding		metabolic process; regulation of biological process	N-Term(iTRAQ8plex); S6(Phospho)	T(2): 0.6; T(4): 49.7; S(6): 49.7	50.5108	3	1482.76	-0.971579	1.12456	0.493756	0.909336	0.611076
sLLGESAPALHLNkGtPtQSPVVGR	1	IPI00564841.1	Uncharacterized protein	enzyme regulator activity; metal ion binding		metabolic process; regulation of biological process	N-Term(iTRAQ8plex); K14(iTRAQ8plex); T16(Phospho); T18(Phospho)	S(1): 0.0; S(6): 0.0; T(16): 66.7; T(18): 66.7; S(20): 66.7	110.569	4	3297.72	-1.56708	0.771948	0.13149	0.877953	0.478533
tVSSPPTSPRPGsAAtMASSTSNIVPPR	1	IPI00565085.3	Uncharacterized protein	protein binding; RNA binding	cytoplasm	transport	N-Term(iTRAQ8plex); S13(Phospho); T16(Phospho)	T(1): 28.4; S(3): 28.4; S(4): 28.4; T(7): 28.4; S(8): 28.4; S(13): 28.4; T(16): 28.4; S(19): 0.6; S(20): 0.6; T(21): 0.0; S(22): 0.0	88.1748	4	3217.54	4.00003	1.13945	0.44797	0.776238	0.158453
tVssPPTSPRPGSAATmASSTSNIVPPR	1	IPI00565085.3	Uncharacterized protein	protein binding; RNA binding	cytoplasm	transport	N-Term(iTRAQ8plex); S3(Phospho); S4(Phospho); M17(Oxidation)	T(1): 0.6; S(3): 19.9; S(4): 19.9; T(7): 19.9; S(8): 19.9; S(13): 19.9; T(16): 19.9; S(19): 19.9; S(20): 19.9; T(21): 19.9; S(22): 19.9	39.6758	3	3233.53	2.14049	0.950248	0.778831	0.801005	0.218201
aSsLNFLNk	1	IPI00565164.1	Uncharacterized protein	catalytic activity; motor activity; protein binding	cytoskeleton		N-Term(iTRAQ8plex); S3(Phospho); K9(iTRAQ8plex)	S(2): 1.0; S(3): 99.0	124.411	3	1681.91	0.0868482	1.15659	0.399036	0.780257	0.167319
nAsAsDEDER	1	IPI00565165.2	Uncharacterized protein				N-Term(iTRAQ8plex); S3(Phospho); S5(Phospho)	S(3): 100.0; S(5): 100.0	103.836	2	1557.57	-3.05343	1.62786	0.00546241	0.9315	0.7104
nAsASDEDER	1	IPI00565165.2	Uncharacterized protein				N-Term(iTRAQ8plex); S3(Phospho)	S(3): 50.0; S(5): 50.0	102.993	2	1477.61	-3.28613	1.01698	0.90841	0.957468	0.830043
nAsAsDEDERLSVGSR	1	IPI00565165.2	Uncharacterized protein				N-Term(iTRAQ8plex); S3(Phospho); S5(Phospho)	S(3): 4.8; S(5): 95.5; S(12): 99.5; S(15): 0.3	34.4708	3	2156.91	-1.34728	0.985652	0.948351	0.969269	0.884835
lsRSHSGStFGtGLGDDk	1	IPI00565256.3	Uncharacterized protein	protein binding	cytoplasm; cytoskeleton	cell differentiation; cell organization and biogenesis; development	N-Term(iTRAQ8plex); S2(Phospho); T9(Phospho); T12(Phospho); K18(iTRAQ8plex)	S(2): 50.0; S(4): 50.0; S(6): 50.0; S(8): 50.0; T(9): 50.0; T(12): 50.0	61.5043	4	2670.18	-2.04994	1.10795	0.548419	1.24544	0.217876
sHSGSTFGTGLGDDk	1	IPI00565256.3	Uncharacterized protein	protein binding	cytoplasm; cytoskeleton	cell differentiation; cell organization and biogenesis; development	N-Term(iTRAQ8plex); S1(Phospho); K15(iTRAQ8plex)	S(1): 25.0; S(3): 25.0; S(5): 25.0; T(6): 25.0; T(9): 0.0	106.342	3	2154.02	-6.0863	1.01615	0.912046	1.38724	0.0684645
gFtPVVDDPVTER	1	IPI00565256.3	Uncharacterized protein	protein binding	cytoplasm; cytoskeleton	cell differentiation; cell organization and biogenesis; development	N-Term(iTRAQ8plex); T3(Phospho)	T(3): 100.0; T(11): 0.0	76.9586	2	1815.88	-1.66737	0.835846	0.299027	1.22177	0.259643
aLIQTcLNsPDSPPRSDPSTDQR	1	IPI00565301.2	Uncharacterized protein	DNA binding; protein binding	chromosome; cytoplasm; endoplasmic reticulum; nucleus; organelle lumen	cell communication; cell differentiation; cell organization and biogenesis; cell proliferation; cellular component movement; cellular homeostasis; coagulation; development; metabolic process; regulation of biological process; response to stimulus	N-Term(iTRAQ8plex); C6(Carbamidomethyl); S9(Phospho)	T(5): 24.7; S(9): 24.7; S(12): 24.7; S(16): 24.7; S(19): 0.5; T(20): 0.5	56.9092	3	2939.39	0.513972	1.61572	0.00621806	0.834405	0.318011
iLAVLQAQGSEsPQATYk	1	IPI00565362.3	alpha-kinase 2	catalytic activity; nucleotide binding; protein binding		metabolic process	N-Term(iTRAQ8plex); S12(Phospho); K18(iTRAQ8plex)	S(10): 25.0; S(12): 25.0; T(16): 25.0; Y(17): 25.0	80.714	3	2592.38	-3.26985	0.76141	0.111961	1.25919	0.196271
nIDsEEVGk	1	IPI00565677.3	Uncharacterized protein	enzyme regulator activity; protein binding	extracellular; membrane	response to stimulus	N-Term(iTRAQ8plex); S4(Phospho); K9(iTRAQ8plex)	S(4): 100.0	95.3754	3	1678.84	-6.2937	1.1227	0.499681	0.941326	0.7554
qGPsGsEDDEQELF	1	IPI00565682.2	Uncharacterized protein	transporter activity	membrane	transport	N-Term(iTRAQ8plex); S4(Phospho); S6(Phospho)	S(4): 100.0; S(6): 100.0	58.7309	2	2001.77	-0.471829	0.863821	0.398629	0.992168	0.99059
nLPDLTAQETETsLSP	1	IPI00566111.3	Uncharacterized protein	catalytic activity; nucleotide binding	cytoplasm	metabolic process	N-Term(iTRAQ8plex); S13(Phospho)	T(6): 0.0; T(10): 25.0; T(12): 25.0; S(13): 25.0; S(15): 25.0	161.545	2	2100.01	3.37728	1.00439	0.964498	0.776766	0.1596
sQsPSLPPLPEDLEk	1	IPI00566133.1	Uncharacterized protein	nucleotide binding			N-Term(iTRAQ8plex); S3(Phospho); K15(iTRAQ8plex)	S(1): 0.4; S(3): 49.8; S(5): 49.8	106.342	3	2325.21	-2.40093	0.958313	0.817374	1.11377	0.534572
gLsPLSSTADTk	1	IPI00566133.1	Uncharacterized protein	nucleotide binding			N-Term(iTRAQ8plex); S3(Phospho); K12(iTRAQ8plex)	S(3): 25.0; S(6): 25.0; S(7): 25.0; T(8): 25.0; T(11): 0.0	49.2176	3	1864.99	1.96564	0.78904	0.167924	1.05569	0.742816
fHDsEGDDTEETEDYR	1	IPI00566166.1	Uncharacterized protein				N-Term(iTRAQ8plex); S4(Phospho)	S(4): 99.0; T(9): 1.0; T(12): 0.0; Y(15): 0.0	83.5912	3	2328.91	0.0773552	0.982695	0.934233	1.00659	0.946091
eLFDYsPPLHk	1	IPI00566166.1	Uncharacterized protein				N-Term(iTRAQ8plex); S6(Phospho); K11(iTRAQ8plex)	Y(5): 50.0; S(6): 50.0	51.8724	3	2034.06	1.01381	1.28033	0.15596	1.2138	0.275074
eVQsPEQVk	1	IPI00566166.1	Uncharacterized protein				N-Term(iTRAQ8plex); S4(Phospho); K9(iTRAQ8plex)	S(4): 100.0	157.177	3	1731.91	-2.01442	1.12346	0.497262	1.10789	0.553798
ysPSQNsPIHHIPSR	1	IPI00566166.1	Uncharacterized protein				N-Term(iTRAQ8plex); S2(Phospho); S7(Phospho)	Y(1): 50.0; S(2): 50.0; S(4): 50.0; S(7): 50.0; S(14): 0.0	65.0133	3	2183.99	-1.2986	0.993987	0.988002	1.15863	0.402594
kEVQsPEQVk	1	IPI00566166.1	Uncharacterized protein				N-Term(iTRAQ8plex); K1(iTRAQ8plex); S5(Phospho); K10(iTRAQ8plex)	S(5): 100.0	55.6242	4	2164.22	1.26944	0.911493	0.598345	1.29875	0.143899
vVANsPANADYQER	1	IPI00566392.3	Uncharacterized protein	metal ion binding; protein binding			N-Term(iTRAQ8plex); S5(Phospho)	S(5): 100.0; Y(11): 0.0	266.176	2	1917.9	-0.909735	0.956495	0.808677	1.01278	0.919423
gSLGsLDR	1	IPI00566415.3	Uncharacterized protein	protein binding			N-Term(iTRAQ8plex); S5(Phospho)	S(2): 0.0; S(5): 100.0	79.7587	2	1188.59	-1.67969	0.908352	0.584259	1.09913	0.583254
lmFLEtSALTGENVEEAFmQcAR	1	IPI00566654.3	Uncharacterized protein	catalytic activity; nucleotide binding	cytoplasm; nucleus	cell communication; regulation of biological process; response to stimulus; transport	N-Term(iTRAQ8plex); M2(Oxidation); T6(Phospho); M19(Oxidation); C21(Carbamidomethyl)	T(6): 33.3; S(7): 33.3; T(10): 33.3	14.4349	3	3063.38	-1.19162	0.942125	0.740233	0.697031	0.0430138
aSPsPQPSSQPLQINR	1	IPI00566982.3	Uncharacterized protein (Fragment)	protein binding			N-Term(iTRAQ8plex); S4(Phospho)	S(2): 1.0; S(4): 97.9; S(8): 1.0; S(9): 0.0	83.5912	3	2091.06	0.799488	1.06258	0.716303	0.781944	0.171137
nINRsSDSEEAFETPESTTPVk	1	IPI00567247.2	Uncharacterized protein	catalytic activity; motor activity	cytoplasm; cytoskeleton; membrane; mitochondrion; nucleus	transport	N-Term(iTRAQ8plex); S5(Phospho); K22(iTRAQ8plex)	S(5): 14.3; S(6): 14.3; S(8): 14.3; T(14): 14.3; S(17): 14.3; T(18): 14.3; T(19): 14.3	24.8604	4	3126.51	-0.309298	1.06257	0.716355	0.85166	0.377821
mQEsPTLSQQSYNFDPDAcEESLDPFk	1	IPI00567247.2	Uncharacterized protein	catalytic activity; motor activity	cytoplasm; cytoskeleton; membrane; mitochondrion; nucleus	transport	N-Term(iTRAQ8plex); S4(Phospho); C19(Carbamidomethyl); K27(iTRAQ8plex)	S(4): 16.7; T(6): 16.7; S(8): 16.7; S(11): 16.7; Y(12): 16.7; S(22): 16.7	48.1218	4	3851.72	-1.63251	1.08752	0.62077	0.953286	0.81065
qALYLMFDtPQEsPVksPPVR	1	IPI00567247.2	Uncharacterized protein	catalytic activity; motor activity	cytoplasm; cytoskeleton; membrane; mitochondrion; nucleus	transport	N-Term(iTRAQ8plex); T9(Phospho); S13(Phospho); K16(iTRAQ8plex); S17(Phospho)	Y(4): 0.0; T(9): 100.0; S(13): 100.0; S(17): 100.0	90.0664	4	3251.55	1.7244	0.960022	0.825561	0.867797	0.43836
qALYLMFDtPQESPVksPPVR	1	IPI00567247.2	Uncharacterized protein	catalytic activity; motor activity	cytoplasm; cytoskeleton; membrane; mitochondrion; nucleus	transport	N-Term(iTRAQ8plex); T9(Phospho); K16(iTRAQ8plex); S17(Phospho)	Y(4): 0.0; T(9): 66.7; S(13): 66.7; S(17): 66.7	116.207	4	3171.57	-3.69047	1.16179	0.384969	0.93893	0.744387
lDNTPAsPPRsPAEPSDIPIAk	1	IPI00567247.2	Uncharacterized protein	catalytic activity; motor activity	cytoplasm; cytoskeleton; membrane; mitochondrion; nucleus	transport	N-Term(iTRAQ8plex); S7(Phospho); S11(Phospho); K22(iTRAQ8plex)	T(4): 2.9; S(7): 97.1; S(11): 97.1; S(16): 2.9	116.663	3	3041.53	2.79651	1.97854	0.000103196	1.26239	0.191519
vQNsPPVGR	1	IPI00567247.2	Uncharacterized protein	catalytic activity; motor activity	cytoplasm; cytoskeleton; membrane; mitochondrion; nucleus	transport	N-Term(iTRAQ8plex); S4(Phospho)	S(4): 100.0	98.6857	2	1337.68	-3.10747	1.16424	0.378498	0.995867	0.992793
fIIGSVSEDNsEDEISNLVk	1	IPI00567332.3	Isoform 2 of Acetyl-CoA carboxylase 1	catalytic activity; metal ion binding; nucleotide binding		metabolic process	N-Term(iTRAQ8plex); S11(Phospho); K20(iTRAQ8plex)	S(5): 33.2; S(7): 33.2; S(11): 33.2; S(16): 0.5	60.8859	3	2883.45	1.53418	1.17745	0.344883	0.925237	0.681979
kstPPSSAIDIDATGLDAEENDIPANHR	1	IPI00567533.3	Uncharacterized protein (Fragment)	protein binding; transporter activity		transport	K1(iTRAQ8plex); N-Term(iTRAQ8plex); S2(Phospho); T3(Phospho)	S(2): 40.0; T(3): 40.0; S(6): 40.0; S(7): 40.0; T(14): 40.0	70.3027	4	3702.75	1.00146	0.945259	0.755093	0.993805	0.998087
sGGNSSssLGDIVPSSR	1	IPI00567533.3	Uncharacterized protein (Fragment)	protein binding; transporter activity		transport	N-Term(iTRAQ8plex); S7(Phospho); S8(Phospho)	S(1): 0.0; S(5): 0.2; S(6): 4.2; S(7): 97.8; S(8): 97.8; S(15): 0.0; S(16): 0.0	166.304	2	2070.91	0.127285	1.0089	0.94426	1.06286	0.715035
nVEPPsPTPAAR	1	IPI00567549.2	Uncharacterized protein	catalytic activity; nucleotide binding	membrane	cell communication; metabolic process; regulation of biological process; response to stimulus	N-Term(iTRAQ8plex); S6(Phospho)	S(6): 98.3; T(8): 1.7	59.544	3	1619.81	-2.20266	1.42672	0.0421795	0.77679	0.159652
gPPDFssDEEREPTPVLGSGASVGR	1	IPI00567665.1	Uncharacterized protein		nucleus		N-Term(iTRAQ8plex); S6(Phospho); S7(Phospho)	S(6): 98.4; S(7): 98.4; T(14): 3.1; S(19): 0.0; S(22): 0.0	74.6381	4	3007.33	-3.6543	1.10283	0.566058	0.883061	0.499286
gPPDFssDEEREPtPVLGSGASVGR	1	IPI00567665.1	Uncharacterized protein		nucleus		N-Term(iTRAQ8plex); S6(Phospho); S7(Phospho); T14(Phospho)	S(6): 100.0; S(7): 100.0; T(14): 100.0; S(19): 0.0; S(22): 0.0	100.599	3	3087.31	0.964732	1.13484	0.461792	0.846891	0.36076
eQGAESRSstPLPTVSSSAENTR	1	IPI00567665.1	Uncharacterized protein		nucleus		N-Term(iTRAQ8plex); S9(Phospho); T10(Phospho)	S(6): 1.8; S(8): 1.8; S(9): 98.2; T(10): 98.2; T(14): 0.0; S(16): 0.0; S(17): 0.0; S(18): 0.0; T(22): 0.0	232.689	4	2855.26	-6.02303	0.812278	0.227253	1.16458	0.387035
sStPLPTVSSSAENTR	1	IPI00567665.1	Uncharacterized protein		nucleus		N-Term(iTRAQ8plex); T3(Phospho)	S(1): 0.3; S(2): 33.2; T(3): 33.2; T(7): 33.2; S(9): 0.0; S(10): 0.0; S(11): 0.0; T(15): 0.0	104.381	3	2017.97	-1.60345	1.07234	0.67804	1.48348	0.0286108
gNsDGYIIPINk	1	IPI00568123.3	Uncharacterized protein	receptor activity; signal transducer activity	membrane	cell communication; regulation of biological process; response to stimulus	N-Term(iTRAQ8plex); S3(Phospho); K12(iTRAQ8plex)	S(3): 98.9; Y(6): 1.1	124.084	3	1979.04	-1.82451	1.02047	0.893023	0.844982	0.354042
rAsQSsLESSSGPPcIR	1	IPI00568548.3	Uncharacterized protein (Fragment)	metal ion binding; protein binding			N-Term(iTRAQ8plex); S3(Phospho); S6(Phospho); C15(Carbamidomethyl)	S(3): 66.7; S(5): 66.7; S(6): 66.7; S(9): 0.0; S(10): 0.0; S(11): 0.0	145.884	3	2283.01	-1.18065	1.13722	0.45462	0.783464	0.174624
sEAPkGsPQINR	1	IPI00568686.2	Uncharacterized protein				N-Term(iTRAQ8plex); K5(iTRAQ8plex); S7(Phospho)	S(1): 0.0; S(7): 100.0	78.4946	3	1972.05	-0.843718	1.02078	0.891703	0.865171	0.428224
aLGVISNFQsSPk	1	IPI00568686.2	Uncharacterized protein				N-Term(iTRAQ8plex); S10(Phospho); K13(iTRAQ8plex)	S(6): 33.3; S(10): 33.3; S(11): 33.3	49.166	3	2036.1	-3.84112	1.04015	0.808308	1.14287	0.446007
ssGLsTPVAPSAGHLAHVR	1	IPI00568788.2	Uncharacterized protein				N-Term(iTRAQ8plex); S2(Phospho); S5(Phospho)	S(1): 50.0; S(2): 50.0; S(5): 50.0; T(6): 50.0; S(11): 0.2	26.1825	3	2308.11	-0.701706	1.22125	0.249589	0.825354	0.288827
lFSSsSSPPPAk	1	IPI00569186.3	Uncharacterized protein	catalytic activity; motor activity; protein binding	cytoplasm; cytoskeleton; membrane; mitochondrion; nucleus	cell organization and biogenesis; transport	N-Term(iTRAQ8plex); S5(Phospho); K12(iTRAQ8plex)	S(3): 20.0; S(4): 20.0; S(5): 20.0; S(6): 20.0; S(7): 20.0	71.2595	3	1893	-0.469557	1.37953	0.0655798	1.03093	0.842795
rQEsGSSLEPPSGLALEDGAHVLR	1	IPI00569816.4	trafficking protein particle complex 10	protein binding			N-Term(iTRAQ8plex); S4(Phospho)	S(4): 33.2; S(6): 33.2; S(7): 33.2; S(12): 0.5	75.4637	4	2889.43	-3.53546	1.08824	0.618141	0.996836	0.988549
sPsWEPFRDWYPAHSR	1	IPI00569885.2	Uncharacterized protein				N-Term(iTRAQ8plex); S3(Phospho)	S(1): 1.5; S(3): 97.0; Y(11): 1.5; S(15): 0.0	88.5561	4	2402.1	-0.889225	0.975618	0.900357	1.107	0.556734
qLsSGVSEIR	1	IPI00569885.2	Uncharacterized protein				N-Term(iTRAQ8plex); S3(Phospho)	S(3): 99.2; S(4): 0.8; S(7): 0.0	145.513	3	1459.74	-1.86579	1.10429	0.560976	1.20072	0.301983
sPsWEPFR	1	IPI00569885.2	Uncharacterized protein				N-Term(iTRAQ8plex); S3(Phospho)	S(1): 0.0; S(3): 100.0	122.662	3	1389.65	-1.21858	0.769862	0.127449	2.33338	3.06988e-06
gAVFQsLDGIIVSANck	1	IPI00627084.1	Uncharacterized protein C3orf67 homolog				N-Term(iTRAQ8plex); S6(Phospho); C16(Carbamidomethyl); K17(iTRAQ8plex)	S(6): 50.0; S(13): 50.0	12.7226	4	2467.29	-0.769669	1.55127	0.0122253	0.423322	1.14342e-06
hTGPNsPDTANDGFVR	1	IPI00650124.1	Uncharacterized protein	nucleotide binding			N-Term(iTRAQ8plex); S6(Phospho)	T(2): 0.1; S(6): 99.9; T(9): 0.1	132.916	3	2068.93	-2.69967	1.01913	0.898927	1.00778	0.940969
fEAGEFQSSPStENS	1	IPI00655274.2	rCG50929-like	catalytic activity; transporter activity	cytoplasm; mitochondrion		N-Term(iTRAQ8plex); T12(Phospho)	S(8): 0.0; S(9): 0.0; S(11): 1.1; T(12): 97.8; S(15): 1.1	178.314	2	2000.84	-2.32899	0.825911	0.267365	0.926983	0.68988
lYQDTRGsYGsDPEEEEEYR	1	IPI00655276.2	Uncharacterized protein	protein binding	membrane		N-Term(iTRAQ8plex); S8(Phospho); S11(Phospho)	Y(2): 0.5; T(5): 49.9; S(8): 49.9; Y(9): 49.9; S(11): 49.9; Y(19): 0.0	92.3809	3	2887.17	0.574218	1.10024	0.575071	1.08678	0.626347
gSYGsDPEEEEEYR	1	IPI00655276.2	Uncharacterized protein	protein binding	membrane		N-Term(iTRAQ8plex); S5(Phospho)	S(2): 0.0; Y(3): 0.0; S(5): 100.0; Y(13): 0.0	122.493	2	2030.81	-1.05641	1.08049	0.646943	0.926177	0.686233
dGsPPPAFkPEPPk	1	IPI00655276.2	Uncharacterized protein	protein binding	membrane		N-Term(iTRAQ8plex); S3(Phospho); K9(iTRAQ8plex); K14(iTRAQ8plex)	S(3): 100.0	63.368	4	2456.33	-1.21487	0.881995	0.47085	1.25114	0.208693
kVQVAPLQGsPPLSHDDR	1	IPI00655276.2	Uncharacterized protein	protein binding	membrane		N-Term(iTRAQ8plex); K1(iTRAQ8plex); S10(Phospho)	S(10): 100.0; S(14): 0.0	135.035	4	2632.4	-2.23014	1.03578	0.826848	1.14809	0.431259
tVQkDADEEDsDEETSHLER	1	IPI00656420.1	Similar to Protein C6orf203	RNA binding			N-Term(iTRAQ8plex); K4(iTRAQ8plex); S11(Phospho)	T(1): 0.0; S(11): 100.0; T(15): 0.0; S(16): 0.0	130.275	4	3021.38	0.812778	1.0262	0.868054	0.841324	0.341351
dADEEDsDEETSHLER	1	IPI00656420.1	Similar to Protein C6orf203	RNA binding			N-Term(iTRAQ8plex); S7(Phospho)	S(7): 100.0; T(11): 0.0; S(12): 0.0	256.09	3	2260.9	-1.3493	0.945647	0.756936	1.15724	0.406294
eEEEGISQEssEEEQ	1	IPI00656454.2	Isoform HMG-Y of High mobility group protein HMG-I/HMG-Y	DNA binding	chromosome; nucleus	metabolic process; regulation of biological process	N-Term(iTRAQ8plex); S10(Phospho); S11(Phospho)	S(7): 0.0; S(10): 100.0; S(11): 100.0	183.941	2	2202.82	1.45169	0.859834	0.383538	3.16243	2.46849e-10
sGYssPGsPGTPGSR	1	IPI00679210.4	Microtubule-associated protein	protein binding	cytoskeleton		N-Term(iTRAQ8plex); S4(Phospho); S5(Phospho); S8(Phospho)	S(1): 4.3; Y(3): 4.3; S(4): 97.1; S(5): 97.1; S(8): 97.1; T(11): 0.0; S(14): 0.0	106.342	2	1937.74	-0.608928	1.18291	0.331677	1.02384	0.872428
sGERsGYssPGSPGTPGSR	1	IPI00679210.4	Microtubule-associated protein	protein binding	cytoskeleton		N-Term(iTRAQ8plex); S5(Phospho); S8(Phospho); S9(Phospho)	S(1): 60.0; S(5): 60.0; Y(7): 60.0; S(8): 60.0; S(9): 60.0; S(12): 0.0; T(15): 0.0; S(18): 0.0	91.1831	3	2366.94	1.08806	0.992424	0.980589	0.738944	0.0908654
sGYsSPGsPGTPGSR	1	IPI00679210.4	Microtubule-associated protein	protein binding	cytoskeleton		N-Term(iTRAQ8plex); S4(Phospho); S8(Phospho)	S(1): 0.0; Y(3): 1.3; S(4): 97.4; S(5): 2.6; S(8): 98.7; T(11): 0.0; S(14): 0.0	145.37	3	1857.77	-1.18883	1.06385	0.711273	0.957256	0.829059
sPVVsGDTsPR	1	IPI00679210.4	Microtubule-associated protein	protein binding	cytoskeleton		N-Term(iTRAQ8plex); S5(Phospho); S9(Phospho)	S(1): 0.0; S(5): 99.6; T(8): 50.2; S(9): 50.2	71.2171	2	1565.69	-1.9347	0.965009	0.849473	1.22792	0.248218
sGYSSPGsPGTPGSR	1	IPI00679210.4	Microtubule-associated protein	protein binding	cytoskeleton		N-Term(iTRAQ8plex); S8(Phospho)	S(1): 0.0; Y(3): 0.0; S(4): 0.0; S(5): 0.0; S(8): 99.9; T(11): 0.0; S(14): 0.0	114.581	3	1777.8	-3.01496	1.05157	0.76082	1.176	0.358411
sPVVsGDTSPR	1	IPI00679210.4	Microtubule-associated protein	protein binding	cytoskeleton		N-Term(iTRAQ8plex); S5(Phospho)	S(1): 0.6; S(5): 33.1; T(8): 33.1; S(9): 33.1	31.296	3	1485.72	-2.1355	0.981957	0.930705	1.22879	0.246629
sGYssPGsPGtPGSR	1	IPI00679210.4	Microtubule-associated protein	protein binding	cytoskeleton		N-Term(iTRAQ8plex); S4(Phospho); S5(Phospho); S8(Phospho); T11(Phospho)	S(1): 0.0; Y(3): 1.2; S(4): 98.8; S(5): 100.0; S(8): 100.0; T(11): 100.0; S(14): 0.0	121.915	3	2017.7	-1.78231	0.85951	0.382321	0.871266	0.451911
tDHGAEIVYksPVVSGDtSPR	1	IPI00679210.4	Microtubule-associated protein	protein binding	cytoskeleton		N-Term(iTRAQ8plex); K10(iTRAQ8plex); S11(Phospho); T18(Phospho)	T(1): 0.0; Y(9): 40.0; S(11): 40.0; S(15): 40.0; T(18): 40.0; S(19): 40.0	70.5161	3	2983.43	-2.55938	0.921995	0.646147	1.1572	0.406397
nLTSsSLNDISDkPEk	1	IPI00679235.1	Isoform 2 of Electrogenic sodium bicarbonate cotransporter 1	transporter activity	membrane	transport	N-Term(iTRAQ8plex); S5(Phospho); K13(iTRAQ8plex); K16(iTRAQ8plex)	T(3): 20.0; S(4): 20.0; S(5): 20.0; S(6): 20.0; S(11): 20.0	47.9318	3	2740.45	-2.15675	1.1968	0.299816	0.896131	0.553922
mFSNPDNGsPAMTHR	1	IPI00679235.1	Isoform 2 of Electrogenic sodium bicarbonate cotransporter 1	transporter activity	membrane	transport	N-Term(iTRAQ8plex); S9(Phospho)	S(3): 0.1; S(9): 99.9; T(13): 0.0	113.773	3	2045.89	-0.414667	0.900808	0.550888	0.967131	0.874911
gTGQsDDsDIWDDTALIk	1	IPI00742455.1	SMN splice variant	RNA binding	cytoplasm; nucleus	metabolic process	N-Term(iTRAQ8plex); S5(Phospho); S8(Phospho); K18(iTRAQ8plex)	T(2): 0.0; S(5): 100.0; S(8): 100.0; T(14): 0.0	198.706	3	2705.21	-3.94065	1.00355	0.968242	0.974896	0.910936
aIYQGPsSPDkS	1	IPI00760117.1	Isoform 2 of Catechol O-methyltransferase	catalytic activity; metal ion binding		cell communication; metabolic process	N-Term(iTRAQ8plex); S7(Phospho); K11(iTRAQ8plex)	Y(3): 0.0; S(7): 99.3; S(8): 0.7; S(12): 0.0	140.008	3	1937.98	-2.29751	0.931185	0.688762	1.1303	0.482934
sGAASMPSsPk	1	IPI00763215.2	pleckstrin homology-like domain, family B, member 2-like	catalytic activity; motor activity; protein binding	chromosome; cytoplasm; cytoskeleton; Golgi; membrane; mitochondrion; nucleus; organelle lumen	cell organization and biogenesis; metabolic process; reproduction; transport	N-Term(iTRAQ8plex); S9(Phospho); K11(iTRAQ8plex)	S(1): 0.0; S(5): 0.0; S(8): 50.0; S(9): 50.0	71.2171	3	1707.86	-1.65446	0.847904	0.340121	1.10489	0.563782
sLsPGGAALGYR	1	IPI00763238.1	spenito-like	nucleotide binding			N-Term(iTRAQ8plex); S3(Phospho)	S(1): 0.1; S(3): 99.9; Y(11): 0.1	66.6199	2	1532.78	-0.688583	0.904467	0.566992	1.28034	0.166558
lLLLERPsPVR	1	IPI00763238.1	spenito-like	nucleotide binding			N-Term(iTRAQ8plex); S8(Phospho)	S(8): 100.0	67.8033	3	1676.97	-1.48306	0.887492	0.493725	0.879036	0.482904
lHLVENDFVGRQsPAAR	1	IPI00763527.1	plakophilin-2	protein binding			N-Term(iTRAQ8plex); S13(Phospho)	S(13): 100.0	102.195	3	2293.17	-1.81861	1.0347	0.831433	0.979803	0.933652
rLEIsPDSsPER	1	IPI00763527.1	plakophilin-2	protein binding			N-Term(iTRAQ8plex); S5(Phospho); S9(Phospho)	S(5): 100.0; S(8): 1.5; S(9): 98.5	147.339	2	1849.84	-0.929198	1.01589	0.913233	1.10102	0.576795
lEIsPDSsPER	1	IPI00763527.1	plakophilin-2	protein binding			N-Term(iTRAQ8plex); S4(Phospho); S8(Phospho)	S(4): 100.0; S(7): 1.2; S(8): 98.8	130.847	3	1693.74	-1.17592	0.958697	0.819218	1.14241	0.447322
gTAQYSSQksVEER	1	IPI00763527.1	plakophilin-2	protein binding			N-Term(iTRAQ8plex); K9(iTRAQ8plex); S10(Phospho)	T(2): 0.0; Y(5): 25.0; S(6): 25.0; S(7): 25.0; S(10): 25.0	47.924	4	2258.12	-1.12645	0.991789	0.97757	1.08982	0.615589
lEISPDsSPER	1	IPI00763527.1	plakophilin-2	protein binding			N-Term(iTRAQ8plex); S7(Phospho)	S(4): 33.3; S(7): 33.3; S(8): 33.3	50.5108	3	1613.77	-0.46388	0.761337	0.111832	0.987916	0.971071
rLEIsPDssPER	1	IPI00763527.1	plakophilin-2	protein binding			N-Term(iTRAQ8plex); S5(Phospho); S8(Phospho); S9(Phospho)	S(5): 100.0; S(8): 100.0; S(9): 100.0	122.123	2	1929.8	-0.96556	0.889523	0.502289	1.01379	0.915119
tSsVPEYVYk	1	IPI00763527.1	plakophilin-2	protein binding			N-Term(iTRAQ8plex); S3(Phospho); K10(iTRAQ8plex)	T(1): 0.0; S(2): 0.7; S(3): 99.3; Y(7): 0.0; Y(9): 0.0	153.31	3	1860.96	-2.01676	1.16483	0.376953	1.08018	0.650178
rAPGcGSVSDAVFDNGPLNPTIPTHPPGTSHsAGsLLEETTVR	1	IPI00763527.1	plakophilin-2	protein binding			N-Term(iTRAQ8plex); C5(Carbamidomethyl); S32(Phospho); S35(Phospho)	S(7): 2.1; S(9): 2.1; T(21): 24.5; T(24): 24.5; T(29): 24.5; S(30): 24.5; S(32): 24.5; S(35): 24.5; T(40): 24.5; T(41): 24.5	11.6545	5	4863.26	-3.03293	1.25673	0.189017	1.12569	0.496968
gTAQYSsQksVEER	1	IPI00763527.1	plakophilin-2	protein binding			N-Term(iTRAQ8plex); S7(Phospho); K9(iTRAQ8plex); S10(Phospho)	T(2): 0.0; Y(5): 50.0; S(6): 50.0; S(7): 50.0; S(10): 50.0	68.1803	4	2338.09	-2.1417	1.19906	0.294863	0.971148	0.893554
rLEISPDsSPER	1	IPI00763527.1	plakophilin-2	protein binding			N-Term(iTRAQ8plex); S8(Phospho)	S(5): 0.0; S(8): 50.0; S(9): 50.0	69.4418	3	1769.87	-1.69032	0.888583	0.498316	1.0156	0.907378
ssVHsTLR	1	IPI00763527.1	plakophilin-2	protein binding			N-Term(iTRAQ8plex); S2(Phospho); S5(Phospho)	S(1): 2.0; S(2): 98.0; S(5): 98.0; T(6): 2.0	67.0376	2	1350.61	-1.84107	0.645505	0.0103221	0.724801	0.0717083
aGDEILQINNRAAGtLNSSmLk	1	IPI00763658.1	T-cell lymphoma invasion and metastasis 1	enzyme regulator activity; protein binding; signal transducer activity		cell communication; regulation of biological process; response to stimulus	N-Term(iTRAQ8plex); T15(Phospho); M20(Oxidation); K22(iTRAQ8plex)	T(15): 33.3; S(18): 33.3; S(19): 33.3	11.2035	4	3020.57	0.409279	1.29677	0.135946	0.877025	0.474801
nsPGLLVSPGNLNk	1	IPI00763707.3	Uncharacterized protein (Fragment)	DNA binding; protein binding	cytoplasm; nucleus	cell communication; cellular homeostasis; development; metabolic process; regulation of biological process; response to stimulus	N-Term(iTRAQ8plex); S2(Phospho); K14(iTRAQ8plex)	S(2): 100.0; S(8): 0.0	135.418	3	2098.15	-2.49875	0.974047	0.892824	0.985701	0.960874
kVVEPANSDsDsELGNIPk	1	IPI00763824.2	DNA topoisomerase 2	catalytic activity; DNA binding; nucleotide binding	chromosome; nucleus	cell organization and biogenesis; metabolic process	N-Term(iTRAQ8plex); K1(iTRAQ8plex); S10(Phospho); S12(Phospho); K19(iTRAQ8plex)	S(8): 66.7; S(10): 66.7; S(12): 66.7	52.9821	4	3071.53	-5.93197	0.971257	0.879443	0.917675	0.648014
kTSFDQDsDVDIFPSDFTSEPPALPR	1	IPI00763824.2	DNA topoisomerase 2	catalytic activity; DNA binding; nucleotide binding	chromosome; nucleus	cell organization and biogenesis; metabolic process	N-Term(iTRAQ8plex); K1(iTRAQ8plex); S8(Phospho)	T(2): 32.4; S(3): 32.4; S(8): 32.4; S(15): 0.9; T(18): 0.9; S(19): 0.9	40.317	4	3599.74	-0.416695	0.769936	0.127592	0.72663	0.074001
vVEPANsDsDSELGNIPk	1	IPI00763824.2	DNA topoisomerase 2	catalytic activity; DNA binding; nucleotide binding	chromosome; nucleus	cell organization and biogenesis; metabolic process	N-Term(iTRAQ8plex); S7(Phospho); S9(Phospho); K18(iTRAQ8plex)	S(7): 66.7; S(9): 66.7; S(11): 66.7	118.817	3	2639.26	5.67293	0.9582	0.816836	1.05238	0.755875
vkAsPITNDGEDEFVPsDGIDkDEYAFSPGk	1	IPI00763824.2	DNA topoisomerase 2	catalytic activity; DNA binding; nucleotide binding	chromosome; nucleus	cell organization and biogenesis; metabolic process	N-Term(iTRAQ8plex); K2(iTRAQ8plex); S4(Phospho); S17(Phospho); K22(iTRAQ8plex); K31(iTRAQ8plex)	S(4): 50.0; T(7): 50.0; S(17): 50.0; Y(25): 50.0; S(28): 0.0	88.6043	5	4704.31	-0.499303	1.05309	0.754568	1.00378	0.958281
kAsGsENEGDYNPGR	1	IPI00763824.2	DNA topoisomerase 2	catalytic activity; DNA binding; nucleotide binding	chromosome; nucleus	cell organization and biogenesis; metabolic process	K1(iTRAQ8plex); N-Term(iTRAQ8plex); S3(Phospho); S5(Phospho)	S(3): 100.0; S(5): 100.0; Y(11): 0.0	68.131	3	2349.04	-0.252101	0.922683	0.649315	0.981303	0.940584
rPsALsQGHGQDLLGR	1	IPI00763879.2	Uncharacterized protein	protein binding	cell surface; membrane	cell organization and biogenesis; coagulation; regulation of biological process; response to stimulus	N-Term(iTRAQ8plex); S3(Phospho); S6(Phospho)	S(3): 100.0; S(6): 100.0	62.1176	3	2156.03	1.11245	0.918453	0.629911	0.912213	0.623754
tAsAGTVSDAEVR	1	IPI00764281.3	Uncharacterized protein	protein binding		cell communication; regulation of biological process; response to stimulus	N-Term(iTRAQ8plex); S3(Phospho)	T(1): 33.3; S(3): 33.3; T(6): 33.3; S(8): 0.0	48.0438	3	1647.79	0.69616	0.83729	0.303795	1.09859	0.585087
sDVcDLANYsPPVNR	1	IPI00764741.1	RCG48274	protein binding			N-Term(iTRAQ8plex); C4(Carbamidomethyl); S10(Phospho)	S(1): 0.0; Y(9): 50.0; S(10): 50.0	65.0133	3	2090.96	2.00607	0.998339	0.991765	0.939102	0.745177
aQEQQDsPTEPSGsPQER	1	IPI00764766.2	similar to hypothetical protein A530094D01				N-Term(iTRAQ8plex); S7(Phospho); S14(Phospho)	S(7): 50.0; T(9): 50.0; S(12): 50.0; S(14): 50.0	88.2156	3	2435	-4.62702	1.34935	0.0861508	0.930821	0.707305
aEYVFIVDsDGEDEATcR	1	IPI00764910.1	hypothetical protein				N-Term(iTRAQ8plex); S9(Phospho); C17(Carbamidomethyl)	Y(3): 0.0; S(9): 100.0; T(16): 0.0	294.916	3	2460.06	-0.673439	1.02474	0.874395	0.939296	0.746068
tTPLSQAQPPSPPALASsSYAATDTEk	1	IPI00764910.1	hypothetical protein				N-Term(iTRAQ8plex); S18(Phospho); K27(iTRAQ8plex)	T(1): 0.0; T(2): 0.0; S(5): 0.0; S(11): 33.1; S(17): 33.1; S(18): 33.1; S(19): 0.4; Y(20): 0.4; T(23): 0.0; T(25): 0.0	127.492	4	3404.71	-0.417779	0.780123	0.148168	0.91999	0.658367
sSTtPPQSQTDLFSLADVPSVTPGLSPLSSSk	1	IPI00764910.1	hypothetical protein				N-Term(iTRAQ8plex); T4(Phospho); K32(iTRAQ8plex)	S(1): 0.1; S(2): 2.3; T(3): 2.3; T(4): 90.8; S(8): 2.3; T(10): 2.3; S(14): 0.0; S(20): 0.0; T(22): 0.0; S(26): 0.0; S(29): 0.0; S(30): 0.0; S(31): 0.0	156.413	4	3920.02	3.15401	1.21923	0.253475	1.19943	0.304753
aMEGIPtQDSQPEDRSPELSR	1	IPI00765398.4	TRAF-type zinc finger domain-containing protein 1	metal ion binding			N-Term(iTRAQ8plex); T7(Phospho)	T(7): 96.0; S(10): 2.0; S(16): 2.0; S(20): 0.0	129.118	3	2727.26	-0.253676	1.08273	0.638544	0.866902	0.434896
amEGIPTQDSQPEDRsPELSR	1	IPI00765398.4	TRAF-type zinc finger domain-containing protein 1	metal ion binding			N-Term(iTRAQ8plex); M2(Oxidation); S16(Phospho)	T(7): 33.1; S(10): 33.1; S(16): 33.1; S(20): 0.8	41.2623	3	2743.25	-1.55794	0.952631	0.790204	1.1137	0.53482
dTVIIVsEPsEDEESHDLPSATR	1	IPI00765483.1	Uncharacterized protein	catalytic activity; DNA binding; nucleotide binding; protein binding	chromosome; nucleus; organelle lumen	cell organization and biogenesis; metabolic process; regulation of biological process	N-Term(iTRAQ8plex); S7(Phospho); S10(Phospho)	T(2): 0.1; S(7): 97.8; S(10): 97.8; S(15): 4.4; S(20): 0.0; T(22): 0.0	102.821	3	2990.33	1.39714	0.944034	0.749276	0.874646	0.465288
rVAEEGSVRSPsPGELQMLsPLSPLSPEPPGAPVTQAPQPGSLR	1	IPI00765523.2	Uncharacterized protein	protein binding			N-Term(iTRAQ8plex); S12(Phospho); S20(Phospho)	S(7): 33.3; S(10): 33.3; S(12): 33.3; S(20): 33.3; S(23): 33.3; S(26): 33.3; T(35): 0.0; S(42): 0.0	75.8111	4	4967.49	4.83684	2.76215	7.83638e-09	0.372853	2.28957e-08
vAEEGSVRSPSPGELQMLSPLsPLsPEPPGAPVTQAPQPGSLR	1	IPI00765523.2	Uncharacterized protein	protein binding			N-Term(iTRAQ8plex); S22(Phospho); S25(Phospho)	S(6): 2.1; S(9): 2.1; S(11): 2.1; S(19): 64.6; S(22): 64.6; S(25): 64.6; T(34): 0.0; S(41): 0.0	151.121	4	4811.37	0.335002	0.659077	0.0146082	0.59349	0.0032833
gPPRPSLPGAPPDEVYLSDsPAEPAPVk	1	IPI00765523.2	Uncharacterized protein	protein binding			N-Term(iTRAQ8plex); S20(Phospho); K28(iTRAQ8plex)	S(6): 0.0; Y(16): 33.3; S(18): 33.3; S(20): 33.3	111.106	4	3528.81	-2.58058	1.08224	0.640357	1.2365	0.232963
yVVEATPGSSLNPGLRPRsPsPTPSLPPSWk	1	IPI00765523.2	Uncharacterized protein	protein binding			N-Term(iTRAQ8plex); S19(Phospho); S21(Phospho); K31(iTRAQ8plex)	Y(1): 0.0; T(6): 0.0; S(9): 0.1; S(10): 0.1; S(19): 98.0; S(21): 98.0; T(23): 3.7; S(25): 0.1; S(29): 0.0	183.908	4	4043.05	-3.28182	1.13374	0.465158	1.09409	0.600598
sPPDSEAYYGEtDsDVDGPATHEkPR	1	IPI00765523.2	Uncharacterized protein	protein binding			N-Term(iTRAQ8plex); T12(Phospho); S14(Phospho); K24(iTRAQ8plex)	S(1): 0.0; S(5): 0.0; Y(8): 0.5; Y(9): 49.9; T(12): 49.9; S(14): 49.9; T(21): 49.9	107.275	5	3588.56	-0.560348	1.00866	0.945363	0.85294	0.382467
sPsPGELQMLsPLSPLSPEPPGAPVTQAPQPGSLR	1	IPI00765523.2	Uncharacterized protein	protein binding			N-Term(iTRAQ8plex); S3(Phospho); S11(Phospho)	S(1): 0.6; S(3): 99.4; S(11): 33.3; S(14): 33.3; S(17): 33.3; T(26): 0.0; S(33): 0.0	166.59	4	3983.96	2.84618	0.748654	0.0911749	0.838597	0.332047
rGPPRPSLPGAPPDEVYLsDsPAEPAPVk	1	IPI00765523.2	Uncharacterized protein	protein binding			N-Term(iTRAQ8plex); S19(Phospho); S21(Phospho); K29(iTRAQ8plex)	S(7): 50.0; Y(17): 50.0; S(19): 50.0; S(21): 50.0	37.9908	5	3764.9	2.27714	0.971609	0.881131	0.985124	0.958218
aGGAEsGPEEDALSLGAEAcNFMQPLGGR	1	IPI00765523.2	Uncharacterized protein	protein binding			N-Term(iTRAQ8plex); S6(Phospho); C20(Carbamidomethyl)	S(6): 100.0; S(14): 0.0	305.221	3	3275.46	-1.90408	1.19667	0.300089	0.70253	0.047839
aGGAEsGPEEDALsLGAEAcNFmQPLGGR	1	IPI00765523.2	Uncharacterized protein	protein binding			N-Term(iTRAQ8plex); S6(Phospho); S14(Phospho); C20(Carbamidomethyl); M23(Oxidation)	S(6): 100.0; S(14): 100.0	167.119	3	3371.42	-2.19484	1.13733	0.454302	0.805665	0.23081
aGSGIAESQSsGLGGQLSEVSGR	1	IPI00765523.2	Uncharacterized protein	protein binding			N-Term(iTRAQ8plex); S11(Phospho)	S(3): 0.0; S(8): 0.5; S(10): 49.8; S(11): 49.8; S(18): 0.0; S(21): 0.0	133.71	3	2518.21	0.781222	1.07191	0.679703	1.05006	0.765043
tGsPSQGDSR	1	IPI00765523.2	Uncharacterized protein	protein binding			N-Term(iTRAQ8plex); S3(Phospho)	T(1): 1.0; S(3): 97.9; S(5): 1.0; S(9): 0.0	51.9499	2	1375.61	-2.05125	0.932759	0.696121	1.0207	0.885685
sPsPGELQMLSPLSPLSPEPPGAPVTQAPQPGSLR	1	IPI00765523.2	Uncharacterized protein	protein binding			N-Term(iTRAQ8plex); S3(Phospho)	S(1): 1.0; S(3): 99.0; S(11): 0.0; S(14): 0.0; S(17): 0.0; T(26): 0.0; S(33): 0.0	178.191	4	3903.99	0.971604	0.924337	0.656946	1.20434	0.294353
rFstPAPQPTAEPLAPTVLAPR	1	IPI00765523.2	Uncharacterized protein	protein binding			N-Term(iTRAQ8plex); S3(Phospho); T4(Phospho)	S(3): 100.0; T(4): 100.0; T(10): 0.1; T(17): 0.0	77.5088	3	2781.4	-0.519539	1.03293	0.838997	0.844273	0.351564
aELASsPVPNPDHLESLR	1	IPI00765523.2	Uncharacterized protein	protein binding			N-Term(iTRAQ8plex); S6(Phospho)	S(5): 1.2; S(6): 98.8; S(16): 0.0	226.397	3	2316.15	-1.87467	0.841711	0.318657	0.986506	0.964585
sLTNQSDWDSPYLDMELAR	1	IPI00765523.2	Uncharacterized protein	protein binding			N-Term(iTRAQ8plex); S1(Phospho)	S(1): 1.5; T(3): 1.5; S(6): 97.0; S(10): 0.0; Y(12): 0.0	122.74	3	2625.19	1.99269	1.33032	0.10191	1.30745	0.134146
aGSGIAESQssGLGGQLSEVSGR	1	IPI00765523.2	Uncharacterized protein	protein binding			N-Term(iTRAQ8plex); S10(Phospho); S11(Phospho)	S(3): 0.0; S(8): 66.7; S(10): 66.7; S(11): 66.7; S(18): 0.0; S(21): 0.0	132.064	3	2598.18	3.16817	0.837419	0.304224	1.11435	0.532718
sPsPTPSLPPSWk	1	IPI00765523.2	Uncharacterized protein	protein binding			N-Term(iTRAQ8plex); S1(Phospho); S3(Phospho); K13(iTRAQ8plex)	S(1): 50.0; S(3): 50.0; T(5): 50.0; S(7): 50.0; S(11): 0.0	69.6505	3	2149.05	-2.04256	0.91633	0.620233	1.50893	0.0224988
aEsLQEk	1	IPI00765523.2	Uncharacterized protein	protein binding			N-Term(iTRAQ8plex); S3(Phospho); K7(iTRAQ8plex)	S(3): 100.0	70.197	3	1492.78	-3.103	1.13858	0.450555	0.886723	0.514384
gPPRPSLPGAPPDEVYLsDsPAEPAPVk	1	IPI00765523.2	Uncharacterized protein	protein binding			N-Term(iTRAQ8plex); S18(Phospho); S20(Phospho); K28(iTRAQ8plex)	S(6): 0.0; Y(16): 0.8; S(18): 99.6; S(20): 99.6	219.02	3	3608.8	1.75309	0.901674	0.554682	0.903605	0.586053
sPsPTPSLPPSWk	1	IPI00765523.2	Uncharacterized protein	protein binding			N-Term(iTRAQ8plex); S3(Phospho); K13(iTRAQ8plex)	S(1): 25.0; S(3): 25.0; T(5): 25.0; S(7): 25.0; S(11): 0.0	48.0438	3	2069.09	-2.31716	0.745411	0.0863675	1.29324	0.150386
nVPGLATPSsPTQk	1	IPI00765527.1	serine/threonine-protein phosphatase 6 regulatory subunit 2				N-Term(iTRAQ8plex); S10(Phospho); K14(iTRAQ8plex)	T(7): 0.2; S(9): 33.3; S(10): 33.3; T(12): 33.3	116.904	3	2085.12	-0.922274	1.00763	0.949945	0.925698	0.684065
fSSQEAASsFGDDR	1	IPI00765682.3	Propionyl-CoA carboxylase alpha chain, mitochondrial	catalytic activity; metal ion binding; nucleotide binding	cytoplasm; extracellular; mitochondrion; organelle lumen	metabolic process	N-Term(iTRAQ8plex); S9(Phospho)	S(2): 0.0; S(3): 0.0; S(8): 50.0; S(9): 50.0	66.3653	3	1887.8	-0.890266	1.18735	0.321216	1.71649	0.00281951
sDSVLPASHGHLPQAGsLER	1	IPI00765906.2	Uncharacterized protein (Fragment)	catalytic activity; enzyme regulator activity; nucleotide binding		metabolic process	N-Term(iTRAQ8plex); S17(Phospho)	S(1): 0.0; S(3): 0.0; S(8): 3.3; S(17): 96.6	58.2618	4	2442.19	-5.76607	0.800135	0.194827	1.12195	0.508582
aISVDAGGSVILNctVtSVIPVGPIR	1	IPI00765915.2	protein tyrosine phosphatase, non-receptor type substrate 1-like 3	protein binding	membrane		N-Term(iTRAQ8plex); C14(Carbamidomethyl); T15(Phospho); T17(Phospho)	S(3): 40.0; S(9): 40.0; T(15): 40.0; T(17): 40.0; S(18): 40.0	13.1163	3	3059.56	0.229205	0.768998	0.125801	1.19417	0.316228
sLTssLENIFSR	1	IPI00766085.1	TBC1 domain family, member 4-like isoform 2	enzyme regulator activity; protein binding		metabolic process; regulation of biological process	N-Term(iTRAQ8plex); S4(Phospho); S5(Phospho)	S(1): 0.0; T(3): 1.0; S(4): 99.5; S(5): 99.5; S(11): 0.0	166.143	3	1817.84	-1.36611	1.01817	0.903159	0.996091	0.991811
tSStcsNESLSAGGTPVTPR	1	IPI00766085.1	TBC1 domain family, member 4-like isoform 2	enzyme regulator activity; protein binding		metabolic process; regulation of biological process	N-Term(iTRAQ8plex); T4(Phospho); C5(Carbamidomethyl); S6(Phospho)	T(1): 0.2; S(2): 5.9; S(3): 5.9; T(4): 92.0; S(6): 92.0; S(9): 4.0; S(11): 0.1; T(15): 0.0; T(18): 0.0	147.363	3	2473.06	-1.90861	1.05177	0.759972	1.04811	0.772801
lGsVDsFER	1	IPI00766085.1	TBC1 domain family, member 4-like isoform 2	enzyme regulator activity; protein binding		metabolic process; regulation of biological process	N-Term(iTRAQ8plex); S3(Phospho); S6(Phospho)	S(3): 100.0; S(6): 100.0	66.4611	2	1473.63	-1.73355	1.42866	0.041408	0.924671	0.679425
qNsSEQcSVLPSAR	1	IPI00766085.1	TBC1 domain family, member 4-like isoform 2	enzyme regulator activity; protein binding		metabolic process; regulation of biological process	N-Term(iTRAQ8plex); S3(Phospho); C7(Carbamidomethyl)	S(3): 99.4; S(4): 0.6; S(8): 0.0; S(12): 0.0	176.784	2	1946.89	-2.52831	1.17157	0.359545	0.74699	0.103282
sLTSsLENIFSR	1	IPI00766085.1	TBC1 domain family, member 4-like isoform 2	enzyme regulator activity; protein binding		metabolic process; regulation of biological process	N-Term(iTRAQ8plex); S5(Phospho)	S(1): 0.0; T(3): 0.0; S(4): 0.9; S(5): 99.1; S(11): 0.0	115.766	2	1737.87	-0.986893	1.02623	0.867887	1.06374	0.711649
tSSTcsNESLSAGGTPVTPR	1	IPI00766085.1	TBC1 domain family, member 4-like isoform 2	enzyme regulator activity; protein binding		metabolic process; regulation of biological process	N-Term(iTRAQ8plex); C5(Carbamidomethyl); S6(Phospho)	T(1): 1.0; S(2): 1.0; S(3): 1.0; T(4): 1.0; S(6): 47.0; S(9): 47.0; S(11): 1.0; T(15): 1.0; T(18): 0.0	43.4448	3	2393.09	-0.993843	1.2611	0.182495	0.977803	0.9244
tSStcsNEsLSAGGTPVTPR	1	IPI00766085.1	TBC1 domain family, member 4-like isoform 2	enzyme regulator activity; protein binding		metabolic process; regulation of biological process	N-Term(iTRAQ8plex); T4(Phospho); C5(Carbamidomethyl); S6(Phospho); S9(Phospho)	T(1): 0.6; S(2): 59.8; S(3): 59.8; T(4): 59.8; S(6): 59.8; S(9): 59.8; S(11): 0.6; T(15): 0.0; T(18): 0.0	114.379	3	2553.03	2.32611	1.11657	0.519581	1.02082	0.885188
[truncated: 496 more rows]
