# Supplementary material for: Salt-Induced Changes in Cardiac Phosphoproteome in a Rat Model of Chronic Renal Failure
Source: PLoS One. 2014 Jun 19;9(6):e100331. doi: 10.1371/journal.pone.0100331 (PMC4063776; doi:10.1371/journal.pone.0100331)
Supplement: Table S2 — The 279 identified peptides differentially phosphorylated in NC/NS and/or HC/NC comparison groups. (XLS) [file pone.0100331.s002.xls]

## Sheet: Table S2
Protein Group Accessions	Sequence	Description	Molecular Function	pRS Score	Significance
					NC vs NS		HC vs NC
					Ratio	P-value	Ratio	P-value
IPI00189358.2	gGGSGGGDEsEGEEVDED	Uncharacterized protein	DNA binding; protein binding; RNA binding	52.7693	1.59406	0.00782267	1.34337	0.0997271
IPI00189358.2	rGGGSGGGDEsEGEEVDED	Uncharacterized protein	DNA binding; protein binding; RNA binding	36.6932	2.13981	1.51434e-05	1.08169	0.644682
IPI00189809.2	ntLLQAELEELR	myosin-6	catalytic activity; motor activity; nucleotide binding; protein binding	124.192	1.25423	0.192846	0.46813	1.77153e-05
IPI00189970.3	sAPAsPTHPGLMSPR	forkhead box K1	DNA binding; protein binding	28.3548	0.290054	3.10205e-13	2.71493	3.91942e-08
IPI00191528.3	qYVNEDQQsDSESSR	T-complex protein 11-like protein 2		92.4138	1.88849	0.000295485	1.50406	0.0235651
IPI00192480.2	dQDssDDER	DDB1- and CUL4-associated factor 8	protein binding	109.203	0.412041	1.82475e-07	3.26614	7.74689e-11
IPI00192984.4	aQDHEsPR	Uncharacterized protein	protein binding	88.6127	0.647663	0.0109236	0.677941	0.0291237
IPI00192984.4	eSHsPDSAk	Uncharacterized protein	protein binding	90.9329	1.21297	0.265775	1.62634	0.00710939
IPI00194348.1	tPsLLEQEVkPSTELEYLGPDEND	Solute carrier family 2, facilitated glucose transporter member 4	protein binding; transporter activity	61.0483	0.95619	0.807214	0.618719	0.00687857
IPI00195376.1	rAstIEmPQQAR	Cardiac phospholamban	enzyme regulator activity; protein binding	41.6525	0.652875	0.0124969	0.679484	0.0300934
IPI00195376.1	rAstIEMPQQAR	Cardiac phospholamban	enzyme regulator activity; protein binding	147.773	0.64159	0.0093012	0.575106	0.00181356
IPI00197150.1	tFSsSSSSSk	Uncharacterized protein	protein binding	53.4736	1.21476	0.262215	2.04095	8.36483e-05
IPI00197150.1	tFSSSssSSk	Uncharacterized protein	protein binding	56.5677	0.359798	1.775e-09	2.14491	2.60552e-05
IPI00197470.1	vAAAGSGPsPPcsPGHDR	Phosphatidylinositol 4-kinase type 2-alpha	catalytic activity; nucleotide binding; protein binding	163.648	0.463575	6.17538e-06	2.76217	2.28651e-08
IPI00197986.2	dSSSSSssSSSDSDSDGEEHGSDIGPR	NADH dehydrogenase [ubiquinone] flavoprotein 3, mitochondrial isoform 1		43.0205	0.511742	8.27059e-05	1.12145	0.510154
IPI00199693.3	eLALssPEDLTQDFEELkREER	Microtubule-associated protein 1A	protein binding	75.9187	1.40333	0.0526061	0.540354	0.000512103
IPI00199726.5	eFGYDSPHDLDsD	solute carrier family 7, member 6 opposite strand		67.8341	0.960764	0.829118	1.64558	0.00585114
IPI00199887.1	sPLRtsLSSLRSEHSNGTVAPDSPAADGPTLPLPPVPR	Junctophilin-2	transporter activity	79.7667	1.09402	0.597174	0.616463	0.0064598
IPI00201858.4	eHGcSssDDDtDVDVEGLR	Pre-B-cell leukemia transcription factor-interacting protein 1		161.426	1.40456	0.0520019	0.561622	0.00113644
IPI00202579.1	rQSsssAGDSDGEQEDSPAAR	LSM domain containing 1		101.533	0.747964	0.0901363	0.422368	1.07134e-06
IPI00203311.3	aAsSEAAPHHQPPPESR	Isoform 1 of Striated muscle-specific serine/threonine-protein kinase	catalytic activity; nucleotide binding; protein binding	62.5951	0.75424	0.099902	0.566708	0.00136004
IPI00203311.3	mPsIPEEPEHGDLER	Isoform 1 of Striated muscle-specific serine/threonine-protein kinase	catalytic activity; nucleotide binding; protein binding	174.702	1.17753	0.344699	1.70479	0.0031843
IPI00203972.2	sNsVDTGPSSSLSTPTEPLSPTSSLGEER	Glycogen [starch] synthase, muscle	catalytic activity; protein binding	75.6518	2.4821	2.38252e-07	0.539348	0.000492206
IPI00203972.2	hSsPHQsEDEEEPRDGPLR	Glycogen [starch] synthase, muscle	catalytic activity; protein binding	49.4485	1.81114	0.000718399	1.09575	0.594849
IPI00203974.2	aAPsPAPAEAAPLk	Bcl-2-interacting death suppressor	protein binding	86.0433	0.602521	0.00295993	0.85925	0.405769
IPI00203974.2	sQsPLRGGVTETTQTDk	Bcl-2-interacting death suppressor	protein binding	51.5389	1.03281	0.839518	0.640961	0.0123693
IPI00203974.2	aTsPFRsPVR	Bcl-2-interacting death suppressor	protein binding	72.0464	0.849051	0.344181	1.53207	0.0180255
IPI00205262.5	aSSVYSVPAYTsQPNFFAEAtSPVSASPVPVSVPTSPk	synaptopodin 2-like	protein binding	110.761	1.69514	0.00263231	0.443277	4.16979e-06
IPI00205262.5	aQsPtPSLPASWk	synaptopodin 2-like	protein binding	98.7625	0.566676	0.000855617	0.74267	0.0964744
IPI00205262.5	sEsLSEk	synaptopodin 2-like	protein binding	93.8981	0.593769	0.00222602	1.82613	0.000882871
IPI00205489.1	yRLPPGVDPAAVTSALSPEGVLSIQATPASAQASLPsPPAAk	Heat shock protein beta-6	protein binding; structural molecule activity	101.165	0.701704	0.0382862	1.57661	0.0116749
IPI00205885.1	aAVEsDtEFWDk	PEX5-related protein	protein binding; transporter activity	41.6584	0.583372	0.00156349	0.468694	1.82712e-05
IPI00205945.5	fVEAVmGycDVFR	dynein, axonemal, heavy polypeptide 10	catalytic activity; motor activity; nucleotide binding	78.6784	1.32557	0.106226	0.572692	0.00167143
IPI00207827.4	kNsItEISDNEDDLLEYHR	Uncharacterized protein	protein binding	119.933	2.77089	7.04543e-09	1.23222	0.240477
IPI00209113.3	kGTGDcsDEEVDGk	Myosin-9	catalytic activity; motor activity; nucleotide binding; protein binding; transporter activity	46.9691	1.54334	0.013265	1.50165	0.0241084
IPI00210780.1	yFQISQDEDGsESED	Uncharacterized protein	structural molecule activity	139.072	0.66293	0.0160616	1.33856	0.103834
IPI00210966.1	eDScVQPQSLLTSQENNSTSSPARNsLTQEV	Isoform 2 of Complement regulatory protein Crry	signal transducer activity	76.6453	1.01239	0.928731	0.447768	5.4858e-06
IPI00212147.1	dLDLLAsVPSPSSVSR	Uncharacterized protein	enzyme regulator activity; metal ion binding	87.8165	0.595379	0.0023478	1.42117	0.0506884
IPI00214000.4	kRLEGGsSNVFSmFEQTQIQEFk	Myosin regulatory light chain 2, ventricular/cardiac muscle isoform	metal ion binding	74.8724	1.40059	0.0539678	0.527807	0.000308321
IPI00214000.4	kRLEGGsSNVFSmFEQtQIQEFk	Myosin regulatory light chain 2, ventricular/cardiac muscle isoform	metal ion binding	116.688	1.27068	0.168824	0.538186	0.000470076
IPI00231271.1	nsSPPPSPNk	Isoform K of Plasma membrane calcium-transporting ATPase 1	catalytic activity; metal ion binding; nucleotide binding; transporter activity	57.2001	1.74255	0.00155678	1.47843	0.029996
IPI00231689.7	rssANYR	Troponin I, cardiac muscle	protein binding	79.7853	2.28093	2.75642e-06	0.715755	0.0611336
IPI00231746.7	lVTGDRNNsscR	Gap junction alpha-1 protein	protein binding; signal transducer activity; transporter activity	116.755	0.654775	0.0131153	1.11603	0.5273
IPI00231746.7	mGQAGsTISNsHAQPFDFPDDNQNAk	Gap junction alpha-1 protein	protein binding; signal transducer activity; transporter activity	176.171	0.634034	0.00756812	0.809538	0.241618
IPI00231770.5	sGIRtDsREDEISPPPPNPVVk	cAMP-dependent protein kinase type I-alpha regulatory subunit	enzyme regulator activity; nucleotide binding; protein binding	53.3325	1.7606	0.00127195	0.658106	0.0187223
IPI00325205.3	wPFSGkTSPSssPASLSR	Choline-phosphate cytidylyltransferase A	catalytic activity; protein binding	26.6747	1.36507	0.0748059	0.602743	0.00434816
IPI00326606.4	sRtLsQsSESGTLPSGPPGHTMEVSc	Isoform 2 of Protein NDRG2		109.26	1.38584	0.0618836	0.60036	0.00404914
IPI00331892.8	lGPGVPQDGsDEEDEEWPTLEk	Bystin		119.921	0.943135	0.745017	1.78164	0.00142027
IPI00357923.3	eEVAsEPEEAASPITPk	Uncharacterized protein	RNA binding	47.5778	1.73422	0.00170831	1.02286	0.876557
IPI00357968.4	sDSAPPTPVNR	Ral GTPase-activating protein subunit beta	enzyme regulator activity; protein binding	14.7194	0.659651	0.0148176	1.29258	0.151174
IPI00358533.5	qSLGEsPRtLSPTPSAEGFQDGRDR	Uncharacterized protein (Fragment)	metal ion binding; protein binding	30.1622	1.53512	0.0144321	0.438383	3.07129e-06
IPI00358533.5	tLsPTPSAEGFQDGRDR	Uncharacterized protein (Fragment)	metal ion binding; protein binding	46.3506	1.23282	0.228303	0.654371	0.0171517
IPI00358533.5	aIYDIERPDLITYEPFyTSGYEDkQDRQSLGEsPR	Uncharacterized protein (Fragment)	metal ion binding; protein binding	35.9729	1.31911	0.112343	0.662874	0.0208947
IPI00358533.5	tsSESIYSRPGSSIPGSPGHTIYAk	Uncharacterized protein (Fragment)	metal ion binding; protein binding	27.1553	2.1153	2.03182e-05	0.608731	0.00518345
IPI00358533.5	qDRQsLGEsPR	Uncharacterized protein (Fragment)	metal ion binding; protein binding	113.848	0.912656	0.603588	1.51273	0.021698
IPI00358533.5	qsLGEsPR	Uncharacterized protein (Fragment)	metal ion binding; protein binding	55.4298	1.09315	0.600309	1.89266	0.000429698
IPI00359426.7	lQRPkEEssEDENEVSNILR	Uncharacterized protein		137.214	1.85952	0.000412857	1.0026	0.963409
IPI00359825.4	tcDsPQNPMDLISDPVPDSPFPR	Ubiquitin carboxyl-terminal hydrolase 10	catalytic activity; protein binding	174.476	0.556698	0.000583699	0.945127	0.772911
IPI00360819.2	tPEELEDVSDLEDDHEVRSHtstQTEGk	catenin (cadherin associated protein), alpha 3	protein binding; structural molecule activity	70.3027	0.793637	0.178758	0.64556	0.0138672
IPI00360973.2	esEPSSGTSVSTTASSTTTTTITTSSsR	Uncharacterized protein	DNA binding; metal ion binding; protein binding	8.19678e-15	0.782287	0.15281	1.86888	0.000556502
IPI00361632.2	yNDWsDDDDDSNESk	Armadillo repeat-containing X-linked protein 3	protein binding	47.9636	1.57101	0.00996161	0.966562	0.872265
IPI00362469.2	fALGLsGGSLVSMLAR	6-phosphogluconolactonase	catalytic activity	131.318	0.998973	0.9889	0.527031	0.000298509
IPI00362755.4	ySmPDNsPETR	tensin 1	protein binding	34.7831	0.800241	0.195097	0.451938	7.04013e-06
IPI00364332.1	vFGALGPIGPSSPGLtLGGLAVNEHRLSNk	Prostate tumor-overexpressed gene 1 protein homolog		33.2483	1.6512	0.00424948	0.751421	0.110614
IPI00364421.3	vENmSSNQDGNDsDEFm	Uncharacterized protein		100.774	1.46028	0.0305119	0.598883	0.00387279
IPI00364478.4	tQEScGIAPLTPsQSPkPEVR	Uncharacterized protein	catalytic activity	42.2107	1.60182	0.0072069	1.36758	0.0811777
IPI00365149.2	yTDQsGEEEEDYESEEQIQHR	Ubiquinone biosynthesis protein COQ9, mitochondrial		260.673	0.64411	0.0099483	1.29863	0.144033
IPI00365286.3	tQMQEAMTQEVSDVFsDTTTPIk	Vinculin	catalytic activity; protein binding; structural molecule activity	154.675	0.686796	0.0279054	1.54418	0.0160334
IPI00365626.3	kVEEEQEADEEDVsEEETENR	Uncharacterized protein	catalytic activity	11.9785	2.60817	5.11697e-08	0.923566	0.674441
IPI00365912.4	tGSTSSSSSGk	Isoform 2 of Echinoderm microtubule-associated protein-like 1	protein binding	16.2473	1.74021	0.00159796	0.700726	0.0462118
IPI00365996.5	ySAPPDVYLDEIPssPEVk	Uncharacterized protein	catalytic activity; nucleotide binding	221.867	1.12452	0.493864	0.662096	0.0205272
IPI00366081.3	cTVNDQNsDGYcQTGTMSR	Uncharacterized protein	catalytic activity; motor activity; protein binding; structural molecule activity	99.2662	0.590194	0.00197498	0.580014	0.00213518
IPI00366345.2	qSHsPQPSsPk	Uncharacterized protein	structural molecule activity	57.585	5.18092	1.02983e-20	1.24885	0.212354
IPI00366370.3	sVPTIDsGNEDDDSSFk	Eukaryotic translation initiation factor 5B	catalytic activity; nucleotide binding; RNA binding	172.119	1.51119	0.0184038	0.784415	0.176828
IPI00366797.4	tGTGSPFAGNsPAR	Uncharacterized protein	metal ion binding	13.5146	0.566724	0.000857154	2.99706	1.58783e-09
IPI00367286.2	sLPENEEEAEEVFDPPIDLssDEEYYVEESR	Muscle-related coiled-coil protein		314.766	2.02153	6.21036e-05	0.388745	8.75981e-08
IPI00367380.3	mmsPAQSTVPGPATLmTNPAAAVGmIPGk	Uncharacterized protein	protein binding	1.59114e-14	2.61571	4.66741e-08	0.890829	0.531507
IPI00367531.3	rTSEtsIsPPGSSIGSPNR	actin-binding LIM protein 3	metal ion binding; protein binding	42.6469	1.28857	0.145636	1.6457	0.00584394
IPI00368570.5	lQGQEDENDDEDGDsSENGHQTQDHQGHk	Uncharacterized protein		69.4971	1.87019	0.000365093	1.10049	0.578621
IPI00369227.4	tASISSSPSEGTPAVGSyGcTPQsLPk	la related protein		87.7471	0.565819	0.000828533	1.35517	0.0902588
IPI00371503.4	gSFPEPEESsER	latent transforming growth factor beta binding protein 4	metal ion binding; protein binding	31.7814	1.58781	0.00835463	1.57085	0.0123557
IPI00372009.3	sSISPMDEPVPDSEsPIEk	Uncharacterized protein		32.1049	0.666359	0.0174522	3.19208	1.77108e-10
IPI00372026.4	yEsIDEDELLASLTAEELk	Leiomodin-2	protein binding	186.229	0.913782	0.608672	1.6075	0.00858974
IPI00372375.2	rSGVGLAVVNGQLmAVGGFDGtTYLk	Kelch-like protein 20	catalytic activity; protein binding	24.0491	1.59837	0.00747504	0.636523	0.0110531
IPI00382193.1	lsTLLSGPAcTtsAR	Uncharacterized protein	catalytic activity	15.3421	3.39286	4.02418e-12	1.17695	0.356102
IPI00388717.4	gALILysEGLAVtAWTPR	Uncharacterized protein		82.5859	0.64505	0.010199	1.12712	0.492594
IPI00392514.4	akVEtPPLsASPPQQRPPGPGTGDSAQTLPSLR	Uncharacterized protein		24.3356	1.57273	0.00978457	0.692364	0.0392217
IPI00392676.4	tVAGQDAVIVLLGTGNDLSPTTVmsEGtR	Uncharacterized protein	catalytic activity; nucleotide binding	5.3038e-15	1.35405	0.0826047	1.60119	0.00914921
IPI00393483.2	iNFSDLDQRsIGsDSQGR	pericentriolar material 1		81.4356	1.31	0.121501	0.66461	0.0217344
IPI00393483.2	tQESTNVPsDQEGTSk	pericentriolar material 1		88.7353	1.74646	0.00149029	0.712052	0.05716
IPI00393489.2	lsAPDLsPTGTGR	Uncharacterized protein	metal ion binding; protein binding	57.7344	1.68698	0.00287862	0.932091	0.713092
IPI00394214.1	aAsPEAcEVDSk	Uncharacterized protein	catalytic activity	109.592	0.567828	0.000893271	1.00223	0.964991
IPI00400646.7	iDEPDTPYHNmIGDDEDVcsDSEGNEVMTPEILAk	Protein phosphatase inhibitor 2	enzyme regulator activity	84.2363	0.526662	0.000165434	1.68259	0.00400646
IPI00409532.1	tVQAGDsPSAVR	Isoform 2 of Cadherin-related family member 5	metal ion binding	50.251	0.807599	0.214389	1.50623	0.023083
IPI00417227.2	vAsLSPAR	Synaptopodin		16.1577	3.699	1.12417e-13	1.01781	0.897963
IPI00417227.2	ssPGLYNAPVQDSLQPTAVSPTYSSDISPVSPSR	Synaptopodin		209.803	0.940396	0.73205	3.73924	4.31426e-13
IPI00421345.1	sHSPSMSQSGSQLR	LMO7b	metal ion binding; protein binding	96.163	1.5178	0.0172152	1.57066	0.0123791
IPI00421517.7	etSPEQR	Desmin	protein binding; structural molecule activity	38.7479	1.40075	0.0538894	2.85801	7.67958e-09
IPI00454345.2	tVsDNSLSSSk	Isoform 7 of Formin-binding protein 1	protein binding	53.7605	0.651562	0.012084	1.67906	0.00415457
IPI00454367.3	sGAQASSTPLsPTR	Lmna protein	structural molecule activity	117.392	0.601161	0.00283377	1.10921	0.549457
IPI00454367.3	asSHSSQSQGGGSVTk	Lmna protein	structural molecule activity	82.7256	1.46423	0.0293578	1.50487	0.0233844
IPI00471584.7	iEDVGsDEEDDSGk	Heat shock protein HSP 90-beta	nucleotide binding; protein binding	183.808	0.858392	0.378148	1.55564	0.0143421
IPI00475727.5	eRDAEQSSsPR	Nuclear factor 1	DNA binding	50.5108	0.536441	0.000254184	1.10198	0.573566
IPI00475756.1	etVmAMMYTVVTPmLNPFIySLR	olfactory receptor Olr1475	receptor activity; signal transducer activity	7.23246e-15	0.776565	0.140741	0.521569	0.000236959
IPI00480820.4	eGEEPTVYsDDEEPkDEAAR	Membrane-associated progesterone receptor component 1		41.9355	1.63152	0.00525244	1.04074	0.802529
IPI00557328.1	aTAPQTQHVsPMR	31 kDa protein	RNA binding	158.149	0.669232	0.0186914	1.88079	0.000488985
IPI00558170.3	sAGsSsPEAGEDsDHEDGNYcPPVk	RAN binding protein 3		41.9618	1.61543	0.00623767	0.845313	0.355203
IPI00558297.2	eREDEsEDESDILEESPcGR	Uncharacterized protein	catalytic activity; nucleotide binding	27.0271	2.12058	1.90732e-05	0.638985	0.0117683
IPI00558327.2	tGDLGIPPNPEDRsPsPEPIYNSEGkR	splicing factor 1 isoform 2	metal ion binding; RNA binding	52.7501	1.61366	0.00635606	0.518241	0.000205277
IPI00558535.1	hTDDEMTGyVATR	Uncharacterized protein	catalytic activity; nucleotide binding; signal transducer activity	74.8314	0.625591	0.00596068	1.82705	0.000874203
IPI00558550.1	eGGsGSPSFSSPMDIFDMFFGGGGR	Uncharacterized protein (Fragment)	protein binding	56.6389	1.3904	0.0593281	1.55564	0.0143411
IPI00560077.1	aAGGGGGsGEDEAQSR	Uncharacterized protein		107.984	1.56819	0.0102585	1.02802	0.854912
IPI00560982.3	gPFGATGGTPAHLLNPSsLsGSAGSSLLEk	Uncharacterized protein (Fragment)	DNA binding; metal ion binding; protein binding	11.7216	0.800649	0.196136	1.56261	0.0133965
IPI00563816.2	lGsFGsITR	Uncharacterized protein	protein binding	94.4995	1.64497	0.00454521	1.1648	0.386455
IPI00565165.2	nAsAsDEDER	Uncharacterized protein		103.836	1.62786	0.00546241	0.9315	0.7104
IPI00565301.2	aLIQTcLNsPDSPPRSDPSTDQR	Uncharacterized protein	DNA binding; protein binding	56.9092	1.61572	0.00621806	0.834405	0.318011
IPI00567247.2	lDNTPAsPPRsPAEPSDIPIAk	Uncharacterized protein	catalytic activity; motor activity	116.663	1.97854	0.000103196	1.26239	0.191519
IPI00569885.2	sPsWEPFR	Uncharacterized protein		122.662	0.769862	0.127449	2.33338	3.06988e-06
IPI00627084.1	gAVFQsLDGIIVSANck	Uncharacterized protein C3orf67 homolog		12.7226	1.55127	0.0122253	0.423322	1.14342e-06
IPI00656454.2	eEEEGISQEssEEEQ	Isoform HMG-Y of High mobility group protein HMG-I/HMG-Y	DNA binding	183.941	0.859834	0.383538	3.16243	2.46849e-10
IPI00763527.1	ssVHsTLR	plakophilin-2	protein binding	67.0376	0.645505	0.0103221	0.724801	0.0717083
IPI00765523.2	rVAEEGSVRSPsPGELQMLsPLSPLSPEPPGAPVTQAPQPGSLR	Uncharacterized protein	protein binding	75.8111	2.76215	7.83638e-09	0.372853	2.28957e-08
IPI00765523.2	vAEEGSVRSPSPGELQMLSPLsPLsPEPPGAPVTQAPQPGSLR	Uncharacterized protein	protein binding	151.121	0.659077	0.0146082	0.59349	0.0032833
IPI00765523.2	sPsPTPSLPPSWk	Uncharacterized protein	protein binding	69.6505	0.91633	0.620233	1.50893	0.0224988
IPI00765682.3	fSSQEAASsFGDDR	Propionyl-CoA carboxylase alpha chain, mitochondrial	catalytic activity; metal ion binding; nucleotide binding	66.3653	1.18735	0.321216	1.71649	0.00281951
IPI00766829.2	sNsFsDEREFSAPSTPTGTLEFAGGEGk	AHNAK nucleoprotein isoform 1	protein binding	88.1748	0.85114	0.351632	0.584845	0.00249873
IPI00766829.2	lSSSssNDSGTk	AHNAK nucleoprotein isoform 1	protein binding	95.6808	2.1644	1.1269e-05	0.862433	0.41777
IPI00766829.2	gDVAASSPsmk	AHNAK nucleoprotein isoform 1	protein binding	32.8623	0.636915	0.00819389	1.18753	0.331179
IPI00766861.2	gADPEDEAGPSEPDsPVAAPFFLLYPGDGGAGFAARPPPQR	Uncharacterized protein	catalytic activity; metal ion binding; motor activity; protein binding	63.1435	3.09921	1.32912e-10	0.358659	6.25801e-09
IPI00766861.2	qYSTsPS	Uncharacterized protein	catalytic activity; metal ion binding; motor activity; protein binding	83.1083	0.673712	0.0207653	1.67396	0.00437853
IPI00767509.1	tLsRSMsQEAQR	telethonin-like		80.1662	1.05027	0.766165	0.328767	2.8712e-10
IPI00767509.1	sMsQEAQRG	telethonin-like		63.4838	1.53273	0.0147887	0.567229	0.001385
IPI00768086.2	yGMGTsVER	Uncharacterized protein	catalytic activity	15.0135	1.17708	0.345804	1.59363	0.00986449
IPI00768086.2	yHGHsmSDPGVsYR	Uncharacterized protein	catalytic activity	66.3653	0.503332	5.47652e-05	1.03044	0.84484
IPI00768086.2	yHGHsMSDPGVsYR	Uncharacterized protein	catalytic activity	88.3115	0.365626	3.17554e-09	0.81485	0.256929
IPI00768742.1	skDPGsPQPNQEAGADR	capZ-interacting protein		45.5569	0.75982	0.109203	1.51118	0.0220216
IPI00769167.1	sVGRWEtsQPPVAFSSSIEk	Uncharacterized protein	catalytic activity; metal ion binding; nucleotide binding; transporter activity	78.1808	1.61514	0.00625672	1.05471	0.746682
IPI00776976.2	tHSGssGGSGSR	Uncharacterized protein	protein binding	13.6564	1.63567	0.00502346	0.85992	0.408279
IPI00776986.2	tAsPPPPPk	Uncharacterized protein		64.7593	0.787704	0.164858	1.56347	0.0132843
IPI00777019.2	eSEGsPDTDAAPGPDTDVTLTk	Isoform 2 of Microtubule-associated protein 4	protein binding	77.5088	2.77941	6.352e-09	1.17141	0.369714
IPI00779822.1	aEEEGGsDGSAAEAEPR	Eukaryotic translation initiation factor 3 subunit B	nucleotide binding; protein binding; RNA binding	72.2333	0.918013	0.627902	0.520064	0.000222127
IPI00780136.2	nEGsESAPEGQAQQR	Uncharacterized protein (Fragment)	DNA binding	45.9784	2.50221	1.86419e-07	0.807942	0.237128
IPI00780387.1	eFITGDVEPTDAESAWHsENEEDDkLAGDMk	Nucleosome assembly protein 1-like 4		105.282	1.65429	0.00410961	0.867409	0.436858
IPI00781991.4	lDSTQLQQLHNQVLLEQLQLHNtSPSSPk	Uncharacterized protein	protein binding	133.663	1.03678	0.822562	1.52625	0.0190643
IPI00782170.2	dtPAsVDSIPLEWDHDYDLSR	Uncharacterized protein	protein binding	48.9431	1.37947	0.065615	0.618329	0.00680454
IPI00782455.2	gDsETDLEALFNAVmNPk	Uncharacterized protein (Fragment)	protein binding	80.714	1.8586	0.000417298	1.11451	0.532203
IPI00798621.2	aAQPSVTAsPQTEEFFDLIASSQSR	Uncharacterized protein	enzyme regulator activity	98.2787	1.06591	0.703131	0.459393	1.08629e-05
IPI00869570.1	sSSmASLR	Uncharacterized protein	catalytic activity	15.5848	1.844	0.000493508	0.668712	0.0238267
IPI00870042.1	aEAsSPVPYLSPETNPASSASAVk	tight junction protein ZO-1	protein binding	59.5567	1.70266	0.00242317	0.56558	0.0013074
IPI00870224.2	gDMsDEDDENEFFDAPEIITMPENLGHk	Oxysterol-binding protein	protein binding	103.612	1.5464	0.0128541	1.17574	0.359039
IPI00870224.2	mLAEsDEsGDEESVSQTDk	Oxysterol-binding protein	protein binding	64.796	0.864254	0.400285	1.52066	0.0201144
IPI00870487.2	mLGTPEEAEssDDEDGSWLLLSNDkEDVPLVPGSR	Uncharacterized protein		88.7375	1.56623	0.0104691	0.259226	1.86322e-14
IPI00870560.2	sPsPVENsDSPVR	Uncharacterized protein (Fragment)	protein binding	58.5701	0.575439	0.00118068	2.30932	4.03832e-06
IPI00886466.1	aERGGssGEELEDEEPVk	Isoform 2 of Hepatoma-derived growth factor-related protein 2	DNA binding	52.3036	1.03951	0.811023	0.459409	1.08726e-05
IPI00886466.1	gGssGEELEDEEPVk	Isoform 2 of Hepatoma-derived growth factor-related protein 2	DNA binding	108.456	0.578442	0.00131463	1.16871	0.376479
IPI00947792.2	tASESISNLsEAGsVk	Uncharacterized protein		106.848	0.847442	0.338495	2.01042	0.000117501
IPI00948409.1	tISIDENmEPSPTGDFyPSPNsPAAGSR	Nuclear factor 1	DNA binding	55.9339	1.64928	0.0043385	0.558337	0.00100973
IPI00948409.1	nYVPSYDPSSPQTsQSWYLG	Nuclear factor 1	DNA binding	80.0504	0.585192	0.00166519	1.66726	0.00468976
IPI00949124.1	lGIAVIHGEAQDAESDLVDGRHsPPmVR	Uncharacterized protein	catalytic activity; metal ion binding	22.723	0.663354	0.0162283	1.74775	0.00203232
IPI00949276.1	sAsPGPAQAWNDtSPSASPLQSPR	Uncharacterized protein	protein binding	111.939	1.61905	0.00600119	0.761015	0.127721
IPI00949302.1	gsYsPRPR	Uncharacterized protein		36.6259	0.814828	0.234461	2.08908	4.88197e-05
IPI00949525.1	cIcPsLSySPASSPQSsPR	Uncharacterized protein	catalytic activity; nucleotide binding	52.098	0.616812	0.00460548	1.10426	0.565889
IPI00949813.1	lSQFPPYGLGSAAAAAAAAAAstTGFk	forkhead box B2	DNA binding	33.8535	0.606651	0.0033731	0.787555	0.184237
IPI00950100.1	qSNASsDVEAEEk	Uncharacterized protein		100.526	0.488567	2.5519e-05	1.38532	0.0696241
IPI00950520.1	dGTAPPPQSPsSPGSGQDEDWSDEESPRk	Syndapin III	catalytic activity; protein binding	72.7917	0.83106	0.283523	2.37818	1.84133e-06
IPI00950825.1	rPAGGGLGAVsPALsGGQAR	Uncharacterized protein	nucleotide binding	28.0304	1.84123	0.000509427	0.930323	0.705041
IPI00951246.1	eGVsSSAsITk	Uncharacterized protein (Fragment)	metal ion binding	33.2134	0.626392	0.00609963	0.815171	0.257871
IPI00951908.1	eDSQPSsASPEDPTVATDAFYGR	Uncharacterized protein (Fragment)		157.552	1.1358	0.458887	0.523508	0.000257371
IPI00952093.1	vGVGTsFGLPQtR	Uncharacterized protein (Fragment)	protein binding	51.1266	0.933052	0.697496	1.60771	0.00857178
IPI00957286.1	rPSSsAsTkDSESPR	sorbin and SH3 domain containing 1	protein binding	29.3612	1.43807	0.0378389	0.587759	0.00274289
IPI00957286.1	sATVsPQcTSHSk	sorbin and SH3 domain containing 1	protein binding	55.9319	0.802542	0.201007	1.55493	0.0144413
IPI00957827.1	tIsAQDTLAYATALLNEk	ubiquitin specific protease 24	catalytic activity; protein binding	100.86	0.894027	0.52148	1.53409	0.0176788
IPI00957956.1	aPsQPPsPTEER	similar to gem (nuclear organelle) associated protein 5	protein binding	48.2616	0.846122	0.33387	1.55024	0.0151175
IPI00958268.1	qIcLVMLETLSQsPQGR	poly(rC) binding protein 1-like	RNA binding	65.0551	1.17304	0.355833	0.638049	0.0114918
IPI00958543.1	sLsDsESDDSk	chromobox homolog 3-like		71.2171	0.741891	0.0813619	1.72156	0.00267437
IPI00958839.1	wVsEQVLEPLGMSDTGFALtGAVR	RGD1561426		6.26813e-15	0.54846	0.00042008	1.024	0.871795
IPI00959327.1	aVtSPPRVksPEPR	titin	catalytic activity; enzyme regulator activity; nucleotide binding; protein binding	100.784	2.05022	4.41798e-05	0.325722	2.03595e-10
IPI00959327.1	sPsPVSsER	titin	catalytic activity; enzyme regulator activity; nucleotide binding; protein binding	33.2686	2.90517	1.38028e-09	0.872443	0.45655
IPI00960074.1	aINGPtSASGDEIPk	rCG41429-like	RNA binding	33.0388	0.294618	6.12493e-13	5.23514	1.02883e-19
IPI00960091.1	nkLEGDsDVDSELEDR	Uncharacterized protein (Fragment)	catalytic activity; motor activity; nucleotide binding; protein binding; transporter activity	96.7581	0.89879	0.542075	1.52161	0.019932
IPI00960103.1	aDGIPNDsSDSEMEDR	YTH domain containing 2-like	catalytic activity; nucleotide binding; protein binding	48.2949	0.583719	0.00158244	1.12625	0.495241
IPI00991200.1	qSsMDsEGNFNPQPVDTSNITIPEkLEYFINk	Islet-type ryanodine receptor	metal ion binding; protein binding; transporter activity	88.008	1.18904	0.317311	0.646979	0.014358
IPI00991259.1	tsskETPTNPSPEGVTAAPLEIPLTSk	nascent polypeptide-associated complex subunit alpha isoform 2		55.1431	1.12737	0.484881	1.51878	0.0204799
IPI01016485.1	nLNNSNLFSPVNHDSEDLAsPSEYPENGER	Uncharacterized protein		52.0572	1.22535	0.241883	0.662273	0.0206103
IPI00188804.1	kEESEEsDDDMGFGLFD	60S acidic ribosomal protein P2	structural molecule activity	27.198	0.707875	0.0433778	1.12613	0.495614
IPI00189809.2	rNtLLQAELEELR	myosin-6	catalytic activity; motor activity; nucleotide binding; protein binding	158.822	1.45682	0.0315611	0.765692	0.136687
IPI00189811.1	sLQsLLk	Myosin-7	catalytic activity; motor activity; nucleotide binding; protein binding; structural molecule activity	91.0112	0.819531	0.248108	1.44233	0.0418576
IPI00192984.4	eSHsPDsAk	Uncharacterized protein	protein binding	45.452	1.1386	0.450479	1.4602	0.0355263
IPI00196439.1	aTTEEPETDEVDQVsESNsIEELER	STE20-like serine/threonine-protein kinase	catalytic activity; nucleotide binding; protein binding	160.722	0.67929	0.0236034	0.984383	0.954801
IPI00199693.3	eTSSPAsPQNLQSDTPAFSYASLAGPAVPPR	Microtubule-associated protein 1A	protein binding	149.65	1.1244	0.494248	1.45358	0.0377622
IPI00199887.1	dGLLSPGAWNGEPGGEGsRPAtPSDGAGR	Junctophilin-2	transporter activity	135.067	0.675141	0.0214646	1.07592	0.665804
IPI00200118.4	sLSsSPQAQPPRPAELSDEEVAELFQR	Uncharacterized protein	catalytic activity; motor activity; nucleotide binding	55.4506	1.45752	0.031346	1.33615	0.105939
IPI00200486.1	lQEEtGAkMsILGk	KH domain-containing, RNA-binding, signal transduction-associated protein 2	protein binding; RNA binding	59.7633	1.12663	0.487195	0.679962	0.0303994
IPI00201163.1	sGENNPGsPTVSNFR	Uncharacterized protein	protein binding	152.89	0.94541	0.755808	0.687349	0.0354411
IPI00201791.4	tNStGGSSGNSVGGGSGk	ELKS/Rab6-interacting/CAST family member 1	protein binding	45.9788	0.914305	0.611039	0.688058	0.0359577
IPI00201819.1	aEVQALLQDYVsTQSAEE	Alanyl-tRNA editing protein Aarsd1	catalytic activity; metal ion binding; nucleotide binding	80.714	0.841315	0.317311	0.699845	0.0454334
IPI00201858.4	eHGcsSSDDDTDVDVEGLR	Pre-B-cell leukemia transcription factor-interacting protein 1		152.043	0.837068	0.30306	1.48628	0.02787
IPI00203311.3	rLssTLER	Isoform 1 of Striated muscle-specific serine/threonine-protein kinase	catalytic activity; nucleotide binding; protein binding	35.4738	1.4998	0.020638	0.804907	0.22873
IPI00203311.3	vPTVPPRPGsSLSGsIENLESEAVFEAk	Isoform 1 of Striated muscle-specific serine/threonine-protein kinase	catalytic activity; nucleotide binding; protein binding	146.002	0.71147	0.0465763	0.950399	0.797279
IPI00204907.1	sSSVESLSPGGDLFGLGIFk	A-kinase anchor protein 6	protein binding; structural molecule activity	59.5135	0.794219	0.180159	1.43885	0.043202
IPI00205262.5	sEAPPSLVSFAVsSEGTEQGEDQR	synaptopodin 2-like	protein binding	75.4637	1.44246	0.0362725	1.19807	0.307696
IPI00207827.4	tLQPPEsPR	Uncharacterized protein	protein binding	107.756	1.42991	0.0409181	0.681486	0.0313904
IPI00210113.4	vAsDTEDTDR	Arginine-glutamic acid dipeptide repeats protein	DNA binding; metal ion binding	94.7518	1.4991	0.0207827	1.15304	0.417612
IPI00211008.2	sAsPPPAASSSSSSR	Splicing factor, arginine/serine-rich 19	protein binding; RNA binding	13.0383	1.15698	0.397968	0.696366	0.0424569
IPI00213062.1	eAYNDsSDEEsSSHHGPGVQcAHQ	DnaJ homolog subfamily A member 2	metal ion binding; nucleotide binding; protein binding	56.1237	0.700262	0.0371673	1.18165	0.344856
IPI00213552.1	kPASVsPtTPPSPTEGEAS	Cytoplasmic dynein 1 light intermediate chain 1	catalytic activity; motor activity; nucleotide binding	11.889	0.698392	0.0357537	1.01784	0.897819
IPI00214116.3	rTNsSEQER	Uncharacterized protein	protein binding	53.5719	1.45152	0.0332308	0.763102	0.131672
IPI00215465.1	aPsWIDTGLSEMR	Alpha-crystallin B chain	protein binding; structural molecule activity	202.377	0.686056	0.0274554	1.02757	0.856814
IPI00230941.5	sLYSsSPGGAYVTR	Vimentin	protein binding; structural molecule activity	69.0213	0.828139	0.274289	1.49408	0.025897
IPI00231217.1	aNHGPGmAMNWPQFEEWSADLNRtLsRR	Isoform 4 of Protein kinase C and casein kinase substrate in neurons 2 protein	protein binding	24.0192	1.48633	0.0236078	0.838668	0.332287
IPI00231384.1	nEEDEGHSNssPR	Isoform 3 of Heterogeneous nuclear ribonucleoprotein D0	nucleotide binding	110.782	1.26495	0.176898	1.48774	0.0274895
IPI00231426.6	dcVGsEVENAcANPAAGTVILLENLR	Phosphoglycerate kinase 1	catalytic activity; nucleotide binding	295.844	0.702438	0.038866	1.01438	0.912565
IPI00231451.4	vDNsSLTGESEPQTR	Sodium/potassium-transporting ATPase subunit alpha-3	catalytic activity; metal ion binding; nucleotide binding; protein binding; transporter activity	51.2069	0.678341	0.0230998	0.933601	0.719983
IPI00231689.7	rRssANYR	Troponin I, cardiac muscle	protein binding	76.8304	1.48367	0.0242383	0.685726	0.0342809
IPI00231746.7	lVTGDRNNsScR	Gap junction alpha-1 protein	protein binding; signal transducer activity; transporter activity	144.474	1.18376	0.329657	0.679383	0.0300293
IPI00231746.7	yAYFNGcsSPTAPLsPmSPPGYk	Gap junction alpha-1 protein	protein binding; signal transducer activity; transporter activity	74.8724	0.681492	0.0248064	0.836815	0.326043
IPI00231746.7	mGQAGstISNSHAQPFDFPDDNQNAk	Gap junction alpha-1 protein	protein binding; signal transducer activity; transporter activity	39.8529	0.690588	0.0303044	1.10274	0.570997
IPI00325205.3	qSPSSSPtHERsPsPSFR	Choline-phosphate cytidylyltransferase A	catalytic activity; protein binding	47.4951	1.11556	0.522921	0.686734	0.0349981
IPI00326606.4	lSRsRtAsLtSAASIDGSR	Isoform 2 of Protein NDRG2		46.4168	1.12363	0.496708	0.671509	0.0253434
IPI00326606.4	tLsQsSESGTLPSGPPGHTmEVSc	Isoform 2 of Protein NDRG2		111.939	1.06818	0.694221	0.671994	0.0256142
IPI00327244.1	gDDAsEEGQNGSSPk	Isoform 1 of Alpha-adducin	metal ion binding; protein binding; structural molecule activity	30.8161	1.45766	0.0313024	1.38685	0.0686961
IPI00358405.3	yFLEQTVADNLALERsSFEDR	myomesin 2	protein binding	80.3307	0.712206	0.0472523	1.07683	0.662434
IPI00358406.2	sRtsVQtEDDQLIAGQSAR	Uncharacterized protein	protein binding; structural molecule activity	119.933	0.714016	0.048949	0.889345	0.525296
IPI00358533.5	sSGREEDEEELLR	Uncharacterized protein (Fragment)	metal ion binding; protein binding	31.9978	1.4281	0.041629	0.909235	0.610632
IPI00362416.3	sSPFkVsPLSFGR	Serum deprivation-response protein	protein binding	86.215	1.44117	0.0367267	0.966384	0.871441
IPI00362755.4	rAAsDGQYENQSPEATSPR	tensin 1	protein binding	99.2662	1.47062	0.0275726	0.680047	0.0304536
IPI00362755.4	aASDGQYENQSPEAtSPRSPGVR	tensin 1	protein binding	42.3467	0.708788	0.0441734	0.919295	0.655257
IPI00364421.3	vENMSSNQDGNDsDEFM	Uncharacterized protein		184.862	1.04271	0.797546	0.690591	0.0378508
IPI00365216.1	sRsLPTsPERR	Uncharacterized protein	protein binding	77.1432	0.669732	0.018914	1.32646	0.114824
IPI00365393.2	rLsLEsEGANEGAAAAPELSALEEAFR	Uncharacterized protein	metal ion binding; protein binding	83.3145	0.708069	0.0435456	0.954701	0.81721
IPI00366294.3	qSLDYVELSPLTPsSPQR	Uncharacterized protein (Fragment)	protein binding	80.714	1.42853	0.0414593	0.864264	0.424748
IPI00368692.5	sLsYsPVER	Uncharacterized protein	protein binding	77.2635	0.728834	0.0646437	1.46123	0.0351918
IPI00368692.5	rQPsPQPsPR	Uncharacterized protein	protein binding	26.846	0.902596	0.558734	1.47409	0.0312339
IPI00370134.6	sRSEsDLSQPEsDEEGYALSGR	hect (homologous to the E6-AP (UBE3A) carboxyl terminus) domain and RCC1 (CHC1)-like domain (RLD) 1	catalytic activity; protein binding	24.8604	1.24527	0.20709	0.688355	0.0361755
IPI00371462.3	qEPLGsDSEGVNcLAYDEAIMAQQDR	Ubiquitin thioesterase OTUB1	catalytic activity; protein binding	109.26	1.44789	0.0344209	0.992761	0.993307
IPI00372004.3	qLTEMLPSILNQLGADSLTsLR	Uncharacterized protein		57.7333	1.14967	0.418309	1.4586	0.0360569
IPI00373045.1	sQsSDTEQPSPTSGGGk	Uncharacterized protein	nucleotide binding; RNA binding	64.0905	0.872881	0.433954	0.676591	0.028295
IPI00393489.2	scVPAPRLsAPDLsPTGTGR	Uncharacterized protein	metal ion binding; protein binding	25.7178	1.31582	0.115582	0.674004	0.0267605
IPI00396852.2	aVsQESLTPGk	Isoform 2 of Nexilin	protein binding	71.2171	0.668211	0.0182431	0.929041	0.699215
IPI00421517.7	tFGGAPGFsLGsPLSsPVFPR	Desmin	protein binding; structural molecule activity	121.658	0.680011	0.0239923	0.730555	0.0791038
IPI00464465.2	vIENtDGsEEEMDAR	Isoform 2 of Myosin-11 (Fragment)	catalytic activity; motor activity; nucleotide binding; protein binding	100.874	1.11854	0.513146	0.704605	0.0497634
IPI00475727.5	sPFNSPsPQDSPR	Nuclear factor 1	DNA binding	148.398	0.945827	0.757789	1.43078	0.0464854
IPI00555207.1	lLGNPGsEDREPR	Hsd17b8 protein	catalytic activity; nucleotide binding	86.6436	0.931959	0.692377	1.45441	0.0374745
IPI00555287.3	tSskEsSPVPSPTSDR	Non-erythroid spectrin beta	protein binding; structural molecule activity	31.0015	0.712578	0.0475972	1.36825	0.0807183
IPI00555287.3	vSEEAESQQWDTSkGDQVsQNGLPAEQGsPR	Non-erythroid spectrin beta	protein binding; structural molecule activity	85.345	1.4563	0.0317195	0.669055	0.0240086
IPI00557056.3	lFtPTNsQVEEDkEEEENATGGPSSR	Uncharacterized protein (Fragment)	protein binding	72.0133	0.735752	0.0731468	0.698469	0.0442377
IPI00561697.3	tSTsPsPPR	Uncharacterized protein	protein binding	53.5719	1.09917	0.578843	1.47303	0.0315432
IPI00561718.2	aPEsDTGDEDQDQER	Uncharacterized protein	protein binding; structural molecule activity	89.1217	0.695827	0.0338838	0.889537	0.526098
IPI00566654.3	lmFLEtSALTGENVEEAFmQcAR	Uncharacterized protein	catalytic activity; nucleotide binding	14.4349	0.942125	0.740233	0.697031	0.0430138
IPI00567549.2	nVEPPsPTPAAR	Uncharacterized protein	catalytic activity; nucleotide binding	59.544	1.42672	0.0421795	0.77679	0.159652
IPI00567665.1	sStPLPTVSSSAENTR	Uncharacterized protein		104.381	1.07234	0.67804	1.48348	0.0286108
IPI00765523.2	aGGAEsGPEEDALSLGAEAcNFMQPLGGR	Uncharacterized protein	protein binding	305.221	1.19667	0.300089	0.70253	0.047839
IPI00766085.1	lGsVDsFER	TBC1 domain family, member 4-like isoform 2	enzyme regulator activity; protein binding	66.4611	1.42866	0.041408	0.924671	0.679425
IPI00767058.1	ssQPsPTAVPASDSPSAk	Uncharacterized protein		44.5178	0.683625	0.0260176	0.89313	0.541194
IPI00776986.2	rRtAsPPPPPk	Uncharacterized protein		67.2626	0.898898	0.542545	1.47672	0.0304765
IPI00779557.2	tGEADLsHtssDDESR	Uncharacterized protein (Fragment)	catalytic activity; enzyme regulator activity; nucleotide binding; protein binding	86.4979	0.694725	0.0331042	1.45268	0.0380734
IPI00781722.2	kGGEFDEFVNDDtDDDLPISk	Uncharacterized protein	protein binding	55.8426	1.47796	0.0256492	0.703161	0.0484176
IPI00781991.4	vSTIQQcQsPTNYLQGLNGkPIIAAPVFTk	Uncharacterized protein	protein binding	143.017	1.43309	0.0396923	0.810423	0.244132
IPI00786822.1	nSPTFksFEER	Uncharacterized protein	enzyme regulator activity; protein binding	92.7449	1.49942	0.0207156	0.753342	0.113902
IPI00798621.2	lDDQRAsVGsLPGLR	Uncharacterized protein	enzyme regulator activity	62.995	1.25219	0.196022	0.70089	0.0463579
IPI00870224.2	mLAEsDESGDEEsVSQTDk	Oxysterol-binding protein	protein binding	42.6469	0.67754	0.0226814	1.34769	0.0961629
IPI00870316.1	lTIDDVtPADEADYSFVPEGFAcNLSAk	Myosin-binding protein C, cardiac-type	metal ion binding; protein binding	108.877	1.45064	0.0335146	0.933695	0.720411
IPI00870316.1	tLTIsQcsLADDAAYQcVVGGEk	Myosin-binding protein C, cardiac-type	metal ion binding; protein binding	215.953	0.975759	0.901032	0.703942	0.0491415
IPI00870919.2	eTWDTAEEDsGtDSEYDESGk	ubiquitin specific peptidase 47	catalytic activity	184.053	0.982286	0.932278	0.679031	0.029806
IPI00944216.1	nDEsQLSPATR	plectin isoform 1hij	protein binding	33.7688	0.67935	0.0236355	0.91364	0.630066
IPI00947664.1	sVIEGVDEDsDLSDDEPSAYsA	Uncharacterized protein (Fragment)		135.46	0.756295	0.103258	0.686065	0.0345212
IPI00948166.1	tGSSSPPGGLSkPGSQLDsmLGSLQSDLNk	Uncharacterized protein	metal ion binding	72.7101	1.41431	0.0474469	0.75094	0.1098
IPI00948937.1	ssSLGNLk	Uncharacterized protein		55.4298	0.694841	0.0331857	1.35942	0.087054
IPI00949607.1	eQTAsAPAtPLVSk	Uncharacterized protein (Fragment)		107.165	1.09593	0.590329	0.682451	0.0320306
IPI00950654.1	aPtsPPVR	Uncharacterized protein (Fragment)	catalytic activity	120.287	0.971936	0.882699	1.45073	0.0387607
IPI00957740.1	cLsLVLGVYILGIVcASAHVGcIFR	olfactory receptor Olfr936-like	receptor activity; signal transducer activity	30.7043	1.24964	0.20003	1.44446	0.0410516
IPI00958254.1	vSWENPsPEEPSVSER	rCG57864-like	protein binding	93.1349	0.762268	0.113469	1.49294	0.0261783
IPI00958924.1	tAStPtPPQTGGSLEPQPNGESPQVAVIIRPDDR	eukaryotic translation initiation factor 4 gamma, 1 isoform 2	DNA binding; enzyme regulator activity; protein binding; RNA binding	50.7805	1.40056	0.0539851	0.676972	0.0285274
IPI00959144.1	dVQTAVDPSGTPVPPsPVATNPQmAR	plasma membrane associated protein, S3-12		90.2544	0.683798	0.0261177	0.872569	0.457048
IPI00959327.1	rSLGDIsDEELLLPIDDYLAMk	titin	catalytic activity; enzyme regulator activity; nucleotide binding; protein binding	49.0351	1.43257	0.0398877	0.711302	0.0563796
IPI00959327.1	sPsPVSSER	titin	catalytic activity; enzyme regulator activity; nucleotide binding; protein binding	75.4415	1.15486	0.403779	1.45789	0.0362936
IPI00960091.1	aPsDDGsLk	Uncharacterized protein (Fragment)	catalytic activity; motor activity; nucleotide binding; protein binding; transporter activity	75.534	0.851075	0.3514	1.45604	0.0369149
IPI00991200.1	qssmDSEGNFNPQPVDTSNITIPEk	Islet-type ryanodine receptor	metal ion binding; protein binding; transporter activity	88.8719	1.37478	0.0684914	0.682859	0.0323046
IPI00991259.1	vAPATLVEsPTsPk	nascent polypeptide-associated complex subunit alpha isoform 2		91.7347	0.863094	0.395856	1.47967	0.0296501
