# Supplementary material for: Salt-Induced Changes in Cardiac Phosphoproteome in a Rat Model of Chronic Renal Failure
Source: PLoS One. 2014 Jun 19;9(6):e100331. doi: 10.1371/journal.pone.0100331 (PMC4063776; doi:10.1371/journal.pone.0100331)
Supplement: Table S3 — KEGG pathways targeted by the 165 identified differentially phosphorylated peptides in NC/NS comparison group. (XLS) [file pone.0100331.s003.xls]

## Sheet: NC与NS KEGG
ID	Gene Name	Species	KEGG_PATHWAY
IPI00231271	ATPase, Ca++ transporting, plasma membrane 1	Rattus norvegicus	rno04020:Calcium signaling pathway,
IPI00231451	ATPase, Na+/K+ transporting, alpha 3 polypeptide	Rattus norvegicus	rno04260:Cardiac muscle contraction,rno04960:Aldosterone-regulated sodium reabsorption,
IPI00421345	LIM domain 7	Rattus norvegicus	rno04520:Adherens junction,
IPI00196439	STE20-like kinase (yeast)	Rattus norvegicus	rno04114:Oocyte meiosis,
IPI00358533	actin-binding LIM protein 1	Rattus norvegicus	rno04360:Axon guidance,
IPI00567549	adenylate cyclase 6	Rattus norvegicus	rno00230:Purine metabolism,rno04062:Chemokine signaling pathway,rno04114:Oocyte meiosis,rno04270:Vascular smooth muscle contraction,rno04540:Gap junction,rno04742:Taste transduction,rno04912:GnRH signaling pathway,rno04914:Progesterone-mediated oocyte maturation,rno04916:Melanogenesis,rno05414:Dilated cardiomyopathy,
IPI00949525	calcium/calmodulin-dependent protein kinase kinase 2, beta	Rattus norvegicus	rno04920:Adipocytokine signaling pathway,
IPI00358406	catenin (cadherin associated protein), alpha 1	Rattus norvegicus	rno04520:Adherens junction,rno04530:Tight junction,rno04670:Leukocyte transendothelial migration,rno05200:Pathways in cancer,rno05213:Endometrial cancer,rno05412:Arrhythmogenic right ventricular cardiomyopathy (ARVC),
IPI00421517	desmin	Rattus norvegicus	rno05410:Hypertrophic cardiomyopathy (HCM),rno05412:Arrhythmogenic right ventricular cardiomyopathy (ARVC),rno05414:Dilated cardiomyopathy,
IPI00951246	desmoglein 2	Rattus norvegicus	rno05412:Arrhythmogenic right ventricular cardiomyopathy (ARVC),
IPI00366081	desmoplakin	Rattus norvegicus	rno05412:Arrhythmogenic right ventricular cardiomyopathy (ARVC),
IPI00561718	erythrocyte protein band 4.1-like 1	Rattus norvegicus	rno04530:Tight junction,
IPI00563816	filamin C, gamma (actin binding protein 280)	Rattus norvegicus	rno04010:MAPK signaling pathway,rno04510:Focal adhesion,
IPI00231746	gap junction protein, alpha 1	Rattus norvegicus	rno04540:Gap junction,rno05412:Arrhythmogenic right ventricular cardiomyopathy (ARVC),
IPI00203972	glycogen synthase 1, muscle	Rattus norvegicus	rno00500:Starch and sucrose metabolism,rno04910:Insulin signaling pathway,
IPI00188804	hypothetical gene supported by X15098; ribosomal protein, large P2; similar to 60S acidic ribosomal protein P2	Rattus norvegicus	rno03010:Ribosome,
IPI00454367	lamin A	Rattus norvegicus	rno05410:Hypertrophic cardiomyopathy (HCM),rno05412:Arrhythmogenic right ventricular cardiomyopathy (ARVC),rno05414:Dilated cardiomyopathy,
IPI00558535	mitogen activated protein kinase 14	Rattus norvegicus	rno04010:MAPK signaling pathway,rno04370:VEGF signaling pathway,rno04620:Toll-like receptor signaling pathway,rno04621:NOD-like receptor signaling pathway,rno04622:RIG-I-like receptor signaling pathway,rno04660:T cell receptor signaling pathway,rno04664:Fc epsilon RI signaling pathway,rno04670:Leukocyte transendothelial migration,rno04722:Neurotrophin signaling pathway,rno04912:GnRH signaling pat…
IPI00870316	myosin binding protein C, cardiac	Rattus norvegicus	rno05410:Hypertrophic cardiomyopathy (HCM),rno05414:Dilated cardiomyopathy,
IPI00189809	myosin, heavy chain 6, cardiac muscle, alpha	Rattus norvegicus	rno04260:Cardiac muscle contraction,rno04530:Tight junction,rno05410:Hypertrophic cardiomyopathy (HCM),rno05414:Dilated cardiomyopathy,rno05416:Viral myocarditis,
IPI00209113	myosin, heavy chain 9, non-muscle	Rattus norvegicus	rno04530:Tight junction,rno04810:Regulation of actin cytoskeleton,rno05416:Viral myocarditis,
IPI00948166	paxillin	Rattus norvegicus	rno04062:Chemokine signaling pathway,rno04370:VEGF signaling pathway,rno04510:Focal adhesion,rno04670:Leukocyte transendothelial migration,rno04810:Regulation of actin cytoskeleton,
IPI00231426	phosphoglycerate kinase 1; similar to phosphoglycerate kinase 1	Rattus norvegicus	rno00010:Glycolysis / Gluconeogenesis,
IPI00195376	phospholamban	Rattus norvegicus	rno04020:Calcium signaling pathway,rno05414:Dilated cardiomyopathy,
IPI00763527	plakophilin 2	Rattus norvegicus	rno05412:Arrhythmogenic right ventricular cardiomyopathy (ARVC),
IPI00365216	protein phosphatase 1, regulatory subunit 3D	Rattus norvegicus	rno04910:Insulin signaling pathway,
IPI00768086	pyruvate dehydrogenase E1 alpha 1 pseudogene; pyruvate dehydrogenase (lipoamide) alpha 1	Rattus norvegicus	rno00010:Glycolysis / Gluconeogenesis,rno00020:Citrate cycle (TCA cycle),rno00290:Valine, leucine and isoleucine biosynthesis,rno00620:Pyruvate metabolism,rno00650:Butanoate metabolism,
IPI00565301	serum response factor (c-fos serum response element-binding transcription factor)	Rattus norvegicus	rno04010:MAPK signaling pathway,
IPI00197986	similar to NADH-ubiquinone oxidoreductase 9 kDa subunit, mitochondrial precursor (Complex I-9KD) (CI-9KD); NADH dehydrogenase (ubiquinone) flavoprotein 3, pseudogene 1; NADH dehydrogenase (ubiquinone) flavoprotein 3	Rattus norvegicus	rno00190:Oxidative phosphorylation,rno05010:Alzheimer's disease,rno05012:Parkinson's disease,rno05016:Huntington's disease,
IPI00210780	similar to ribosomal protein L22 like 1; ribosomal protein L22 like 1; similar to RIKEN cDNA 3110001N18	Rattus norvegicus	rno03010:Ribosome,
IPI00212147	small ArfGAP2	Rattus norvegicus	rno04144:Endocytosis,
IPI00870042	tight junction protein 1	Rattus norvegicus	rno04520:Adherens junction,rno04530:Tight junction,rno04540:Gap junction,
IPI00231689	troponin I type 3 (cardiac)	Rattus norvegicus	rno04260:Cardiac muscle contraction,rno05410:Hypertrophic cardiomyopathy (HCM),rno05414:Dilated cardiomyopathy,
IPI00365286	vinculin	Rattus norvegicus	rno04510:Focal adhesion,rno04520:Adherens junction,rno04670:Leukocyte transendothelial migration,rno04810:Regulation of actin cytoskeleton,
